# Supplementary material for: Orientational disorder and phase transitions in crystals of (NH4)2NbOF5
Source: Acta Crystallogr B. 2008 Sep 6;64(Pt 5):527–33. doi: 10.1107/S0108768108021289 (PMC2553555; doi:10.1107/S0108768108021289)
Supplement: Supplementary file 1 [file b-64-00527-sup1.cif]

##############################################################################
#                                                                            #
# This CIF contains the data in a paper accepted for publication in Acta     #
# Crystallographica Section B. It has been peer reviewed under the auspices  #
# of the IUCr Commission on Journals.                                        #
#                                                                            #
# Full details of the Crystallographic Information File format               #
# are given in the paper "The Crystallographic Information File (CIF):       #
# a New Standard Archive File for Crystallography" by S. R. Hall, F. H.      #
# Allen and I. D. Brown [Acta Cryst. (1991), A47, 655-685].                  #
#                                                                            #
# The current version of the core CIF dictionary may be obtained from        #
# ftp://ftp.iucr.org/pub/cif_core.dic. The current version number is 2.4.    #
#                                                                            #
# Software is freely available for graphical display of the structure(s) in  #
# this CIF.  For information consult the CIF home page http://www.iucr.org/  #
# cif/home.html                                                              #
#                                                                            #
# This file may be used for bona fide research purposes within the           #
# scientific community so long as proper attribution is given to the journal # 
# article from which it was obtained.                                        #
#                                                                            #
##############################################################################

data_297K
_audit_creation_method     SHELXL-97
_chemical_name_systematic     'ammonium pentafluorooxoniobate(V)'
_chemical_name_common     'ammonium pentafluorooxoniobate(V)'
_chemical_formula_moiety     'F5 Nb O, 2(H4 N)'
_chemical_formula_sum     ' F5 H8 N2 Nb O'
_chemical_formula_weight     239.99
_symmetry_cell_setting     Orthorhombic
_symmetry_space_group_name_H-M     Cmc2(1)
_symmetry_space_group_name_Hall     'C 2c -2'
loop_
    _symmetry_equiv_pos_as_xyz
    'x, y, z'
    '-x, -y, z+1/2'
    'x, -y, z+1/2'
    '-x, y, z'
    'x+1/2, y+1/2, z'
    '-x+1/2, -y+1/2, z+1/2'
    'x+1/2, -y+1/2, z+1/2'
    '-x+1/2, y+1/2, z'
_cell_length_a     5.9915(3)
_cell_length_b     14.4518(8)
_cell_length_c     7.1999(4)
_cell_angle_alpha     90.00
_cell_angle_beta     90.00
_cell_angle_gamma     90.00
_cell_volume     623.42(6)
_cell_formula_units_Z     4
_cell_measurement_reflns_used     937
_cell_measurement_theta_min     3.68
_cell_measurement_theta_max     38.99
_cell_measurement_temperature     297(2)
_exptl_crystal_description     sphere
_exptl_crystal_colour     colorless
_exptl_crystal_size_max     0.32
_exptl_crystal_size_mid     0.32
_exptl_crystal_size_min     0.32
_exptl_crystal_size_rad     0.16
_exptl_crystal_density_diffrn     2.557
_exptl_crystal_density_meas     ?
_exptl_crystal_density_method     'not measured'
_exptl_crystal_F_000     464
_exptl_absorpt_coefficient_mu     1.966
_exptl_absorpt_correction_type     Multi-scan
_exptl_absorpt_process_details     'SADABS v.2.03; Bruker 1999'
_exptl_absorpt_correction_T_min     0.5719
_exptl_absorpt_correction_T_max     0.5719
_exptl_special_details
;
 ?
;
_diffrn_ambient_temperature     297(2)
_diffrn_radiation_type     MoK\a
_diffrn_radiation_wavelength     0.71073
_diffrn_radiation_source     'fine-focus sealed tube'
_diffrn_radiation_monochromator     graphite
_diffrn_measurement_device_type     'Bruker P4'
_diffrn_measurement_method     '\w scans'
_diffrn_detector_area_resol_mean     8.33
_diffrn_reflns_number     8132
_diffrn_reflns_av_R_equivalents     0.0275
_diffrn_reflns_av_sigmaI/netI     0.0204
_diffrn_reflns_theta_min     3.68
_diffrn_reflns_theta_max     38.99
_diffrn_reflns_theta_full     38.99
_diffrn_measured_fraction_theta_max     0.998
_diffrn_measured_fraction_theta_full     0.998
_diffrn_reflns_limit_h_min     -9
_diffrn_reflns_limit_h_max     10
_diffrn_reflns_limit_k_min     -25
_diffrn_reflns_limit_k_max     24
_diffrn_reflns_limit_l_min     -12
_diffrn_reflns_limit_l_max     12
_diffrn_standards_number     ?
_diffrn_standards_interval_count     ?
_diffrn_standards_interval_time     ?
_diffrn_standards_decay_%     ?
_refine_special_details
;
 Refinement of F^2^ against ALL reflections.  The weighted R-factor wR and
 goodness of fit S are based on F^2^, conventional R-factors R are based
 on F, with F set to zero for negative F^2^. The threshold expression of
 F^2^ > 2sigma(F^2^) is used only for calculating R-factors(gt) etc. and is
 not relevant to the choice of reflections for refinement.  R-factors based
 on F^2^ are statistically about twice as large as those based on F, and R-
 factors based on ALL data will be even larger.
;
_reflns_number_total     1881
_reflns_number_gt     1806
_reflns_threshold_expression     >2sigma(I)
_refine_ls_structure_factor_coef     Fsqd
_refine_ls_matrix_type     full
_refine_ls_R_factor_all     0.0182
_refine_ls_R_factor_gt     0.0173
_refine_ls_wR_factor_gt     0.0487
_refine_ls_wR_factor_ref     0.0497
_refine_ls_goodness_of_fit_ref     1.077
_refine_ls_restrained_S_all     1.077
_refine_ls_number_reflns     1881
_refine_ls_number_parameters     61
_refine_ls_number_restraints     1
_refine_ls_weighting_scheme     calc
_refine_ls_weighting_details
         'calc w=1/[\s^2^(Fo^2^)+(0.0301P)^2^+0.0923P] where P=(Fo^2^+2Fc^2^)/3'
_atom_sites_solution_primary     direct
_atom_sites_solution_secondary     difmap
_refine_ls_shift/su_max     0.040
_refine_ls_shift/su_mean     0.005
_refine_diff_density_max     0.571
_refine_diff_density_min     -0.407
_refine_ls_extinction_method     SHELXL
_refine_ls_extinction_coef     0.1814(17)
_refine_ls_extinction_expression
                                  'Fc^*^=kFc[1+0.001xFc^2^\l^3^/sin(2\q)]^-1/4^'
_refine_ls_abs_structure_details
                                    'Flack H D (1983), Acta Cryst. A39, 876-881'
_refine_ls_abs_structure_Flack     0.0(2)
loop_
    _atom_type_symbol
    _atom_type_description
    _atom_type_scat_dispersion_real
    _atom_type_scat_dispersion_imag
    _atom_type_scat_source
    'N' 'N' 0.0061 0.0033
                         'International Tables Vol C Tables 4.2.6.8 and 6.1.1.4'
    'H' 'H' 0.0000 0.0000
                         'International Tables Vol C Tables 4.2.6.8 and 6.1.1.4'
    'O' 'O' 0.0106 0.0060
                         'International Tables Vol C Tables 4.2.6.8 and 6.1.1.4'
    'F' 'F' 0.0171 0.0103
                         'International Tables Vol C Tables 4.2.6.8 and 6.1.1.4'
    'Nb' 'Nb' -2.0727 0.6215
                         'International Tables Vol C Tables 4.2.6.8 and 6.1.1.4'
_computing_data_collection     'Bruker Smart v5.054 (Bruker, 1998)'
_computing_cell_refinement     'Bruker SAINT v6.02a (Bruker, 2000)'
_computing_data_reduction     'Bruker SAINT v6.02a (Bruker, 2000)'
_computing_structure_solution     'Bruker SHELXTL v5.1 (Bruker, 1998)'
_computing_structure_refinement     'Bruker SHELXTL v5.1 (Bruker, 1998)'
_computing_molecular_graphics     'Bruker SHELXTL v5.1 (Bruker, 1998)'
_computing_publication_material     'Bruker SHELXTL v5.1 (Bruker, 1998)'
loop_
    _atom_site_type_symbol
    _atom_site_label
    _atom_site_fract_x
    _atom_site_fract_y
    _atom_site_fract_z
    _atom_site_U_iso_or_equiv
    _atom_site_adp_type
    _atom_site_calc_flag
    _atom_site_refinement_flags
    _atom_site_occupancy
    _atom_site_disorder_assembly
    _atom_site_disorder_group
    Nb Nb1 0.0000 0.395717(8) 0.50483(3) 0.02001(2) Uani d SP 0.6554(4) . .
    Nb Nb2 0.02376(7) 0.38166(2) 0.52325(7) 0.02195(9) Uani d P 0.1723(2) . .
    N N1 0.5000 0.22446(6) 0.4984(3) 0.0361(2) Uani d S 1 . .
    N N2 0.0000 0.05915(6) 0.5053(5) 0.03414(17) Uani d S 1 . .
    O O1 0.0000 0.51561(5) 0.4946(2) 0.0404(2) Uani d SP 0.65 . .
    F F1 0.0000 0.51561(5) 0.4946(2) 0.0404(2) Uani d SP 0.35 . .
    O O2 0.22550(16) 0.37827(8) 0.69606(11) 0.04691(19) Uani d P 0.17 . .
    F F2 0.22550(16) 0.37827(8) 0.69606(11) 0.04691(19) Uani d P 0.83 . .
    F F3 0.23822(17) 0.38138(8) 0.32610(11) 0.0455(2) Uani d . 1 . .
    F F4 0.0000 0.25141(5) 0.4891(4) 0.0629(4) Uani d S 1 . .
loop_
    _atom_site_aniso_label
    _atom_site_aniso_U_11
    _atom_site_aniso_U_22
    _atom_site_aniso_U_33
    _atom_site_aniso_U_12
    _atom_site_aniso_U_13
    _atom_site_aniso_U_23
    Nb1 0.01667(4) 0.02204(4) 0.02132(4) 0.000 0.000 0.00733(7)
    Nb2 0.0159(2) 0.02258(9) 0.02736(18) 0.00127(10) 0.00040(17) 0.00256(13)
    N1 0.0349(4) 0.0323(3) 0.0411(5) 0.000 0.000 -0.0008(7)
    N2 0.0306(3) 0.0374(3) 0.0344(3) 0.000 0.000 0.0016(10)
    O1 0.0537(4) 0.0220(2) 0.0455(6) 0.000 0.000 0.0053(5)
    F1 0.0537(4) 0.0220(2) 0.0455(6) 0.000 0.000 0.0053(5)
    O2 0.0313(3) 0.0817(5) 0.0277(3) 0.0067(3) -0.0128(3) 0.0053(3)
    F2 0.0313(3) 0.0817(5) 0.0277(3) 0.0067(3) -0.0128(3) 0.0053(3)
    F3 0.0297(4) 0.0661(4) 0.0408(4) 0.0082(3) 0.0127(3) 0.0180(4)
    F4 0.0545(5) 0.0222(2) 0.1121(13) 0.000 0.000 -0.0142(7)
_geom_special_details
;
 All esds (except the esd in the dihedral angle between two l.s. planes)
 are estimated using the full covariance matrix.  The cell esds are taken
 into account individually in the estimation of esds in distances, angles
 and torsion angles; correlations between esds in cell parameters are only
 used when they are defined by crystal symmetry.  An approximate (isotropic)
 treatment of cell esds is used for estimating esds involving l.s. planes.
;
loop_
    _geom_bond_atom_site_label_1
    _geom_bond_atom_site_label_2
    _geom_bond_site_symmetry_2
    _geom_bond_distance
    _geom_bond_publ_flag
    Nb1 Nb2 4 0.2813(4) ?
    Nb1 O1 . 1.7342(7) ?
    Nb1 F3 4 1.9329(10) ?
    Nb1 F3 . 1.9329(10) ?
    Nb1 F2 . 1.9454(8) ?
    Nb1 F2 4 1.9454(8) ?
    Nb1 F4 . 2.0886(7) ?
    Nb1 N2 5 3.8149(6) ?
    Nb1 N2 5_455 3.8149(6) ?
    Nb1 N1 1_455 3.8862(6) ?
    Nb1 N1 . 3.8862(6) ?
    Nb1 F1 2_564 3.8908(17) ?
    Nb1 O1 2_564 3.8908(17) ?
    Nb1 N1 6 3.955(2) ?
    Nb1 N1 6_554 4.039(2) ?
    Nb2 Nb2 4 0.2847(8) ?
    Nb2 O2 . 1.7354(9) ?
    Nb2 F4 . 1.9037(8) ?
    Nb2 F3 . 1.9147(10) ?
    Nb2 F2 4 1.9444(9) ?
    Nb2 F1 . 1.9520(8) ?
    Nb2 F3 4 2.1163(10) ?
    Nb2 N1 . 3.6517(7) ?
    Nb2 F1 2_565 3.7068(17) ?
    Nb2 N1 6 3.751(2) ?
    Nb2 N2 5 3.8390(8) ?
    Nb2 N1 1_455 3.8783(7) ?
    Nb2 N2 5_455 4.0551(7) ?
    Nb2 N1 6_554 4.081(2) ?
    Nb2 F1 2_564 4.0881(18) ?
    Nb2 O1 2_564 4.0881(18) ?
    N1 F2 6_554 2.961(2) ?
    N1 O2 6_554 2.961(2) ?
    N1 F2 7_554 2.961(2) ?
    N1 O2 7_554 2.961(2) ?
    N1 F1 5_545 3.0184(11) ?
    N1 O1 5_545 3.0184(11) ?
    N1 F4 1_655 3.0217(2) ?
    N1 F4 . 3.0217(2) ?
    N1 F3 4_655 3.0235(16) ?
    N1 F3 . 3.0235(16) ?
    N1 F2 4_655 3.1100(17) ?
    N1 O2 4_655 3.1100(17) ?
    N1 O2 . 3.1100(17) ?
    N1 F3 7 3.154(2) ?
    N1 F3 6 3.154(2) ?
    N1 F4 6_554 3.683(4) ?
    N2 F4 . 2.7809(12) ?
    N2 F2 7_454 2.912(3) ?
    N2 O2 7_454 2.912(3) ?
    N2 F2 6_554 2.912(3) ?
    N2 O2 6_554 2.912(3) ?
    N2 F3 6 2.921(3) ?
    N2 F3 7_455 2.921(3) ?
    N2 F1 5_445 3.0621(3) ?
    N2 O1 5_445 3.0621(3) ?
    N2 F1 5_545 3.0621(3) ?
    N2 O1 5_545 3.0621(3) ?
    N2 F3 5_445 3.275(2) ?
    N2 F3 8_545 3.275(2) ?
    N2 F2 5_445 3.3800(19) ?
    N2 O2 5_445 3.3800(19) ?
    N2 F2 8_545 3.3800(19) ?
    N2 O2 8_545 3.3800(19) ?
    O1 F3 4 2.6966(15) ?
    O1 F3 . 2.6966(15) ?
    O1 F2 . 2.8052(14) ?
    O1 F2 4 2.8052(14) ?
    O1 F2 2_564 2.9659(17) ?
    O1 O2 2_564 2.9659(17) ?
    O1 F2 3_564 2.9659(17) ?
    O1 O2 3_564 2.9659(17) ?
    O2 F3 . 2.6652(10) ?
    O2 F2 4 2.7021(19) ?
    F2 F4 . 2.7215(18) ?
    F3 F4 . 2.6350(17) ?
    F3 F3 4 2.855(2) ?
loop_
    _geom_angle_atom_site_label_1
    _geom_angle_atom_site_label_2
    _geom_angle_atom_site_label_3
    _geom_angle_site_symmetry_1
    _geom_angle_site_symmetry_3
    _geom_angle
    _geom_angle_publ_flag
    O1 Nb1 F2 . 4 99.18(6) ?
    O1 Nb1 F3 . 4 94.52(5) ?
    O1 Nb1 F3 . . 94.52(5) ?
    O1 Nb1 O2 . . 99.18(6) ?
    F3 Nb1 F3 4 . 95.20(6) ?
    F3 Nb1 O2 4 . 165.96(4) ?
    F3 Nb1 O2 . . 86.82(3) ?
    F3 Nb1 F2 4 4 86.82(3) ?
    F3 Nb1 F2 . 4 165.96(4) ?
    O2 Nb1 F2 . 4 87.97(5) ?
    O1 Nb1 O2 . 4 99.18(6) ?
    F3 Nb1 O2 4 4 86.82(3) ?
    F3 Nb1 O2 . 4 165.96(4) ?
    O2 Nb1 O2 . 4 87.97(5) ?
    O1 Nb1 F4 . . 174.46(9) ?
    F3 Nb1 F4 4 . 81.78(6) ?
    F3 Nb1 F4 . . 81.78(6) ?
    O2 Nb1 F4 . . 84.77(6) ?
    F2 Nb1 F4 4 . 84.77(6) ?
    O2 Nb1 F4 4 . 84.77(6) ?
    O2 Nb2 F4 . . 96.70(7) ?
    O2 Nb2 F3 . . 93.67(4) ?
    F4 Nb2 F3 . . 87.27(7) ?
    O2 Nb2 F2 . 4 94.33(6) ?
    F4 Nb2 F2 . 4 90.01(6) ?
    F3 Nb2 F2 . 4 171.80(5) ?
    O2 Nb2 O2 . 4 94.33(6) ?
    F4 Nb2 O2 . 4 90.01(6) ?
    F3 Nb2 O2 . 4 171.80(5) ?
    O2 Nb2 O1 . . 98.90(6) ?
    F4 Nb2 O1 . . 164.05(8) ?
    F3 Nb2 O1 . . 88.43(6) ?
    F2 Nb2 O1 4 . 92.10(5) ?
    O2 Nb2 O1 4 . 92.10(5) ?
    O2 Nb2 F3 . 4 175.91(5) ?
    F4 Nb2 F3 . 4 81.73(6) ?
    F3 Nb2 F3 . 4 90.03(6) ?
    F2 Nb2 F3 4 4 81.92(3) ?
    O2 Nb2 F3 4 4 81.92(3) ?
    O1 Nb2 F3 . 4 82.93(5) ?
data_233K
_audit_creation_method     SHELXL-97
_chemical_name_systematic     'ammonium pentafluorooxoniobate(V)'
_chemical_name_common     'ammonium pentafluorooxoniobate(V)'
_chemical_formula_moiety     'F5 Nb O, 2(H4 N)'
_chemical_formula_sum     ' F5 H8 N2 Nb O'
_chemical_formula_weight     239.99
_symmetry_cell_setting     Monoclinic
_symmetry_space_group_name_H-M     C2
_symmetry_space_group_name_Hall     'C 2y'
loop_
    _symmetry_equiv_pos_as_xyz
    'x, y, z'
    '-x, y, -z'
    'x+1/2, y+1/2, z'
    '-x+1/2, y+1/2, -z'
_cell_length_a     14.4051(9)
_cell_length_b     5.9715(3)
_cell_length_c     7.2312(3)
_cell_angle_alpha     90.00
_cell_angle_beta     90.195(3)
_cell_angle_gamma     90.00
_cell_volume     622.02(6)
_cell_formula_units_Z     4
_cell_measurement_reflns_used     1000
_cell_measurement_theta_min     2.82
_cell_measurement_theta_max     39.00
_cell_measurement_temperature     233(2)
_exptl_crystal_description     sphere
_exptl_crystal_colour     colorless
_exptl_crystal_size_max     0.32
_exptl_crystal_size_mid     0.32
_exptl_crystal_size_min     0.32
_exptl_crystal_size_rad     0.16
_exptl_crystal_density_diffrn     2.563
_exptl_crystal_density_meas     ?
_exptl_crystal_density_method     'not measured'
_exptl_crystal_F_000     464
_exptl_absorpt_coefficient_mu     1.970
_exptl_absorpt_correction_type     Multi-scan
_exptl_absorpt_process_details     'SADABS v.2.03; Bruker 1999'
_exptl_absorpt_correction_T_min     0.5712
_exptl_absorpt_correction_T_max     0.5712
_exptl_special_details
;
 ?
;
_diffrn_ambient_temperature     233(2)
_diffrn_radiation_type     MoK\a
_diffrn_radiation_wavelength     0.71073
_diffrn_radiation_source     'fine-focus sealed tube'
_diffrn_radiation_monochromator     graphite
_diffrn_measurement_device_type     'Bruker P4'
_diffrn_measurement_method     '\w scans'
_diffrn_detector_area_resol_mean     8.33
_diffrn_reflns_number     8132
_diffrn_reflns_av_R_equivalents     0.0254
_diffrn_reflns_av_sigmaI/netI     0.0249
_diffrn_reflns_theta_min     2.82
_diffrn_reflns_theta_max     39.00
_diffrn_reflns_theta_full     39.00
_diffrn_measured_fraction_theta_max     0.989
_diffrn_measured_fraction_theta_full     0.989
_diffrn_reflns_limit_h_min     -25
_diffrn_reflns_limit_h_max     24
_diffrn_reflns_limit_k_min     -9
_diffrn_reflns_limit_k_max     10
_diffrn_reflns_limit_l_min     -12
_diffrn_reflns_limit_l_max     12
_diffrn_standards_number     ?
_diffrn_standards_interval_count     ?
_diffrn_standards_interval_time     ?
_diffrn_standards_decay_%     ?
_refine_special_details
;
 Refinement of F^2^ against ALL reflections.  The weighted R-factor wR and
 goodness of fit S are based on F^2^, conventional R-factors R are based
 on F, with F set to zero for negative F^2^. The threshold expression of
 F^2^ > 2sigma(F^2^) is used only for calculating R-factors(gt) etc. and is
 not relevant to the choice of reflections for refinement.  R-factors based
 on F^2^ are statistically about twice as large as those based on F, and R-
 factors based on ALL data will be even larger.
;
_reflns_number_total     3062
_reflns_number_gt     3003
_reflns_threshold_expression     >2sigma(I)
_refine_ls_structure_factor_coef     Fsqd
_refine_ls_matrix_type     full
_refine_ls_R_factor_all     0.0191
_refine_ls_R_factor_gt     0.0188
_refine_ls_wR_factor_gt     0.0524
_refine_ls_wR_factor_ref     0.0527
_refine_ls_goodness_of_fit_ref     1.139
_refine_ls_restrained_S_all     1.138
_refine_ls_number_reflns     3062
_refine_ls_number_parameters     84
_refine_ls_number_restraints     1
_refine_ls_hydrogen_treatment     noref
_refine_ls_weighting_scheme     calc
_refine_ls_weighting_details
         'calc w=1/[\s^2^(Fo^2^)+(0.0261P)^2^+0.3566P] where P=(Fo^2^+2Fc^2^)/3'
_atom_sites_solution_hydrogens     difmap
_atom_sites_solution_primary     direct
_atom_sites_solution_secondary     difmap
_refine_ls_shift/su_max     0.020
_refine_ls_shift/su_mean     0.005
_refine_diff_density_max     0.985
_refine_diff_density_min     -0.971
_refine_ls_extinction_method     SHELXL
_refine_ls_extinction_coef     0.1807(13)
_refine_ls_extinction_expression
                                  'Fc^*^=kFc[1+0.001xFc^2^\l^3^/sin(2\q)]^-1/4^'
_refine_ls_abs_structure_details
                                    'Flack H D (1983), Acta Cryst. A39, 876-881'
_refine_ls_abs_structure_Flack     0.0(3)
loop_
    _atom_type_symbol
    _atom_type_description
    _atom_type_scat_dispersion_real
    _atom_type_scat_dispersion_imag
    _atom_type_scat_source
    'N' 'N' 0.0061 0.0033
                         'International Tables Vol C Tables 4.2.6.8 and 6.1.1.4'
    'H' 'H' 0.0000 0.0000
                         'International Tables Vol C Tables 4.2.6.8 and 6.1.1.4'
    'O' 'O' 0.0106 0.0060
                         'International Tables Vol C Tables 4.2.6.8 and 6.1.1.4'
    'F' 'F' 0.0171 0.0103
                         'International Tables Vol C Tables 4.2.6.8 and 6.1.1.4'
    'Nb' 'Nb' -2.0727 0.6215
                         'International Tables Vol C Tables 4.2.6.8 and 6.1.1.4'
_computing_data_collection     'Bruker Smart v5.054 (Bruker, 1998)'
_computing_cell_refinement     'Bruker SAINT v6.02a (Bruker, 2000)'
_computing_data_reduction     'Bruker SAINT v6.02a (Bruker, 2000)'
_computing_structure_solution     'Bruker SHELXTL v5.1 (Bruker, 1998)'
_computing_structure_refinement     'Bruker SHELXTL v5.1 (Bruker, 1998)'
_computing_molecular_graphics     'Bruker SHELXTL v5.1 (Bruker, 1998)'
_computing_publication_material     'Bruker SHELXTL v5.1 (Bruker, 1998)'
loop_
    _atom_site_type_symbol
    _atom_site_label
    _atom_site_fract_x
    _atom_site_fract_y
    _atom_site_fract_z
    _atom_site_U_iso_or_equiv
    _atom_site_adp_type
    _atom_site_calc_flag
    _atom_site_refinement_flags
    _atom_site_occupancy
    _atom_site_disorder_assembly
    _atom_site_disorder_group
    Nb Nb1 0.398173(4) 0.50020(11) 0.251190(7) 0.013680(10) Uani d . 1 . .
    N N1 0.72324(6) 0.4967(6) 0.22971(12) 0.02374(16) Uani d . 1 . .
    N N2 0.06873(6) 0.4954(5) 0.25705(11) 0.02267(15) Uani d . 1 . .
    O O1 0.51702(5) 0.5082(6) 0.28252(11) 0.0338(2) Uani d . 1 . .
    F F1 0.25423(5) 0.5103(5) 0.18836(14) 0.0430(2) Uani d . 1 . .
    F F2 0.36820(10) 0.26567(15) 0.42853(15) 0.0363(3) Uani d . 1 . .
    F F3 0.39642(10) 0.25751(17) 0.06887(15) 0.0339(3) Uani d . 1 . .
    F F4 0.39477(10) 0.72709(15) 0.06373(13) 0.0310(3) Uani d . 1 . .
    F F5 0.36367(10) 0.72459(16) 0.43338(13) 0.0294(3) Uani d . 1 . .
    H H1 0.6628 0.5015 0.2412 0.070 Uiso d . 1 . .
    H H2 0.1238 0.4991 0.2131 0.080 Uiso d . 1 . .
loop_
    _atom_site_aniso_label
    _atom_site_aniso_U_11
    _atom_site_aniso_U_22
    _atom_site_aniso_U_33
    _atom_site_aniso_U_12
    _atom_site_aniso_U_13
    _atom_site_aniso_U_23
    Nb1 0.01373(3) 0.01358(3) 0.01373(2) 0.00031(6) -0.00045(2) -0.00005(5)
    N1 0.0211(3) 0.0247(4) 0.0254(3) -0.0053(9) -0.0008(2) 0.0025(9)
    N2 0.0254(3) 0.0205(3) 0.0221(3) 0.0029(10) 0.0015(2) -0.0035(8)
    O1 0.0153(2) 0.0595(6) 0.0265(3) -0.0116(8) -0.0023(2) 0.0042(9)
    F1 0.0144(2) 0.0657(6) 0.0488(4) 0.0051(8) -0.0040(3) -0.0081(10)
    F2 0.0563(7) 0.0221(4) 0.0305(4) -0.0123(4) -0.0071(4) 0.0145(3)
    F3 0.0475(6) 0.0225(4) 0.0319(4) -0.0027(4) 0.0097(4) -0.0057(3)
    F4 0.0499(7) 0.0226(4) 0.0204(3) 0.0047(4) 0.0025(4) 0.0144(3)
    F5 0.0468(6) 0.0251(5) 0.0163(3) 0.0083(4) 0.0042(4) -0.0021(3)
_geom_special_details
;
 All esds (except the esd in the dihedral angle between two l.s. planes)
 are estimated using the full covariance matrix.  The cell esds are taken
 into account individually in the estimation of esds in distances, angles
 and torsion angles; correlations between esds in cell parameters are only
 used when they are defined by crystal symmetry.  An approximate (isotropic)
 treatment of cell esds is used for estimating esds involving l.s. planes.
;
loop_
    _geom_bond_atom_site_label_1
    _geom_bond_atom_site_label_2
    _geom_bond_site_symmetry_2
    _geom_bond_distance
    _geom_bond_publ_flag
    Nb1 O1 . 1.7268(8) ?
    Nb1 F4 . 1.9171(10) ?
    Nb1 F5 . 1.9449(11) ?
    Nb1 F2 . 1.9484(11) ?
    Nb1 F3 . 1.9593(12) ?
    Nb1 F1 . 2.1221(7) ?
    N1 F1 3_545 2.954(5) ?
    N1 F5 3_545 2.980(2) ?
    N1 O1 . 2.9971(12) ?
    N1 F2 3 2.998(2) ?
    N1 F1 2_655 3.0427(13) ?
    N1 F4 2_655 3.043(2) ?
    N1 F5 2_656 3.062(2) ?
    N1 F3 2_655 3.106(2) ?
    N1 F1 3 3.114(5) ?
    N1 F2 2_656 3.125(2) ?
    N1 F3 3 3.166(2) ?
    N1 F4 3_545 3.187(2) ?
    N1 H1 . 0.8753 ?
    N2 F1 . 2.7209(12) ?
    N2 F4 4_545 2.869(2) ?
    N2 F3 4 2.875(2) ?
    N2 F5 4_546 2.926(2) ?
    N2 F2 4_556 2.930(2) ?
    N2 O1 3_445 3.009(4) ?
    N2 O1 3_455 3.157(4) ?
    N2 F3 3_455 3.231(2) ?
    N2 F4 3_445 3.283(2) ?
    N2 H2 . 0.8559 ?
    O1 F4 . 2.701(2) ?
    O1 F3 . 2.762(2) ?
    O1 F5 . 2.785(2) ?
    O1 F2 . 2.797(2) ?
    F1 F4 . 2.569(2) ?
    F1 F3 . 2.689(2) ?
    F1 F5 . 2.691(2) ?
    F1 F2 . 2.797(2) ?
    F2 F5 . 2.7415(12) ?
    F3 F4 . 2.8044(12) ?
    F3 N2 4_545 2.875(2) ?
    F4 F5 . 2.7118(14) ?
loop_
    _geom_angle_atom_site_label_1
    _geom_angle_atom_site_label_2
    _geom_angle_atom_site_label_3
    _geom_angle_site_symmetry_1
    _geom_angle_site_symmetry_3
    _geom_angle
    _geom_angle_publ_flag
    O1 Nb1 F2 . . 98.94(9) ?
    O1 Nb1 F3 . . 96.85(9) ?
    O1 Nb1 F4 . . 95.52(9) ?
    O1 Nb1 F5 . . 98.49(9) ?
    O1 Nb1 F1 . . 174.20(9) ?
    F4 Nb1 F1 . . 78.81(8) ?
    F5 Nb1 F1 . . 82.75(7) ?
    F2 Nb1 F1 . . 86.71(8) ?
    F3 Nb1 F1 . . 82.33(8) ?
    F4 Nb1 F5 . . 89.20(5) ?
    F4 Nb1 F2 . . 165.51(6) ?
    F5 Nb1 F2 . . 89.52(4) ?
    F2 Nb1 F3 . . 84.77(5) ?
    F4 Nb1 F3 . . 92.68(4) ?
    F5 Nb1 F3 . . 164.29(6) ?
data_198K
_audit_creation_method     SHELXL-97
_chemical_name_systematic     'ammonium pentafluorooxoniobate(V)'
_chemical_name_common     'ammonium pentafluorooxoniobate(V)'
_chemical_formula_moiety     'F5 Nb O, 2(H4 N)'
_chemical_formula_sum     ' F5 H8 N2 Nb O'
_chemical_formula_weight     239.99
_symmetry_cell_setting     Monoclinic
_symmetry_space_group_name_H-M     Ia
_symmetry_space_group_name_Hall     'I -2ya'
loop_
    _symmetry_equiv_pos_as_xyz
    'x, y, z'
    'x+1/2, -y, z'
    'x+1/2, y+1/2, z+1/2'
    'x+1, -y+1/2, z+1/2'
_cell_length_a     14.3384(14)
_cell_length_b     5.9804(6)
_cell_length_c     14.4524(14)
_cell_angle_alpha     90.00
_cell_angle_beta     90.110(3)
_cell_angle_gamma     90.00
_cell_volume     1239.3(2)
_cell_formula_units_Z     8
_cell_measurement_reflns_used     944
_cell_measurement_theta_min     2.00
_cell_measurement_theta_max     39.01
_cell_measurement_temperature     198(2)
_exptl_crystal_description     sphere
_exptl_crystal_colour     colorless
_exptl_crystal_size_max     0.32
_exptl_crystal_size_mid     0.32
_exptl_crystal_size_min     0.32
_exptl_crystal_size_rad     0.16
_exptl_crystal_density_diffrn     2.573
_exptl_crystal_density_meas     ?
_exptl_crystal_density_method     'not measured'
_exptl_crystal_F_000     928
_exptl_absorpt_coefficient_mu     1.978
_exptl_absorpt_correction_type     Multi-scan
_exptl_absorpt_process_details     'SADABS v.2.03; Bruker 1999'
_exptl_absorpt_correction_T_min     0.5702
_exptl_absorpt_correction_T_max     0.5702
_exptl_special_details
;
 ?
;
_diffrn_ambient_temperature     198(2)
_diffrn_radiation_type     MoK\a
_diffrn_radiation_wavelength     0.71073
_diffrn_radiation_source     'fine-focus sealed tube'
_diffrn_radiation_monochromator     graphite
_diffrn_measurement_device_type     'Bruker Smart 1000 CCD'
_diffrn_measurement_method     '\f and \w scans'
_diffrn_detector_area_resol_mean     8.33
_diffrn_reflns_number     16431
_diffrn_reflns_av_R_equivalents     0.0251
_diffrn_reflns_av_sigmaI/netI     0.0316
_diffrn_reflns_theta_min     2.00
_diffrn_reflns_theta_max     38.01
_diffrn_reflns_theta_full     39.01
_diffrn_measured_fraction_theta_max     0.969
_diffrn_measured_fraction_theta_full     0.969
_diffrn_reflns_limit_h_min     -25
_diffrn_reflns_limit_h_max     25
_diffrn_reflns_limit_k_min     -9
_diffrn_reflns_limit_k_max     10
_diffrn_reflns_limit_l_min     -25
_diffrn_reflns_limit_l_max     25
_diffrn_standards_number     ?
_diffrn_standards_interval_count     ?
_diffrn_standards_interval_time     ?
_diffrn_standards_decay_%     ?
_refine_special_details
;
 Refinement of F^2^ against ALL reflections.  The weighted R-factor wR and
 goodness of fit S are based on F^2^, conventional R-factors R are based
 on F, with F set to zero for negative F^2^. The threshold expression of
 F^2^ > 2sigma(F^2^) is used only for calculating R-factors(gt) etc. and is
 not relevant to the choice of reflections for refinement.  R-factors based
 on F^2^ are statistically about twice as large as those based on F, and R-
 factors based on ALL data will be even larger.
;
_reflns_number_total     6354
_reflns_number_gt     5715
_reflns_threshold_expression     >2sigma(I)
_refine_ls_structure_factor_coef     Fsqd
_refine_ls_matrix_type     full
_refine_ls_R_factor_all     0.0254
_refine_ls_R_factor_gt     0.0226
_refine_ls_wR_factor_gt     0.0569
_refine_ls_wR_factor_ref     0.0591
_refine_ls_goodness_of_fit_ref     1.054
_refine_ls_restrained_S_all     1.053
_refine_ls_number_reflns     6354
_refine_ls_number_parameters     165
_refine_ls_number_restraints     2
_refine_ls_hydrogen_treatment     noref
_refine_ls_weighting_scheme     calc
_refine_ls_weighting_details
         'calc w=1/[\s^2^(Fo^2^)+(0.0199P)^2^+1.2051P] where P=(Fo^2^+2Fc^2^)/3'
_atom_sites_solution_hydrogens     difmap
_atom_sites_solution_primary     direct
_atom_sites_solution_secondary     difmap
_refine_ls_shift/su_max     0.108
_refine_ls_shift/su_mean     0.028
_refine_diff_density_max     0.891
_refine_diff_density_min     -1.276
_refine_ls_extinction_method     SHELXL
_refine_ls_extinction_coef     0.02053(17)
_refine_ls_extinction_expression
                                  'Fc^*^=kFc[1+0.001xFc^2^\l^3^/sin(2\q)]^-1/4^'
_refine_ls_abs_structure_details
                                    'Flack H D (1983), Acta Cryst. A39, 876-881'
_refine_ls_abs_structure_Flack     0.11(10)
loop_
    _atom_type_symbol
    _atom_type_description
    _atom_type_scat_dispersion_real
    _atom_type_scat_dispersion_imag
    _atom_type_scat_source
    'N' 'N' 0.0061 0.0033
                         'International Tables Vol C Tables 4.2.6.8 and 6.1.1.4'
    'H' 'H' 0.0000 0.0000
                         'International Tables Vol C Tables 4.2.6.8 and 6.1.1.4'
    'O' 'O' 0.0106 0.0060
                         'International Tables Vol C Tables 4.2.6.8 and 6.1.1.4'
    'F' 'F' 0.0171 0.0103
                         'International Tables Vol C Tables 4.2.6.8 and 6.1.1.4'
    'Nb' 'Nb' -2.0727 0.6215
                         'International Tables Vol C Tables 4.2.6.8 and 6.1.1.4'
_computing_data_collection     'Bruker Smart v5.054 (Bruker, 1998)'
_computing_cell_refinement     'Bruker SAINT v6.02a (Bruker, 2000)'
_computing_data_reduction     'Bruker SAINT v6.02a (Bruker, 2000)'
_computing_structure_solution     'Bruker SHELXTL v5.1 (Bruker, 1998)'
_computing_structure_refinement     'Bruker SHELXTL v5.1 (Bruker, 1998)'
_computing_molecular_graphics     'Bruker SHELXTL v5.1 (Bruker, 1998)'
_computing_publication_material     'Bruker SHELXTL v5.1 (Bruker, 1998)'
loop_
    _atom_site_type_symbol
    _atom_site_label
    _atom_site_fract_x
    _atom_site_fract_y
    _atom_site_fract_z
    _atom_site_U_iso_or_equiv
    _atom_site_adp_type
    _atom_site_calc_flag
    _atom_site_refinement_flags
    _atom_site_occupancy
    _atom_site_disorder_assembly
    _atom_site_disorder_group
    Nb Nb1 0.459910(5) 0.250735(17) 0.548718(6) 0.00999(2) Uani d . 1 . .
    Nb Nb2 0.759013(5) 0.750683(18) 0.800268(6) 0.00939(3) Uani d . 1 . .
    N N1 0.64125(11) 0.75774(18) 0.56165(11) 0.0149(3) Uani d . 1 . .
    N N2 0.58602(12) 0.2530(2) 0.78689(13) 0.0169(3) Uani d . 1 . .
    N N3 0.92720(11) 0.24262(18) 0.80472(12) 0.0141(3) Uani d . 1 . .
    N N4 0.78678(13) 0.2595(2) 0.54881(17) 0.0182(3) Uani d . 1 . .
    O O1 0.34219(9) 0.21532(18) 0.53057(8) 0.0133(2) Uani d . 1 . .
    O O2 0.87806(10) 0.7115(3) 0.81595(11) 0.0226(3) Uani d . 1 . .
    F F1 0.60349(9) 0.3000(2) 0.58197(9) 0.0277(3) Uani d . 1 . .
    F F2 0.50836(8) 0.03483(18) 0.46154(7) 0.0204(2) Uani d . 1 . .
    F F3 0.47245(9) 0.02876(17) 0.64315(8) 0.0227(2) Uani d . 1 . .
    F F4 0.44878(7) 0.49141(18) 0.63683(8) 0.0181(2) Uani d . 1 . .
    F F5 0.48215(10) 0.4830(2) 0.45742(8) 0.0272(3) Uani d . 1 . .
    F F6 0.61521(8) 0.7931(2) 0.76621(9) 0.0162(2) Uani d . 1 . .
    F F7 0.76916(12) 0.9939(2) 0.71070(8) 0.0257(3) Uani d . 1 . .
    F F8 0.73528(10) 0.98431(19) 0.89173(8) 0.0182(2) Uani d . 1 . .
    F F9 0.71513(10) 0.52575(19) 0.88827(8) 0.0198(3) Uani d . 1 . .
    F F10 0.74541(8) 0.52407(19) 0.70428(8) 0.0169(2) Uani d . 1 . .
    H H1 0.6953 0.7913 0.5609 0.055 Uiso d . 1 . .
    H H2 0.6059 0.8298 0.5198 0.055 Uiso d . 1 . .
    H H3 0.6195 0.8091 0.6170 0.055 Uiso d . 1 . .
    H H4 0.6301 0.6272 0.5638 0.055 Uiso d . 1 . .
    H H5 0.6153 0.3198 0.8289 0.055 Uiso d . 1 . .
    H H6 0.5995 0.3100 0.7389 0.055 Uiso d . 1 . .
    H H7 0.5219 0.2749 0.7963 0.055 Uiso d . 1 . .
    H H8 0.5998 0.1095 0.7856 0.055 Uiso d . 1 . .
    H H9 0.9834 0.2344 0.7825 0.055 Uiso d . 1 . .
    H H10 0.8900 0.1936 0.7595 0.055 Uiso d . 1 . .
    H H11 0.9167 0.3716 0.8192 0.055 Uiso d . 1 . .
    H H12 0.9277 0.1593 0.8544 0.055 Uiso d . 1 . .
    H H13 0.8302 0.3245 0.5817 0.055 Uiso d . 1 . .
    H H14 0.7814 0.3328 0.4996 0.055 Uiso d . 1 . .
    H H15 0.7359 0.2374 0.5754 0.055 Uiso d . 1 . .
    H H16 0.8094 0.1299 0.5326 0.055 Uiso d . 1 . .
loop_
    _atom_site_aniso_label
    _atom_site_aniso_U_11
    _atom_site_aniso_U_22
    _atom_site_aniso_U_33
    _atom_site_aniso_U_12
    _atom_site_aniso_U_13
    _atom_site_aniso_U_23
    Nb1 0.00966(5) 0.01076(5) 0.00956(5) -0.00032(3) 0.00010(5) 0.00086(3)
    Nb2 0.00906(5) 0.00876(4) 0.01033(5) 0.00014(3) -0.00126(6) -0.00079(3)
    N1 0.0151(5) 0.0120(4) 0.0176(6) -0.0001(3) 0.0029(5) -0.0008(3)
    N2 0.0110(5) 0.0217(7) 0.0180(7) -0.0002(4) -0.0040(5) -0.0022(4)
    N3 0.0181(5) 0.0143(4) 0.0100(5) -0.0023(4) -0.0029(5) 0.0021(3)
    N4 0.0169(6) 0.0142(5) 0.0234(7) 0.0046(4) 0.0057(7) 0.0000(4)
    O1 0.0155(4) 0.0122(3) 0.0122(4) 0.0020(4) -0.0011(4) -0.0020(3)
    O2 0.0087(4) 0.0346(6) 0.0244(7) 0.0058(5) -0.0029(5) -0.0079(5)
    F1 0.0211(5) 0.0335(5) 0.0285(5) -0.0011(5) -0.0054(4) 0.0079(5)
    F2 0.0211(4) 0.0232(4) 0.0167(4) 0.0073(4) -0.0014(4) -0.0014(3)
    F3 0.0285(5) 0.0181(4) 0.0216(4) 0.0029(4) 0.0014(4) 0.0140(3)
    F4 0.0122(3) 0.0191(4) 0.0229(4) 0.0030(3) -0.0016(3) -0.0094(3)
    F5 0.0343(6) 0.0266(5) 0.0207(5) -0.0106(5) -0.0029(5) 0.0033(4)
    F6 0.0047(3) 0.0174(3) 0.0264(5) 0.0034(4) -0.0010(4) 0.0024(4)
    F7 0.0435(7) 0.0179(4) 0.0158(4) 0.0029(5) 0.0055(5) 0.0057(4)
    F8 0.0256(5) 0.0134(4) 0.0154(4) 0.0032(4) -0.0027(4) -0.0128(3)
    F9 0.0287(6) 0.0155(4) 0.0151(4) -0.0054(4) -0.0021(4) 0.0075(3)
    F10 0.0168(4) 0.0195(4) 0.0144(4) 0.0021(4) -0.0019(4) -0.0036(3)
_geom_special_details
;
 All esds (except the esd in the dihedral angle between two l.s. planes)
 are estimated using the full covariance matrix.  The cell esds are taken
 into account individually in the estimation of esds in distances, angles
 and torsion angles; correlations between esds in cell parameters are only
 used when they are defined by crystal symmetry.  An approximate (isotropic)
 treatment of cell esds is used for estimating esds involving l.s. planes.
;
loop_
    _geom_bond_atom_site_label_1
    _geom_bond_atom_site_label_2
    _geom_bond_site_symmetry_2
    _geom_bond_distance
    _geom_bond_publ_flag
    Nb1 O1 . 1.7208(13) ?
    Nb1 F3 . 1.9122(10) ?
    Nb1 F4 . 1.9286(11) ?
    Nb1 F2 . 1.9341(11) ?
    Nb1 F5 . 1.9427(13) ?
    Nb1 F1 . 2.1336(14) ?
    Nb2 O2 . 1.7374(14) ?
    Nb2 F10 . 1.9489(12) ?
    Nb2 F7 . 1.9528(13) ?
    Nb2 F8 . 1.9537(11) ?
    Nb2 F9 . 1.9561(12) ?
    Nb2 F6 . 2.1340(11) ?
    N1 F1 . 2.8060(18) ?
    N1 F10 . 2.9018(19) ?
    N1 F2 1_565 2.9085(18) ?
    N1 O1 2_565 2.921(2) ?
    N1 F6 . 2.988(2) ?
    N1 F9 4_464 3.015(2) ?
    N1 H1 . 0.8002 ?
    N1 H2 . 0.8984 ?
    N1 H3 . 0.9125 ?
    N1 H4 . 0.7978 ?
    N2 F6 1_545 2.7977(18) ?
    N2 F9 . 2.868(2) ?
    N2 F3 . 2.958(2) ?
    N2 F1 . 2.986(2) ?
    N2 O2 2_465 3.020(2) ?
    N2 F2 4_455 3.038(2) ?
    N2 F10 . 3.048(2) ?
    N2 F8 1_545 3.073(2) ?
    N2 H5 . 0.8391 ?
    N2 H6 . 0.7964 ?
    N2 H7 . 0.9393 ?
    N2 H8 . 0.8802 ?
    N3 F6 2_565 2.762(2) ?
    N3 F5 3_545 2.810(2) ?
    N3 O2 . 2.896(2) ?
    N3 F3 2 2.9177(19) ?
    N3 F4 2_565 2.9183(19) ?
    N3 F7 1_545 3.030(2) ?
    N3 F2 3 3.0878(19) ?
    N3 H9 . 0.8685 ?
    N3 H10 . 0.8927 ?
    N3 H11 . 0.8136 ?
    N3 H12 . 0.8741 ?
    N4 F1 . 2.683(2) ?
    N4 F10 . 2.812(2) ?
    N4 F8 4_464 2.835(2) ?
    N4 F7 1_545 2.840(2) ?
    N4 O1 2 2.9608(18) ?
    N4 F4 2_565 3.036(2) ?
    N4 F9 4_454 3.056(2) ?
    N4 H13 . 0.8734 ?
    N4 H14 . 0.8386 ?
    N4 H15 . 0.8350 ?
    N4 H16 . 0.8723 ?
    O1 F3 . 2.7146(17) ?
    O1 F4 . 2.7224(16) ?
    O1 F5 . 2.7778(18) ?
    O1 F2 . 2.8012(16) ?
    O2 F10 . 2.732(2) ?
    O2 F7 . 2.756(2) ?
    O2 F9 . 2.792(2) ?
    O2 F8 . 2.839(2) ?
    F1 F4 . 2.6204(17) ?
    F1 F3 . 2.6362(18) ?
    F1 F2 . 2.7195(18) ?
    F1 F5 . 2.7300(19) ?
    F2 F3 . 2.6760(15) ?
    F2 F5 . 2.7073(18) ?
    F3 F4 . 2.7891(15) ?
    F4 F5 . 2.6380(17) ?
    F6 F10 . 2.6234(16) ?
    F6 F7 . 2.639(2) ?
    F6 F8 . 2.7476(17) ?
    F6 F9 . 2.7770(17) ?
    F7 F8 . 2.6626(17) ?
    F7 F10 . 2.8319(19) ?
loop_
    _geom_angle_atom_site_label_1
    _geom_angle_atom_site_label_2
    _geom_angle_atom_site_label_3
    _geom_angle_site_symmetry_1
    _geom_angle_site_symmetry_3
    _geom_angle
    _geom_angle_publ_flag
    O1 Nb1 F3 . . 96.56(5) ?
    O1 Nb1 F4 . . 96.32(5) ?
    F3 Nb1 F4 . . 93.13(5) ?
    O1 Nb1 F2 . . 99.90(5) ?
    F3 Nb1 F2 . . 88.17(5) ?
    F4 Nb1 F2 . . 163.47(5) ?
    O1 Nb1 F5 . . 98.44(6) ?
    F3 Nb1 F5 . . 164.99(6) ?
    F4 Nb1 F5 . . 85.91(5) ?
    F2 Nb1 F5 . . 88.59(5) ?
    O1 Nb1 F1 . . 175.64(5) ?
    F3 Nb1 F1 . . 81.13(5) ?
    F4 Nb1 F1 . . 80.17(5) ?
    F2 Nb1 F1 . . 83.76(5) ?
    F5 Nb1 F1 . . 83.95(6) ?
    O2 Nb2 F10 . . 95.51(6) ?
    O2 Nb2 F7 . . 96.46(7) ?
    F10 Nb2 F7 . . 93.07(5) ?
    O2 Nb2 F8 . . 100.41(7) ?
    F10 Nb2 F8 . . 164.07(6) ?
    F7 Nb2 F8 . . 85.94(5) ?
    O2 Nb2 F9 . . 98.02(7) ?
    F10 Nb2 F9 . . 87.29(5) ?
    F7 Nb2 F9 . . 165.41(7) ?
    F8 Nb2 F9 . . 89.73(5) ?
    O2 Nb2 F6 . . 174.11(7) ?
    F10 Nb2 F6 . . 79.82(5) ?
    F7 Nb2 F6 . . 80.31(6) ?
    F8 Nb2 F6 . . 84.34(5) ?
    F9 Nb2 F6 . . 85.41(5) ?
data_publication_text
_journal_date_recd_electronic     2008-03-10
_journal_date_accepted     2008-07-09
_journal_name_full     'Acta Crystallographica, Section B'
_journal_year     2008
_journal_volume     64
_journal_issue      5
_journal_page_first     0
_journal_page_last     0
_journal_paper_category     FA
_journal_coeditor_code     BP5012
_publ_contact_author_name     'Anatoly A. Udovenko'
_publ_contact_author_address
;
Institute of Chemistry of the Far Eastern Branch of the Russian
Academy of Sciences,
159 Prospect Stoletiya Vladivostoka,
690022 Vladivostok, Russia
;
_publ_contact_author_email     udovenko@ich.dvo.ru
_publ_section_title
       'Orientational disorder and phase transitions in crystals of (NH4)2NbOF5'
loop_
    _publ_author_name
    _publ_author_address
    'Udovenko, Anatoly A.'
;
Institute of Chemistry of the Far Eastern Branch of the Russian
Academy of Sciences,
159 Prospect Stoletiya Vladivostoka,
690022 Vladivostok, Russia
;
    'Laptash Natalia M.'
;
Institute of Chemistry of the Far Eastern Branch of the Russian
Academy of Sciences,
159 Prospect Stoletiya Vladivostoka,
690022 Vladivostok, Russia
;
