# Supplementary material for: Orientational disorder and phase transitions in crystals of (NH4)2NbOF5
Source: Acta Crystallogr B. 2008 Sep 6;64(Pt 5):527–33. doi: 10.1107/S0108768108021289 (PMC2553555; doi:10.1107/S0108768108021289)
Supplement: Supplementary file 2 [file b-64-00527-297Ksup2.hkl]

# 
# h,k,l, Fc-squared, Fo-squared, sigma(Fo-squared) and status flag 
# 
data_297K 
_shelx_title ' x36 in Cmc2(1)' 
_shelx_refln_list_code          4 
_shelx_F_calc_maximum      233.58 
_exptl_crystal_F_000       464.00 
_reflns_d_resolution_high  0.5648 
 
loop_ 
 _symmetry_equiv_pos_as_xyz 
 'x, y, z' 
 '-x, -y, z+1/2' 
 'x, -y, z+1/2' 
 '-x, y, z' 
 'x+1/2, y+1/2, z' 
 '-x+1/2, -y+1/2, z+1/2' 
 'x+1/2, -y+1/2, z+1/2' 
 '-x+1/2, y+1/2, z' 
 
_cell_length_a     5.9915 
_cell_length_b    14.4518 
_cell_length_c     7.1999 
_cell_angle_alpha  90.000 
_cell_angle_beta   90.000 
_cell_angle_gamma  90.000 
 
_shelx_F_squared_multiplier     1.000 
 
loop_ 
 _refln_index_h 
 _refln_index_k 
 _refln_index_l 
 _refln_F_squared_calc 
 _refln_F_squared_meas 
 _refln_F_squared_sigma 
 _refln_observed_status 
   0   0 -12      195.77      201.79      8.58 o 
   2   0 -12      142.48      134.83      4.57 o 
   1   1 -12       69.84       70.46      2.18 o 
   3   1 -12       75.05       72.43      1.87 o 
   0   2 -12       11.57       14.23      1.77 o 
   2   2 -12        8.76        9.33      0.76 o 
   1   3 -12       21.21       18.90      1.08 o 
   3   3 -12       26.66       26.38      1.33 o 
   0   4 -12      101.12      100.97      5.16 o 
   2   4 -12       65.77       71.38      2.01 o 
   1   5 -12       92.29       92.43      2.85 o 
   0   6 -12       62.58       64.76      4.03 o 
   2   6 -12       46.62       45.87      2.27 o 
   1   7 -12        0.46        1.33      0.82 o 
   0   8 -12       25.99       24.46      2.57 o 
   1   1 -11      100.94       95.51      2.10 o 
   3   1 -11       55.33       53.36      1.55 o 
   5   1 -11       62.29       65.43      1.47 o 
   0   2 -11      416.38      407.80     11.07 o 
   2   2 -11       67.47       70.63      1.76 o 
   4   2 -11      243.30      249.18      4.55 o 
   1   3 -11      251.66      251.80      4.55 o 
   3   3 -11      160.99      164.70      3.59 o 
   5   3 -11      139.38      144.18      2.91 o 
   0   4 -11       46.00       43.13      1.82 o 
   2   4 -11       27.74       28.92      1.26 o 
   4   4 -11       29.60       31.60      1.38 o 
   1   5 -11        7.66        8.59      0.93 o 
   3   5 -11        2.40        1.93      0.66 o 
   0   6 -11      290.46      275.06      7.62 o 
   2   6 -11       56.02       54.91      1.95 o 
   4   6 -11      167.73      166.92      4.29 o 
   1   7 -11      178.26      174.93      4.32 o 
   3   7 -11      116.70      116.45      3.90 o 
   0   8 -11      131.49      129.02      5.97 o 
   2   8 -11       86.27       91.65      3.32 o 
   4   8 -11       82.27       86.46      2.73 o 
   1   9 -11       15.48       18.70      1.26 o 
   3   9 -11       17.76       23.11      2.38 o 
   0  10 -11       43.28       44.43      3.22 o 
   2  10 -11        0.48        1.45      0.73 o 
   1  11 -11       65.24       72.18      2.96 o 
   0  12 -11      126.88      135.28      6.30 o 
   2  12 -11       88.51       98.83      5.00 o 
   0   0 -10      949.50      908.05     29.04 o 
   2   0 -10      367.30      356.28      7.02 o 
   4   0 -10      469.03      454.95      8.45 o 
   6   0 -10      166.36      164.35      4.17 o 
   1   1 -10      298.31      288.12      3.75 o 
   3   1 -10      133.14      129.11      2.26 o 
   5   1 -10      188.21      187.81      2.81 o 
   0   2 -10       34.87       36.25      1.30 o 
   2   2 -10       29.60       34.96      0.92 o 
   4   2 -10       20.14       21.44      0.80 o 
   6   2 -10        9.92       13.33      0.84 o 
   1   3 -10      104.33      105.61      1.82 o 
   3   3 -10       34.70       37.36      1.12 o 
   5   3 -10       76.43       77.79      1.80 o 
   0   4 -10      471.92      481.62      8.30 o 
   2   4 -10      146.16      143.48      2.93 o 
   4   4 -10      232.52      242.67      3.96 o 
   6   4 -10       77.86       75.20      2.11 o 
   1   5 -10      344.49      340.95      6.44 o 
   3   5 -10      174.42      177.51      3.70 o 
   5   5 -10      215.57      222.18      4.04 o 
   0   6 -10      176.35      160.65      5.34 o 
   2   6 -10      150.36      159.29      3.92 o 
   4   6 -10      107.57      106.17      2.07 o 
   6   6 -10       55.97       62.76      1.89 o 
   1   7 -10        1.69        2.21      0.96 o 
   3   7 -10        2.01        5.12      0.87 o 
   5   7 -10        4.54        2.72      0.63 o 
   0   8 -10      176.54      166.63      7.12 o 
   2   8 -10       36.86       33.66      1.52 o 
   4   8 -10       81.95       80.53      1.93 o 
   1   9 -10      333.27      330.31      7.29 o 
   3   9 -10      191.36      192.70      5.98 o 
   5   9 -10      185.38      192.37      4.04 o 
   0  10 -10      178.05      175.19      7.60 o 
   2  10 -10      157.04      163.51      4.16 o 
   4  10 -10      109.54      114.28      4.76 o 
   1  11 -10       42.73       45.36      2.06 o 
   3  11 -10       49.55       50.42      1.88 o 
   0  12 -10       19.94       23.81      2.25 o 
   2  12 -10        0.24       -0.48      0.68 o 
   4  12 -10        7.63        9.07      0.82 o 
   1  13 -10       71.55       75.67      3.63 o 
   3  13 -10       39.10       42.26      4.83 o 
   0  14 -10      102.80      100.33      5.00 o 
   2  14 -10       93.55       92.37      3.36 o 
   1   1  -9      294.78      277.69      3.61 o 
   3   1  -9      202.81      189.76      2.24 o 
   5   1  -9      132.45      122.46      1.99 o 
   7   1  -9       54.93       53.05      1.73 o 
   0   2  -9      379.95      371.05      6.54 o 
   2   2  -9      875.16      828.79      9.74 o 
   4   2  -9      195.65      199.33      3.15 o 
   6   2  -9      324.82      312.73      8.38 o 
   1   3  -9      757.94      770.42      9.11 o 
   3   3  -9      528.80      534.95      5.58 o 
   5   3  -9      343.40      345.39      5.34 o 
   7   3  -9      140.46      152.79      3.57 o 
   0   4  -9       78.64       85.09      3.94 o 
   2   4  -9      111.00      112.66      1.87 o 
   4   4  -9       49.02       50.28      1.07 o 
   6   4  -9       43.21       47.31      1.74 o 
   1   5  -9       30.84       34.86      0.90 o 
   3   5  -9       16.46       18.53      0.67 o 
   5   5  -9       13.60       12.37      0.80 o 
   7   5  -9        3.49        3.92      0.74 o 
   0   6  -9      355.41      351.15      8.02 o 
   2   6  -9      653.21      619.15     10.32 o 
   4   6  -9      171.49      172.77      2.77 o 
   6   6  -9      229.85      230.43      4.93 o 
   1   7  -9      536.61      515.13      8.95 o 
   3   7  -9      373.54      363.67      4.90 o 
   5   7  -9      243.43      246.34      4.40 o 
   0   8  -9      257.83      255.81      9.69 o 
   2   8  -9      324.16      324.05      5.84 o 
   4   8  -9      152.37      140.66      2.77 o 
   6   8  -9      118.49      121.50      2.88 o 
   1   9  -9       36.32       40.98      1.34 o 
   3   9  -9       32.72       36.13      1.75 o 
   5   9  -9       19.66       21.16      1.02 o 
   0  10  -9       21.07       23.46      1.81 o 
   2  10  -9       78.68       74.20      2.07 o 
   4  10  -9        8.16        9.87      0.73 o 
   6  10  -9       31.48       31.18      1.34 o 
   1  11  -9      188.76      195.93      4.21 o 
   3  11  -9      134.31      132.21      2.63 o 
   5  11  -9       91.42       99.08      2.93 o 
   0  12  -9      263.85      274.73     10.55 o 
   2  12  -9      317.42      318.98      8.67 o 
   4  12  -9      160.43      161.65      3.49 o 
   1  13  -9       70.95       69.97      2.73 o 
   3  13  -9       60.93       60.04      1.75 o 
   5  13  -9       40.51       42.18      1.53 o 
   0  14  -9        2.36        0.64      1.29 o 
   2  14  -9        3.07        1.93      0.96 o 
   4  14  -9        3.75        5.29      1.55 o 
   3  15  -9       58.36       49.81      1.61 o 
   2  16  -9      118.40      120.72      5.49 o 
   0   0  -8      775.44      714.16     14.99 o 
   2   0  -8     3198.29     3229.68     43.47 o 
   4   0  -8      498.77      492.57      7.48 o 
   6   0  -8      792.45      809.31     16.44 o 
   8   0  -8      122.76      131.88      4.28 o 
   1   1  -8      697.51      679.78      7.89 o 
   3   1  -8      764.80      749.99      8.03 o 
   5   1  -8      182.75      180.01      2.25 o 
   7   1  -8      228.17      226.34      4.11 o 
   0   2  -8       82.20       87.33      1.95 o 
   2   2  -8       95.67       99.31      1.28 o 
   4   2  -8       42.68       45.41      0.86 o 
   6   2  -8       29.65       30.40      1.02 o 
   8   2  -8        8.00        8.36      1.77 o 
   1   3  -8      207.32      204.71      2.54 o 
   3   3  -8      289.45      281.70      3.03 o 
   5   3  -8       41.50       42.23      0.94 o 
   7   3  -8       95.95       95.02      2.40 o 
   0   4  -8      165.79      166.22      3.19 o 
   2   4  -8     1526.02     1531.10     14.27 o 
   4   4  -8      143.99      145.19      2.05 o 
   6   4  -8      396.71      382.60      7.23 o 
   8   4  -8       49.95       54.60      4.75 o 
   1   5  -8      737.69      735.49      8.54 o 
   3   5  -8      788.31      767.48      8.18 o 
   5   5  -8      234.40      236.05      3.24 o 
   7   5  -8      254.63      259.20      5.14 o 
   0   6  -8      374.09      366.82      6.32 o 
   2   6  -8      469.83      420.72      4.86 o 
   4   6  -8      220.98      217.28      3.22 o 
   6   6  -8      166.45      160.32      3.51 o 
   1   7  -8        1.98        2.87      0.56 o 
   3   7  -8       15.11       16.88      0.70 o 
   5   7  -8        4.36        5.70      0.62 o 
   7   7  -8        5.39        3.97      0.74 o 
   0   8  -8       63.80       56.85      1.71 o 
   2   8  -8      641.08      604.15      7.25 o 
   4   8  -8       45.21       43.09      1.07 o 
   6   8  -8      151.52      148.82      4.57 o 
   1   9  -8      860.26      848.93     13.91 o 
   3   9  -8      782.46      762.74      9.40 o 
   5   9  -8      289.25      286.05      4.98 o 
   7   9  -8      221.35      233.07      4.77 o 
   0  10  -8      381.55      389.37      8.62 o 
   2  10  -8      469.15      470.23      6.29 o 
   4  10  -8      224.14      223.36      4.03 o 
   6  10  -8      168.17      165.88      3.61 o 
   1  11  -8      109.39      108.45      2.84 o 
   3  11  -8       59.32       62.16      1.38 o 
   5  11  -8       74.37       71.48      1.95 o 
   0  12  -8        0.50        1.37      0.89 o 
   2  12  -8       85.28       88.16      1.77 o 
   4  12  -8        0.02        0.36      0.54 o 
   6  12  -8       17.04       16.81      1.00 o 
   1  13  -8      177.71      187.56      3.99 o 
   3  13  -8      167.96      171.73      3.55 o 
   5  13  -8       57.79       64.62      1.87 o 
   2  14  -8      267.43      259.07      6.25 o 
   4  14  -8      134.49      129.57      2.93 o 
   3  15  -8      134.40      137.72      3.07 o 
   5  15  -8      104.99      107.67      2.64 o 
   2  16  -8        2.07        2.81      0.91 o 
   4  16  -8       21.19       21.35      1.33 o 
   3  17  -8       13.70       11.70      1.37 o 
   2  18  -8      104.08      118.08      5.48 o 
   1   1  -7      670.32      648.83      6.29 o 
   3   1  -7      771.03      740.11      7.49 o 
   5   1  -7      178.15      167.58      3.02 o 
   7   1  -7      203.05      206.27      8.20 o 
   0   2  -7     1165.46     1160.80     16.94 o 
   2   2  -7     1828.54     1911.41     18.20 o 
   4   2  -7      803.72      783.21      8.20 o 
   6   2  -7      411.26      415.20      5.09 o 
   8   2  -7      213.51      212.80      5.14 o 
   1   3  -7     1765.50     1817.01     17.29 o 
   3   3  -7     1736.99     1736.93     17.30 o 
   5   3  -7      556.19      549.62      7.17 o 
   7   3  -7      457.66      451.04      8.31 o 
   0   4  -7      241.62      250.58      4.46 o 
   2   4  -7      190.84      190.74      2.02 o 
   4   4  -7      144.49      147.75      1.81 o 
   6   4  -7       70.70       68.01      1.53 o 
   8   4  -7       33.70       33.62      1.61 o 
   1   5  -7       66.73       74.31      1.01 o 
   3   5  -7      123.23      122.81      1.69 o 
   5   5  -7        6.19        6.22      0.48 o 
   7   5  -7       30.34       27.31      1.23 o 
   0   6  -7     1138.01     1157.46     17.51 o 
   2   6  -7     1599.62     1584.77     17.40 o 
   4   6  -7      691.71      680.91      7.99 o 
   6   6  -7      335.79      342.25      6.36 o 
   8   6  -7      154.76      156.23      4.84 o 
   1   7  -7     1296.79     1282.17     13.27 o 
   3   7  -7     1224.38     1184.67     13.16 o 
   5   7  -7      409.99      401.18      5.46 o 
   7   7  -7      318.83      327.69      6.29 o 
   0   8  -7      783.86      754.01     19.10 o 
   2   8  -7      609.04      582.91      6.97 o 
   4   8  -7      437.02      437.08      5.59 o 
   6   8  -7      204.32      193.46      3.98 o 
   8   8  -7       91.90       99.38      3.17 o 
   1   9  -7       84.41       91.23      1.48 o 
   3   9  -7       32.33       35.07      0.86 o 
   5   9  -7       60.30       63.72      1.37 o 
   7   9  -7       11.87       12.59      1.16 o 
   0  10  -7       66.26       64.43      1.81 o 
   2  10  -7      178.87      174.63      2.52 o 
   4  10  -7       52.45       53.24      1.19 o 
   6  10  -7       31.50       34.76      1.31 o 
   1  11  -7      402.81      419.00      5.39 o 
   3  11  -7      398.61      421.59      5.65 o 
   5  11  -7      143.74      140.13      3.07 o 
   7  11  -7      118.94      121.87      2.86 o 
   0  12  -7      758.31      765.45     20.71 o 
   2  12  -7      607.47      614.21      8.11 o 
   4  12  -7      445.95      447.30      6.99 o 
   6  12  -7      215.65      219.45      4.56 o 
   1  13  -7      143.07      138.58      2.59 o 
   3  13  -7       96.14       93.78      1.94 o 
   5  13  -7       91.97       88.57      2.24 o 
   7  13  -7       36.25       37.38      1.45 o 
   2  14  -7       11.32       12.42      0.74 o 
   4  14  -7        2.42        0.48      0.56 o 
   6  14  -7        1.10        0.44      0.64 o 
   1  15  -7      244.83      238.99      6.36 o 
   3  15  -7      200.28      188.49      4.78 o 
   5  15  -7       76.40       67.08      1.91 o 
   2  16  -7      229.17      228.45      6.36 o 
   4  16  -7      167.67      164.82      4.11 o 
   1  17  -7      175.20      174.21      6.96 o 
   3  17  -7      126.87      130.97      4.22 o 
   5  17  -7       90.63       89.05      2.73 o 
   2  18  -7       45.32       45.62      2.15 o 
   4  18  -7       45.51       46.50      2.22 o 
   1  19  -7        0.52        2.25      1.29 o 
   3  19  -7        0.40        1.29      0.91 o 
   2  20  -7       27.92       33.79      2.90 o 
   0   0  -6    10969.93    11395.60    198.19 o 
   2   0  -6     2158.31     2137.43     30.45 o 
   4   0  -6     4583.65     4572.31     61.43 o 
   6   0  -6      613.66      616.48     10.74 o 
   8   0  -6      626.15      608.94     16.02 o 
   1   1  -6     2170.61     2256.72     20.64 o 
   3   1  -6     1245.85     1248.24     15.13 o 
   5   1  -6      865.18      849.52      8.93 o 
   7   1  -6      218.37      214.92      3.32 o 
   9   1  -6      124.33      134.08      3.98 o 
   0   2  -6      290.11      298.81      3.52 o 
   2   2  -6      136.02      147.46      1.53 o 
   4   2  -6      133.40      131.25      1.62 o 
   6   2  -6       37.25       37.05      0.89 o 
   8   2  -6       23.12       23.70      1.23 o 
   1   3  -6      651.62      653.02      6.11 o 
   3   3  -6      337.15      344.17      4.17 o 
   5   3  -6      320.62      323.90      3.64 o 
   7   3  -6       59.78       59.48      1.72 o 
   9   3  -6       48.94       52.12      1.95 o 
   0   4  -6     3949.03     3883.14     43.55 o 
   2   4  -6      318.12      326.76      3.48 o 
   4   4  -6     1891.69     1878.90     19.93 o 
   6   4  -6      176.87      167.95      2.88 o 
   8   4  -6      304.07      300.73      6.84 o 
   1   5  -6     1826.75     1830.55     16.98 o 
   3   5  -6     1168.02     1183.50     11.35 o 
   5   5  -6      868.97      857.75      9.93 o 
   7   5  -6      266.12      262.19      5.15 o 
   9   5  -6      144.88      143.63      3.78 o 
   0   6  -6     1369.32     1323.27     15.02 o 
   2   6  -6      680.59      663.86      7.35 o 
   4   6  -6      724.81      706.02      8.27 o 
   6   6  -6      228.47      230.77      3.61 o 
   8   6  -6      143.82      160.46      4.60 o 
   1   7  -6       41.24       40.48      0.89 o 
   3   7  -6        7.45        6.74      0.40 o 
   5   7  -6       14.14       15.22      0.62 o 
   7   7  -6        2.58        1.68      0.60 o 
   0   8  -6     1944.79     1979.39     26.22 o 
   2   8  -6      255.01      253.35      3.03 o 
   4   8  -6      875.48      866.97     11.10 o 
   6   8  -6       69.34       70.12      1.54 o 
   8   8  -6      116.05      117.84      2.76 o 
   1   9  -6     2302.95     2298.46     27.33 o 
   3   9  -6     1527.38     1528.45     17.42 o 
   5   9  -6      928.44      896.09     13.41 o 
   7   9  -6      305.82      312.22      6.07 o 
   0  10  -6     1205.57     1238.46     16.60 o 
   2  10  -6      615.15      614.57      7.68 o 
   4  10  -6      677.03      674.34      8.43 o 
   6  10  -6      215.51      203.33      4.13 o 
   8  10  -6      140.98      142.08      3.22 o 
   1  11  -6      173.35      171.91      2.49 o 
   3  11  -6      166.55      164.99      2.68 o 
   5  11  -6       71.86       70.52      1.55 o 
   7  11  -6       63.10       64.97      1.87 o 
   0  12  -6      200.66      212.77      3.51 o 
   2  12  -6        7.44        7.64      0.51 o 
   4  12  -6       93.30       99.25      2.59 o 
   6  12  -6        0.49        0.24      0.55 o 
   1  13  -6      445.75      448.85      7.06 o 
   3  13  -6      298.48      318.20      5.04 o 
   5  13  -6      192.46      188.56      3.86 o 
   7  13  -6       60.30       66.56      2.42 o 
   0  14  -6      699.19      712.64     18.10 o 
   2  14  -6      396.91      395.44      6.20 o 
   4  14  -6      397.26      403.04      6.33 o 
   6  14  -6      134.62      133.26      3.26 o 
   1  15  -6      349.73      347.88      7.04 o 
   3  15  -6      291.28      289.55      5.73 o 
   5  15  -6      160.00      158.88      3.45 o 
   0  16  -6        1.80        0.00      1.13 o 
   2  16  -6       22.37       21.76      1.35 o 
   4  16  -6        3.49        3.72      0.80 o 
   6  16  -6       15.24       19.34      1.27 o 
   1  17  -6       46.56       44.42      2.28 o 
   3  17  -6       29.85       30.12      2.01 o 
   5  17  -6       18.71       15.00      1.26 o 
   0  18  -6      261.53      267.90     10.38 o 
   2  18  -6      165.82      169.07      4.97 o 
   4  18  -6      152.65      154.91      7.51 o 
   1  19  -6      131.31      129.03      5.81 o 
   3  19  -6      108.72      113.74      3.76 o 
   5  19  -6       65.26       65.43      3.22 o 
   0  20  -6       35.98       34.12      2.58 o 
   2  20  -6       48.93       42.03      2.90 o 
   4  20  -6       27.04       27.55      1.81 o 
   1  21  -6        0.67        4.18      1.45 o 
   3  21  -6        0.13        0.65      0.89 o 
   2  22  -6       24.72       23.01      2.41 o 
   1   1  -5     2391.19     2449.11     21.10 o 
   3   1  -5      734.94      753.80      7.91 o 
   5   1  -5     1126.95     1138.55     11.96 o 
   7   1  -5      101.33      100.69      1.83 o 
   9   1  -5      145.75      147.81      3.71 o 
   0   2  -5    10740.62    11009.29    129.97 o 
   2   2  -5      455.49      505.46      4.81 o 
   4   2  -5     3857.88     4003.48     47.71 o 
   6   2  -5      434.19      428.79      5.22 o 
   8   2  -5      412.83      402.14      7.66 o 
   1   3  -5     4860.03     4871.83     43.85 o 
   3   3  -5     2073.98     2092.24     19.86 o 
   5   3  -5     2201.28     2223.45     24.80 o 
   7   3  -5      373.80      379.95      6.06 o 
   9   3  -5      310.52      317.38      7.09 o 
   0   4  -5      625.99      617.88      8.74 o 
   2   4  -5      273.59      295.52      2.92 o 
   4   4  -5      331.96      322.21      3.56 o 
   6   4  -5      105.56      107.15      1.73 o 
   8   4  -5       67.71       69.88      2.20 o 
   1   5  -5      293.93      299.35      2.76 o 
   3   5  -5       24.21       23.14      0.54 o 
   5   5  -5      201.08      196.72      2.95 o 
   7   5  -5        0.19        0.42      0.45 o 
   9   5  -5       22.13       21.34      1.39 o 
   0   6  -5     8484.01     8304.05     93.61 o 
   2   6  -5     1014.99     1029.04     10.80 o 
   4   6  -5     3085.97     3193.44     35.17 o 
   6   6  -5      426.54      419.89      5.71 o 
   8   6  -5      310.21      314.07      6.90 o 
   1   7  -5     3687.55     3768.96     33.70 o 
   3   7  -5     1757.84     1848.64     21.65 o 
   5   7  -5     1578.19     1602.95     21.65 o 
   7   7  -5      288.88      294.96      4.75 o 
   9   7  -5      215.37      223.33      5.23 o 
   0   8  -5     1917.47     1936.92     26.10 o 
   2   8  -5     1083.50     1095.81     12.58 o 
   4   8  -5      969.77      977.65     11.84 o 
   6   8  -5      328.07      322.48      5.55 o 
   8   8  -5      180.25      186.98      4.54 o 
   1   9  -5       68.21       69.19      0.99 o 
   3   9  -5      158.78      157.21      2.13 o 
   5   9  -5       12.52       12.92      0.63 o 
   7   9  -5       64.42       64.95      1.81 o 
   9   9  -5        5.77        6.80      1.37 o 
   0  10  -5      990.45      992.12     13.98 o 
   2  10  -5       10.23        8.43      0.55 o 
   4  10  -5      400.90      399.92      5.52 o 
   6  10  -5       19.93       18.67      0.84 o 
   8  10  -5       34.92       37.85      1.44 o 
   1  11  -5      838.11      845.85      9.29 o 
   3  11  -5      452.57      458.61      6.53 o 
   5  11  -5      484.68      463.12      6.72 o 
   7  11  -5       97.86       96.19      2.81 o 
   0  12  -5     1634.05     1659.09     31.00 o 
   2  12  -5     1048.20     1040.88     14.25 o 
   4  12  -5      923.82      917.62     12.79 o 
   6  12  -5      359.70      347.97      6.55 o 
   8  12  -5      186.49      208.82      4.72 o 
   1  13  -5      213.73      212.73      3.57 o 
   3  13  -5      243.63      241.10      3.70 o 
   5  13  -5       92.52       90.55      1.90 o 
   7  13  -5       94.35       97.48      2.75 o 
   0  14  -5      144.25      138.49      3.56 o 
   2  14  -5        0.81        0.80      0.50 o 
   4  14  -5       37.84       39.23      1.17 o 
   6  14  -5        2.70        2.49      0.64 o 
   1  15  -5      668.57      661.08     10.01 o 
   3  15  -5      386.73      377.88      7.17 o 
   5  15  -5      253.30      252.62      4.94 o 
   7  15  -5       54.38       52.29      1.69 o 
   0  16  -5      634.42      626.24     36.24 o 
   2  16  -5      440.74      414.66      8.36 o 
   4  16  -5      345.32      348.73      7.55 o 
   6  16  -5      133.00      131.46      3.42 o 
   1  17  -5      269.44      277.55      5.37 o 
   3  17  -5      237.24      232.39      6.42 o 
   5  17  -5      119.50      121.55      3.99 o 
   0  18  -5       58.43       59.71      2.71 o 
   2  18  -5      125.65      115.88      3.71 o 
   4  18  -5       42.14       44.12      2.58 o 
   6  18  -5       45.10       46.97      2.33 o 
   1  19  -5        3.20        2.00      0.85 o 
   3  19  -5        0.56        0.19      0.85 o 
   5  19  -5        0.71        0.77      0.89 o 
   0  20  -5       76.22       77.21      4.03 o 
   2  20  -5       49.23       53.17      2.42 o 
   4  20  -5       43.96       46.86      2.22 o 
   1  21  -5      153.87      149.60      4.63 o 
   3  21  -5      126.10      119.53      5.17 o 
   0  22  -5       26.48       28.00      2.57 o 
   2  22  -5       39.28       41.53      3.06 o 
   1  23  -5        0.99        0.32      1.45 o 
   0   0  -4    17158.47    17638.59    660.51 o 
   2   0  -4    14257.41    14782.07    215.05 o 
   4   0  -4     5277.44     5548.24     73.94 o 
   6   0  -4     2650.39     2676.94     52.67 o 
   8   0  -4      562.78      586.15     13.47 o 
  10   0  -4      240.03      219.72      9.40 o 
   1   1  -4     5378.52     5700.25     64.63 o 
   3   1  -4     2668.49     2799.66     27.51 o 
   5   1  -4     1600.44     1583.35     16.85 o 
   7   1  -4      431.88      431.00      5.88 o 
   9   1  -4      171.09      172.78      3.69 o 
   0   2  -4      341.90      341.86      6.71 o 
   2   2  -4      344.12      355.54      3.54 o 
   4   2  -4      142.86      143.94      1.89 o 
   6   2  -4       79.20       77.13      1.61 o 
   8   2  -4       24.94       24.28      0.97 o 
  10   2  -4        9.54       10.29      1.93 o 
   1   3  -4     1352.02     1374.23     13.93 o 
   3   3  -4      697.14      713.81      7.14 o 
   5   3  -4      530.82      534.30      6.33 o 
   7   3  -4      138.78      139.30      2.85 o 
   9   3  -4       58.60       65.35      2.13 o 
   0   4  -4     2148.38     1891.79     28.55 o 
   2   4  -4     2457.58     2465.40     24.38 o 
   4   4  -4     1168.34     1175.63     12.17 o 
   6   4  -4      904.12      899.20     10.41 o 
   8   4  -4      200.10      193.71      3.69 o 
   1   5  -4     3285.05     3330.06     34.83 o 
   3   5  -4     2017.60     2081.95     20.31 o 
   5   5  -4     1435.61     1400.45     16.03 o 
   7   5  -4      473.51      464.66      7.15 o 
   9   5  -4      202.67      212.04      4.95 o 
   0   6  -4     2193.90     2149.85     26.95 o 
   2   6  -4     2232.80     2188.81     20.90 o 
   4   6  -4     1012.29     1029.88     12.18 o 
   6   6  -4      562.83      580.95      7.65 o 
   8   6  -4      180.00      175.69      4.29 o 
   1   7  -4      143.78      125.31      1.50 o 
   3   7  -4       36.61       37.31      0.78 o 
   5   7  -4       27.42       24.74      0.82 o 
   7   7  -4        0.24        0.20      0.43 o 
   9   7  -4        0.75        0.50      0.71 o 
   0   8  -4     2385.73     2456.02     31.01 o 
   2   8  -4     2068.47     2138.28     24.35 o 
   4   8  -4      863.20      874.09     10.67 o 
   6   8  -4      465.36      446.55      6.54 o 
   8   8  -4       77.17       77.01      2.38 o 
   1   9  -4     5013.03     5157.13     51.99 o 
   3   9  -4     3036.46     3050.67     38.39 o 
   5   9  -4     1725.32     1737.10     21.76 o 
   7   9  -4      559.28      537.36      8.32 o 
   9   9  -4      200.52      202.26      6.22 o 
   0  10  -4     1363.22     1413.30     22.30 o 
   2  10  -4     1495.71     1548.63     16.50 o 
   4  10  -4      777.05      772.47     11.52 o 
   6  10  -4      482.28      475.02      6.81 o 
   8  10  -4      160.90      158.42      3.43 o 
   1  11  -4      281.06      281.44      3.46 o 
   3  11  -4      242.41      245.55      3.63 o 
   5  11  -4      124.49      121.54      2.06 o 
   7  11  -4       75.90       74.73      1.97 o 
   0  12  -4      117.43      111.77      2.53 o 
   2  12  -4       90.37       96.68      1.52 o 
   4  12  -4       48.59       46.48      1.16 o 
   6  12  -4       29.97       30.17      1.08 o 
   8  12  -4        1.65        1.46      0.68 o 
   1  13  -4      799.94      793.69     13.25 o 
   3  13  -4      531.96      517.75      7.44 o 
   5  13  -4      327.39      346.77      5.48 o 
   7  13  -4      108.03      104.74      2.52 o 
   0  14  -4      987.58      980.47     17.66 o 
   2  14  -4     1007.19     1025.02     14.95 o 
   4  14  -4      537.04      546.22      8.31 o 
   6  14  -4      307.59      313.95      6.01 o 
   8  14  -4      100.14      105.96      3.15 o 
   1  15  -4      581.41      584.61      8.82 o 
   3  15  -4      464.37      452.00      7.70 o 
   5  15  -4      268.05      275.61      6.09 o 
   7  15  -4      136.07      144.31      3.21 o 
   0  16  -4        0.16        0.84      0.92 o 
   2  16  -4        3.79        3.33      0.56 o 
   4  16  -4        4.04        5.26      0.86 o 
   6  16  -4        7.31        9.52      0.96 o 
   1  17  -4      109.12      110.83      2.24 o 
   3  17  -4       69.80       68.59      2.23 o 
   5  17  -4       37.74       39.27      2.98 o 
   7  17  -4       10.14        8.09      1.14 o 
   0  18  -4      344.13      350.70     10.50 o 
   2  18  -4      346.60      344.93      6.58 o 
   4  18  -4      200.93      192.61      5.91 o 
   6  18  -4      116.15      108.17      3.77 o 
   1  19  -4      199.82      198.78      3.84 o 
   3  19  -4      162.47      159.12      4.80 o 
   5  19  -4      100.37       98.06      3.48 o 
   0  20  -4       62.24       58.00      3.38 o 
   2  20  -4       62.43       57.04      1.95 o 
   4  20  -4       45.15       43.36      2.10 o 
   1  21  -4        4.70        5.53      1.08 o 
   3  21  -4        1.55        1.76      0.89 o 
   5  21  -4        0.09        0.38      0.96 o 
   0  22  -4       71.14       67.04      3.87 o 
   2  22  -4       66.84       66.93      2.68 o 
   4  22  -4       32.89       36.62      1.99 o 
   1  23  -4       77.12       71.54      2.90 o 
   3  23  -4       59.06       58.22      3.22 o 
   0  24  -4       57.39       54.92      3.54 o 
   1   1  -3     4214.23     4237.50     52.75 o 
   3   1  -3     4117.60     4278.60     41.59 o 
   5   1  -3      619.37      632.70      6.75 o 
   7   1  -3      676.63      688.70      9.05 o 
   9   1  -3       56.10       56.09      3.22 o 
   0   2  -3       18.22       15.65      0.75 o 
   2   2  -3    19406.12    20024.30    390.61 o 
   4   2  -3      480.38      528.21      5.61 o 
   6   2  -3     2650.87     2705.54     33.77 o 
   8   2  -3      244.20      246.99      3.66 o 
  10   2  -3      179.72      168.51      7.92 o 
   1   3  -3     7308.67     7569.73     99.61 o 
   3   3  -3     6507.15     6626.40     70.34 o 
   5   3  -3     1604.44     1598.40     18.05 o 
   7   3  -3     1313.47     1269.47     16.30 o 
   9   3  -3      198.22      186.15      8.09 o 
   0   4  -3      293.73      306.81      5.35 o 
   2   4  -3     1028.44     1051.76     17.02 o 
   4   4  -3      223.05      231.92      2.58 o 
   6   4  -3      277.31      277.04      3.48 o 
   8   4  -3       58.33       56.38      1.46 o 
  10   4  -3       34.44       38.95      3.06 o 
   1   5  -3      132.32      108.13      3.43 o 
   3   5  -3      463.55      458.50      5.06 o 
   5   5  -3        3.40        3.92      0.32 o 
   7   5  -3      102.31      100.95      2.08 o 
   9   5  -3        0.20       -1.13      1.13 o 
   0   6  -3     1735.56     1729.38     32.55 o 
   2   6  -3    14917.23    15238.10    164.06 o 
   4   6  -3     1045.59     1058.89     12.16 o 
   6   6  -3     2071.74     2124.93     27.14 o 
   8   6  -3      220.72      215.83      4.03 o 
  10   6  -3      125.52      130.59      6.30 o 
   1   7  -3     6826.76     6857.76     78.75 o 
   3   7  -3     5339.54     5566.78     64.95 o 
   5   7  -3     1507.50     1574.66     20.94 o 
   7   7  -3      966.88      950.34     13.03 o 
   9   7  -3      149.23      146.87      6.95 o 
   0   8  -3     1979.19     2029.99     28.52 o 
   2   8  -3     3222.87     3374.73     32.89 o 
   4   8  -3      944.40      959.91     11.50 o 
   6   8  -3      776.44      795.07     11.03 o 
   8   8  -3      172.79      172.59      4.10 o 
   1   9  -3      139.41      130.29      1.72 o 
   3   9  -3       16.26       17.51      0.61 o 
   5   9  -3      137.81      135.54      2.41 o 
   7   9  -3        8.25        9.69      0.64 o 
   9   9  -3       36.05       43.46      3.22 o 
   0  10  -3       12.12       12.49      3.06 o 
   2  10  -3     1515.33     1547.97     17.62 o 
   4  10  -3       16.81       18.53      1.16 o 
   6  10  -3      271.17      270.76      4.26 o 
   8  10  -3       10.20       10.29      0.96 o 
   1  11  -3      891.49      950.83     10.76 o 
   3  11  -3      981.50      988.78     13.80 o 
   5  11  -3      362.78      367.31      5.36 o 
   7  11  -3      302.68      295.56      4.86 o 
   9  11  -3       49.50       55.07      3.70 o 
   0  12  -3     1669.49     1715.55     30.23 o 
   2  12  -3     2403.80     2498.47     28.98 o 
   4  12  -3      960.23      965.46     13.27 o 
   6  12  -3      751.62      755.07     11.28 o 
   8  12  -3      195.90      190.51      3.94 o 
   1  13  -3      427.12      426.70      6.58 o 
   3  13  -3      240.70      247.24      3.48 o 
   5  13  -3      257.35      250.89      3.88 o 
   7  13  -3       73.56       72.30      1.93 o 
   0  14  -3        2.10        2.67      0.56 o 
   2  14  -3      225.70      227.79      4.41 o 
   4  14  -3        0.12        2.69      0.87 o 
   6  14  -3       16.31       18.85      0.90 o 
   8  14  -3        3.03        4.24      0.74 o 
   1  15  -3     1249.12     1216.30     18.06 o 
   3  15  -3      914.70      905.01     13.66 o 
   5  15  -3      328.23      335.99      6.48 o 
   7  15  -3      151.27      150.08      3.31 o 
   0  16  -3      798.78      793.14     16.16 o 
   2  16  -3      967.98      977.65     17.08 o 
   4  16  -3      411.86      405.12      8.91 o 
   6  16  -3      275.82      282.24      6.25 o 
   1  17  -3      377.17      379.77      7.01 o 
   3  17  -3      263.79      268.95      5.24 o 
   5  17  -3      202.48      195.73      5.61 o 
   7  17  -3       79.19       85.51      3.14 o 
   0  18  -3      187.07      180.77      6.23 o 
   2  18  -3       70.47       73.75      1.88 o 
   4  18  -3      107.74      109.28      3.59 o 
   6  18  -3       36.60       37.97      2.98 o 
   1  19  -3        2.71        0.57      0.61 o 
   3  19  -3        2.17        0.84      0.71 o 
   5  19  -3        0.12        0.16      0.91 o 
   0  20  -3       75.40       69.64      3.02 o 
   2  20  -3      104.57      101.68      2.82 o 
   4  20  -3       43.98       43.67      2.15 o 
   6  20  -3       34.90       43.64      6.76 o 
   1  21  -3      249.46      242.77      6.82 o 
   3  21  -3      182.33      179.34     10.84 o 
   5  21  -3      116.91      120.63      4.05 o 
   0  22  -3       48.93       42.19      3.06 o 
   2  22  -3       31.98       35.36      1.60 o 
   4  22  -3       37.38       37.78      3.70 o 
   1  23  -3        2.95        3.94      1.02 o 
   3  23  -3        1.17       -0.56      0.91 o 
   0  24  -3       32.68       31.54      2.74 o 
   2  24  -3       33.19       32.03      1.99 o 
   0   0  -2    20291.34    23167.41    599.88 o 
   2   0  -2    54558.72    56980.51   1454.66 o 
   4   0  -2     5957.81     6127.47     88.48 o 
   6   0  -2     4798.79     4902.81     85.21 o 
   8   0  -2      839.83      840.77     22.07 o 
  10   0  -2      268.62      258.72     11.03 o 
   1   1  -2     9021.46     8766.26    122.93 o 
   3   1  -2     7545.43     7671.32    102.59 o 
   5   1  -2     1266.51     1290.40     14.83 o 
   7   1  -2     1078.73     1055.89     13.61 o 
   9   1  -2      123.96      118.61      4.05 o 
   0   2  -2      285.53      261.79      5.79 o 
   2   2  -2      457.79      447.20      7.39 o 
   4   2  -2      129.05      127.23      1.60 o 
   6   2  -2      100.04       91.75      1.60 o 
   8   2  -2       27.84       27.63      1.47 o 
  10   2  -2       12.24       12.79      1.42 o 
   1   3  -2     1711.91     1863.32     26.21 o 
   3   3  -2     2343.21     2377.81     25.63 o 
   5   3  -2      258.71      249.76      3.10 o 
   7   3  -2      437.62      442.84      6.01 o 
   9   3  -2       30.00       28.38      1.93 o 
   0   4  -2      374.61      539.04     15.07 o 
   2   4  -2     8831.00     8614.28    146.18 o 
   4   4  -2      318.30      345.33      4.28 o 
   6   4  -2     1530.00     1505.76     17.05 o 
   8   4  -2      262.15      259.20      6.25 o 
  10   4  -2      111.02      119.56      5.97 o 
   1   5  -2     3752.21     3590.64     46.87 o 
   3   5  -2     4345.42     4449.97     49.05 o 
   5   5  -2     1110.99     1106.23     12.54 o 
   7   5  -2     1031.45     1047.15     14.15 o 
   9   5  -2      159.90      165.37      7.27 o 
   0   6  -2     4396.95     4535.04     96.19 o 
   2   6  -2     4646.71     4647.72     58.15 o 
   4   6  -2     1583.00     1527.87     16.78 o 
   6   6  -2      882.72      869.15     11.90 o 
   8   6  -2      240.62      236.12      7.43 o 
  10   6  -2       91.13      100.29      5.32 o 
   1   7  -2      176.66      186.63      2.78 o 
   3   7  -2      326.58      338.48      5.71 o 
   5   7  -2        2.75        1.42      0.40 o 
   7   7  -2       27.51       27.66      1.08 o 
   9   7  -2        5.14        5.79      1.77 o 
   0   8  -2     1700.84     1662.96     31.25 o 
   2   8  -2     7618.43     7662.96     86.95 o 
   4   8  -2      811.18      801.95      9.85 o 
   6   8  -2      899.83      874.33     11.35 o 
   8   8  -2      122.93      116.91      5.65 o 
   1   9  -2     8185.25     8163.51    140.68 o 
   3   9  -2     6078.14     5822.49     73.93 o 
   5   9  -2     1926.43     1884.89     25.11 o 
   7   9  -2     1081.36     1050.20     13.65 o 
   9   9  -2      193.53      196.77      8.74 o 
   0  10  -2     1568.10     1509.60     43.74 o 
   2  10  -2     2129.17     2192.87     31.01 o 
   4  10  -2      916.71      906.36     12.22 o 
   6  10  -2      666.74      660.26      9.22 o 
   8  10  -2      197.74      185.19      7.93 o 
   1  11  -2      448.20      451.16      5.60 o 
   3  11  -2      185.38      190.43      2.71 o 
   5  11  -2      258.37      245.17      4.12 o 
   7  11  -2       55.26       50.47      1.36 o 
   9  11  -2       54.68       52.50      3.54 o 
   0  12  -2       12.77       11.25      0.70 o 
   2  12  -2      387.66      375.35      5.13 o 
   4  12  -2        3.17        5.77      1.06 o 
   6  12  -2       62.81       63.86      1.44 o 
   8  12  -2        3.12        3.70      1.02 o 
   1  13  -2     1017.59     1028.66     16.11 o 
   3  13  -2      907.93      913.94     12.35 o 
   5  13  -2      326.12      323.07      4.81 o 
   7  13  -2      209.56      211.49      4.25 o 
   0  14  -2     1503.53     1473.78     31.50 o 
   2  14  -2     1609.26     1645.89     23.92 o 
   4  14  -2      764.36      755.27     10.51 o 
   6  14  -2      451.96      469.86      8.03 o 
   8  14  -2      131.02      141.07      4.68 o 
   1  15  -2      861.50      849.14     12.76 o 
   3  15  -2      566.19      562.39     11.25 o 
   5  15  -2      421.28      427.45      9.36 o 
   7  15  -2      154.60      167.55      4.07 o 
   0  16  -2        4.73        3.88      0.61 o 
   2  16  -2       22.89       22.60      0.99 o 
   4  16  -2        8.90        8.60      0.80 o 
   6  16  -2        1.23        1.61      0.91 o 
   8  16  -2        9.64        9.97      1.77 o 
   1  17  -2      177.52      180.46      4.17 o 
   3  17  -2      143.96      136.94      2.63 o 
   5  17  -2       44.31       43.80      2.05 o 
   7  17  -2       22.85       21.62      1.65 o 
   0  18  -2      439.32      420.57     14.48 o 
   2  18  -2      466.46      474.65      7.31 o 
   4  18  -2      258.88      247.49      5.76 o 
   6  18  -2      157.18      161.82      7.60 o 
   1  19  -2      256.34      254.90      5.08 o 
   3  19  -2      189.43      187.59      3.62 o 
   5  19  -2      137.98      138.10      4.34 o 
   0  20  -2      111.71      112.62      4.03 o 
   2  20  -2       62.71       68.94      1.98 o 
   4  20  -2       70.83       71.44      2.79 o 
   6  20  -2       34.15       38.82      3.62 o 
   1  21  -2        8.56        9.95      1.06 o 
   3  21  -2        5.13        5.84      0.89 o 
   5  21  -2        0.09        0.87      0.96 o 
   0  22  -2      119.16      107.19      5.17 o 
   2  22  -2      109.91      108.54      3.04 o 
   4  22  -2       52.54       55.46      2.45 o 
   1  23  -2      108.65      108.12      5.24 o 
   3  23  -2       78.13       77.38      3.98 o 
   0  24  -2       70.52       65.58      3.87 o 
   2  24  -2       55.68       57.12      2.04 o 
   1  25  -2       13.14       16.67      2.09 o 
   1   1  -1    10349.86     9814.24    134.69 o 
   3   1  -1     3973.35     3921.17     64.34 o 
   5   1  -1     2020.27     2089.29     24.89 o 
   7   1  -1      426.24      411.42      8.14 o 
   9   1  -1      181.64      175.32      5.49 o 
   0   2  -1    24865.02    22919.29    583.94 o 
   2   2  -1     2813.31     2383.61     35.84 o 
   4   2  -1     6943.53     6686.74     76.77 o 
   6   2  -1     1117.43     1125.60     14.38 o 
   8   2  -1      747.84      738.65     13.75 o 
  10   2  -1      124.78      127.05      4.34 o 
   1   3  -1    13082.41    14249.99    200.26 o 
   3   3  -1     5889.82     6098.09    103.83 o 
   5   3  -1     3357.17     3449.41     38.35 o 
   7   3  -1      999.25      989.34     18.18 o 
   9   3  -1      413.55      395.79     10.78 o 
   0   4  -1     1250.99     1149.35     24.54 o 
   2   4  -1      505.21      462.21      7.16 o 
   4   4  -1      601.11      625.84      7.21 o 
   6   4  -1      198.20      197.29      2.83 o 
   8   4  -1      113.16      109.55      2.88 o 
  10   4  -1       27.73       23.17      2.57 o 
   1   5  -1      250.67      201.10      3.31 o 
   3   5  -1       68.04       63.08      1.33 o 
   5   5  -1      166.52      172.06      2.24 o 
   7   5  -1       14.01       14.97      0.96 o 
   9   5  -1       14.58       16.08      2.09 o 
   0   6  -1    22582.69    23716.88    503.81 o 
   2   6  -1     5910.84     5846.20    124.75 o 
   4   6  -1     6170.92     6043.26     68.10 o 
   6   6  -1     1140.85     1134.62     13.03 o 
   8   6  -1      586.37      607.43     16.65 o 
  10   6  -1       93.01      103.52      5.32 o 
   1   7  -1    12296.34    12508.21    205.56 o 
   3   7  -1     6264.20     6290.42     70.91 o 
   5   7  -1     2982.86     3013.19     35.73 o 
   7   7  -1      840.25      814.52     26.41 o 
   9   7  -1      301.42      282.97     11.86 o 
   0   8  -1     5157.17     5071.98    108.59 o 
   2   8  -1     2758.77     2778.75     32.80 o 
   4   8  -1     2029.48     2064.54     24.57 o 
   6   8  -1      655.42      649.72      8.49 o 
  10   8  -1       74.44       79.61      4.51 o 
   1   9  -1       42.48       50.44      1.09 o 
   3   9  -1       97.11       92.60      1.41 o 
   5   9  -1       25.13       27.10      0.88 o 
   7   9  -1       53.93       52.34      1.96 o 
   9   9  -1       13.42       13.19      2.09 o 
   0  10  -1     1334.35     1431.51     25.28 o 
   2  10  -1      160.12      183.62      2.32 o 
   4  10  -1      578.43      576.21      7.04 o 
   6  10  -1       82.20       74.17      1.50 o 
   8  10  -1       63.53       58.32      3.71 o 
   1  11  -1     1012.98     1107.16     16.11 o 
   3  11  -1      775.99      813.05     11.27 o 
   5  11  -1      631.24      611.18      7.57 o 
   7  11  -1      233.61      247.38      5.87 o 
   9  11  -1       99.19       95.32      5.16 o 
   0  12  -1     3178.45     3203.02     56.29 o 
   2  12  -1     2078.76     2102.68     34.86 o 
   4  12  -1     1685.69     1620.24     20.51 o 
   6  12  -1      677.88      670.38      9.41 o 
   1  13  -1      527.06      530.30      6.89 o 
   3  13  -1      450.72      464.35      7.58 o 
   5  13  -1      219.32      207.64      3.05 o 
   7  13  -1      141.75      138.86      3.79 o 
   9  13  -1       46.94       44.76      3.38 o 
   0  14  -1      248.92      250.83      5.38 o 
   2  14  -1       43.11       43.56      1.36 o 
   4  14  -1       64.78       68.03      1.57 o 
   6  14  -1        0.93        1.69      0.78 o 
   8  14  -1        0.76        0.06      0.85 o 
   1  15  -1     1905.69     1885.46     32.04 o 
   3  15  -1     1163.98     1165.35     17.10 o 
   5  15  -1      549.95      544.23     12.96 o 
   7  15  -1      151.53      156.43      6.79 o 
   0  16  -1     1407.82     1379.58     24.86 o 
   2  16  -1      981.94      957.22     14.38 o 
   4  16  -1      703.04      702.13     10.65 o 
   6  16  -1      264.25      265.12      8.28 o 
   8  16  -1      111.15      116.49      5.49 o 
   1  17  -1      398.80      398.85      6.23 o 
   3  17  -1      334.27      331.34      5.32 o 
   5  17  -1      194.06      189.18      4.01 o 
   7  17  -1      109.99      120.85      5.49 o 
   0  18  -1      115.73      120.00      3.23 o 
   2  18  -1      145.18      145.42      2.73 o 
   4  18  -1       75.77       76.39      1.90 o 
   6  18  -1       58.43       62.78      2.61 o 
   1  19  -1        0.57        0.34      0.54 o 
   3  19  -1        0.27        0.60      0.62 o 
   5  19  -1        0.22        3.01      0.96 o 
   7  19  -1        0.14        2.73      1.45 o 
   0  20  -1      123.73      126.61      4.34 o 
   2  20  -1       88.30       83.13      2.02 o 
   4  20  -1       73.88       70.77      2.26 o 
   6  20  -1       29.58       31.35      2.04 o 
   1  21  -1      315.12      318.89      6.88 o 
   3  21  -1      242.26      244.33      5.55 o 
   5  21  -1      135.77      141.54      4.40 o 
   0  22  -1       41.84       49.42      3.38 o 
   2  22  -1       45.98       47.60      1.85 o 
   4  22  -1       34.87       40.89      3.99 o 
   1  23  -1        8.19        8.47      1.30 o 
   3  23  -1        2.43        1.39      0.80 o 
   0  24  -1       55.05       55.56      3.70 o 
   2  24  -1       39.62       40.65      1.79 o 
   1  25  -1       27.89       27.51      1.93 o 
   2   0   0    10794.28    12304.44    264.54 o 
   4   0   0    27815.70    28947.87    565.03 o 
   6   0   0     2032.77     1989.70     54.30 o 
   8   0   0     1653.37     1608.60     42.21 o 
  10   0   0      214.29      230.09      9.72 o 
   1   1   0    17267.60    15745.44    413.16 o 
   3   1   0     4063.62     3982.17     60.62 o 
   5   1   0     3968.62     4176.13     64.12 o 
   7   1   0      416.96      394.81      7.82 o 
   9   1   0      373.30      385.71     10.54 o 
   2   2   0      109.00      104.83      2.64 o 
   4   2   0      263.88      252.17      3.73 o 
   6   2   0       53.18       52.71      1.65 o 
   8   2   0       45.46       43.10      1.68 o 
  10   2   0        8.71       10.57      1.36 o 
   1   3   0     4108.27     4290.38     71.49 o 
   3   3   0      559.73      513.65      8.96 o 
   5   3   0     1543.81     1539.84     17.43 o 
   7   3   0       81.34       83.06      2.25 o 
   9   3   0      159.22      153.89      4.86 o 
   0   4   0    23206.36    21241.43    557.24 o 
   2   4   0     1407.56     1876.50     31.19 o 
   4   4   0     6615.67     6661.34     74.65 o 
   6   4   0      233.72      252.33      5.13 o 
   8   4   0      642.04      627.56     12.96 o 
  10   4   0       75.14       86.70      4.83 o 
   1   5   0     5872.30     5282.10     87.64 o 
   3   5   0     2110.60     2008.56     31.24 o 
   5   5   0     2931.84     2965.92     33.37 o 
   7   5   0      471.86      452.47      8.89 o 
   9   5   0      395.05      401.77     15.65 o 
   0   6   0    10065.92    10310.88    270.61 o 
   2   6   0     3547.72     3495.11     53.18 o 
   4   6   0     3036.64     2921.31     32.88 o 
   6   6   0      669.02      668.77     10.26 o 
   8   6   0      383.70      388.10     14.35 o 
  10   6   0       71.93       68.65      4.19 o 
   1   7   0      612.63      716.46     12.15 o 
   3   7   0        4.78        6.15      0.34 o 
   5   7   0      193.54      185.84      2.54 o 
   7   7   0       12.96       13.51      1.43 o 
   9   7   0        6.36        7.40      1.77 o 
   0   8   0    18800.47    17822.18    465.89 o 
   2   8   0      854.32      869.19     13.36 o 
   4   8   0     4771.24     4694.85     59.83 o 
   6   8   0      280.02      278.23      5.03 o 
  10   8   0       24.20       25.42      2.73 o 
   1   9   0    11475.22    11263.36    141.98 o 
   3   9   0     5277.95     5071.58     63.23 o 
   5   9   0     3436.68     3337.80     41.75 o 
   7   9   0      731.04      718.74     19.50 o 
   9   9   0      372.99      371.85     14.65 o 
   0  10   0     3217.85     3222.18     57.24 o 
   2  10   0     1132.55     1124.94     14.45 o 
   4  10   0     1658.29     1697.97     22.64 o 
   6  10   0      448.76      419.92      8.25 o 
   8  10   0      316.92      299.79     12.03 o 
   1  11   0      335.43      356.24      4.70 o 
   3  11   0      488.53      493.93      6.46 o 
   5  11   0       85.22       85.07      1.50 o 
   7  11   0      160.08      162.58      4.36 o 
   9  11   0       24.25       26.55      2.74 o 
   0  12   0      788.81      798.16     14.45 o 
   2  12   0       54.06       63.70      1.37 o 
   4  12   0      302.30      317.07      5.34 o 
   6  12   0        0.52        0.51      0.65 o 
   8  12   0       18.76       22.84      2.57 o 
   1  13   0     1278.23     1266.82     16.07 o 
   3  13   0      699.70      739.57     10.99 o 
   5  13   0      593.14      567.74      8.64 o 
   7  13   0      123.71      141.46      4.15 o 
   9  13   0       73.22       78.96      4.51 o 
   0  14   0     2510.09     2572.08     45.54 o 
   2  14   0     1310.05     1302.68     19.01 o 
   4  14   0     1225.86     1225.78     18.00 o 
   6  14   0      361.02      364.32      9.39 o 
   8  14   0      201.05      217.37      9.06 o 
   1  15   0      896.52      923.91     13.88 o 
   3  15   0      800.17      811.93     12.11 o 
   5  15   0      343.86      345.26      5.93 o 
   7  15   0      233.33      257.04     10.05 o 
   0  16   0       90.40       87.92      2.23 o 
   2  16   0        7.00        8.63      0.65 o 
   4  16   0       11.13       10.59      0.72 o 
   6  16   0       12.92       14.80      1.93 o 
   8  16   0        3.96        3.86      1.45 o 
   1  17   0      239.20      235.79      3.94 o 
   3  17   0      126.73      130.21      2.59 o 
   5  17   0       88.12       79.16      2.13 o 
   7  17   0       11.33       14.96      1.93 o 
   0  18   0      622.31      614.49     14.39 o 
   2  18   0      381.84      361.15      7.04 o 
   4  18   0      366.87      362.48      8.91 o 
   6  18   0      130.30      128.70      5.81 o 
   1  19   0      259.71      252.23      4.27 o 
   3  19   0      231.52      222.57      4.19 o 
   5  19   0      123.35      111.74      2.98 o 
   7  19   0       78.07       82.04      4.35 o 
   0  20   0       70.54       81.08      3.25 o 
   2  20   0      116.91      116.83      2.55 o 
   4  20   0       51.71       51.11      2.37 o 
   6  20   0       48.12       49.43      3.22 o 
   1  21   0       11.43       14.10      2.26 o 
   3  21   0        3.48        4.48      1.21 o 
   5  21   0        1.29        1.60      0.80 o 
   0  22   0      168.63      174.17      7.44 o 
   2  22   0      108.54      108.55      3.01 o 
   4  22   0       75.69       81.53      2.54 o 
   1  23   0      119.75      122.18      3.26 o 
   3  23   0       92.60       94.79      2.79 o 
   0  24   0       61.63       68.79      4.03 o 
   2  24   0       66.30       65.22      2.23 o 
   1  25   0       11.88       14.56      1.53 o 
   1   1   1    10350.72     8964.89    211.01 o 
   3   1   1     3966.95     3942.23     67.94 o 
   5   1   1     2022.66     2046.97     37.89 o 
   7   1   1      425.24      411.67      8.12 o 
   9   1   1      181.88      181.40      7.93 o 
   0   2   1    24865.56    21740.45    867.95 o 
   2   2   1     2819.47     2311.46     38.96 o 
   4   2   1     6938.22     6900.93     99.84 o 
   6   2   1     1121.45     1127.75     28.61 o 
   8   2   1      746.00      692.13     13.69 o 
  10   2   1      125.51      122.79      4.34 o 
   1   3   1    13089.92    14506.47    402.87 o 
   3   3   1     5885.10     5831.93    100.29 o 
   5   3   1     3361.23     3348.94     56.03 o 
   7   3   1      997.94      947.08     18.15 o 
   9   3   1      413.92      393.86     10.78 o 
   0   4   1     1249.71     1107.06     29.96 o 
   2   4   1      507.41      464.65      7.99 o 
   4   4   1      600.58      622.04      7.99 o 
   6   4   1      198.55      195.79      4.19 o 
   8   4   1      113.06      111.31      2.86 o 
  10   4   1       27.77       26.55      2.74 o 
   1   5   1      252.42      213.12      3.66 o 
   3   5   1       67.23       61.40      1.22 o 
   5   5   1      167.29      174.63      2.95 o 
   7   5   1       13.82       14.36      0.96 o 
   9   5   1       14.62       17.58      1.48 o 
   0   6   1    22578.16    23069.48   1521.22 o 
   2   6   1     5912.80     5788.38    141.88 o 
   4   6   1     6166.99     6066.88     71.46 o 
   6   6   1     1142.84     1139.06     23.97 o 
   8   6   1      585.29      593.20     22.91 o 
  10   6   1       93.40       95.14      5.32 o 
   1   7   1    12294.46    12011.34    237.15 o 
   3   7   1     6258.46     6338.95     75.20 o 
   5   7   1     2984.49     3042.58     44.61 o 
   7   7   1      839.18      828.03     25.33 o 
   9   7   1      301.67      303.44     12.02 o 
   0   8   1     5152.16     5012.47    132.59 o 
   2   8   1     2760.85     2761.70     35.57 o 
   4   8   1     2027.59     2068.77     27.85 o 
   6   8   1      656.00      644.13     12.26 o 
   8   8   1      310.16      296.38     11.87 o 
  10   8   1       74.54       72.52      4.51 o 
   1   9   1       42.52       48.43      1.79 o 
   3   9   1       97.39       95.89      1.81 o 
   5   9   1       25.03       26.63      1.08 o 
   7   9   1       53.99       52.01      2.59 o 
   9   9   1       13.43       17.69      2.25 o 
   0  10   1     1333.43     1423.63     42.55 o 
   2  10   1      161.69      177.20      2.82 o 
   4  10   1      577.49      581.66      8.12 o 
   6  10   1       82.88       74.86      2.45 o 
   8  10   1       63.26       63.32      3.71 o 
   1  11   1     1016.10     1089.21     14.78 o 
   3  11   1      776.49      798.59     12.11 o 
   5  11   1      632.45      630.17     11.93 o 
   7  11   1      233.45      244.88      5.87 o 
   9  11   1       99.29      105.48      5.32 o 
   0  12   1     3176.94     3175.29     64.56 o 
   2  12   1     2081.54     2088.70     28.27 o 
   4  12   1     1684.83     1604.38     28.43 o 
   6  12   1      678.54      672.36     11.44 o 
   8  12   1      320.86      318.60     12.68 o 
   1  13   1      526.77      523.25      6.88 o 
   3  13   1      450.70      451.54      6.96 o 
   5  13   1      219.21      218.49      6.16 o 
   7  13   1      141.72      136.42      4.28 o 
   9  13   1       46.97       47.01      3.38 o 
   0  14   1      248.74      245.66      4.91 o 
   2  14   1       43.22       42.51      1.33 o 
   4  14   1       64.71       68.69      1.58 o 
   6  14   1        0.95        1.10      0.96 o 
   1  15   1     1904.87     1882.52     23.71 o 
   3  15   1     1163.34     1166.05     17.11 o 
   5  15   1      549.84      531.84     11.36 o 
   7  15   1      151.46      159.67      6.79 o 
   0  16   1     1406.21     1382.47     24.85 o 
   2  16   1      982.23      985.17     14.41 o 
   4  16   1      702.26      706.06     10.63 o 
   6  16   1      264.43      244.77      6.94 o 
   1  17   1      398.92      393.90      6.24 o 
   3  17   1      334.33      324.99      5.32 o 
   5  17   1      194.13      196.15      4.83 o 
   7  17   1      109.97      115.53      5.49 o 
   0  18   1      115.83      121.41      2.90 o 
   2  18   1      145.13      147.20      2.75 o 
   4  18   1       75.85       72.75      1.88 o 
   6  18   1       58.37       62.34      2.62 o 
   1  19   1        0.73        0.54      0.61 o 
   3  19   1        0.35        1.08      0.63 o 
   5  19   1        0.23       -0.48      0.80 o 
   7  19   1        0.13        0.80      1.29 o 
   0  20   1      123.78      118.69      3.29 o 
   2  20   1       88.72       81.15      2.01 o 
   4  20   1       73.86       69.42      2.20 o 
   6  20   1       29.69       32.00      1.87 o 
   1  21   1      315.10      308.10      6.85 o 
   3  21   1      242.24      240.10      5.52 o 
   5  21   1      135.79      134.34      4.36 o 
   0  22   1       41.82       47.33      3.22 o 
   2  22   1       45.89       45.97      2.75 o 
   4  22   1       34.88       35.77      1.67 o 
   1  23   1        8.20       11.32      1.08 o 
   3  23   1        2.44        3.11      0.86 o 
   0  24   1       54.96       55.89      3.70 o 
   2  24   1       39.60       38.86      1.73 o 
   1  25   1       27.88       25.19      1.93 o 
   2   0   2    54539.91    55628.72   1509.15 o 
   4   0   2     5946.38     6048.35    221.32 o 
   6   0   2     4799.24     4607.47    123.14 o 
   8   0   2      837.98      788.92     24.38 o 
  10   0   2      269.10      275.76     11.19 o 
   3   1   2     7538.13     7650.21    115.33 o 
   5   1   2     1268.26     1342.36     24.02 o 
   7   1   2     1077.53     1049.00     19.73 o 
   9   1   2      124.21      118.92      4.11 o 
   0   2   2      285.76      252.83     10.38 o 
   2   2   2      459.37      448.99      8.74 o 
   4   2   2      129.09      124.61      2.96 o 
   6   2   2      100.27       95.36      2.40 o 
   8   2   2       27.84       26.68      1.38 o 
  10   2   2       12.26       12.31      1.48 o 
   1   3   2     1714.70     1874.62     83.58 o 
   3   3   2     2341.49     2403.13     36.30 o 
   5   3   2      260.15      253.44      5.92 o 
   7   3   2      437.16      446.18      8.77 o 
   9   3   2       30.11       31.01      1.93 o 
   0   4   2      392.87      583.43     14.94 o 
   2   4   2     8846.44     8290.98    159.10 o 
   4   4   2      320.65      357.50      5.65 o 
   6   4   2     1533.53     1479.47     27.56 o 
   8   4   2      261.43      256.10      5.52 o 
  10   4   2      111.49      120.42      4.28 o 
   1   5   2     3764.05     3499.64    101.29 o 
   3   5   2     4347.16     4296.72     78.24 o 
   5   5   2     1114.84     1075.55     18.13 o 
   7   5   2     1031.07     1005.64     19.31 o 
   9   5   2      160.25      154.46      5.03 o 
   0   6   2     4389.22     4359.36    117.31 o 
   2   6   2     4648.39     4457.46     74.97 o 
   4   6   2     1580.26     1545.96     25.40 o 
   6   6   2      883.09      850.50     16.17 o 
   8   6   2      240.29      236.37      7.51 o 
  10   6   2       91.19       94.81      5.32 o 
   1   7   2      176.72      185.56      3.43 o 
   3   7   2      326.39      332.21      4.93 o 
   5   7   2        2.81        3.07      0.49 o 
   7   7   2       27.54       32.47      2.82 o 
   9   7   2        5.12        7.07      1.77 o 
   0   8   2     1694.30     1759.90     30.40 o 
   2   8   2     7615.16     7882.77    117.34 o 
   4   8   2      808.23      825.68     12.28 o 
   6   8   2      900.17      887.08     18.43 o 
   8   8   2      122.39      116.26      5.65 o 
   1   9   2     8179.58     8164.19    136.02 o 
   3   9   2     6073.39     6028.72     71.26 o 
   5   9   2     1925.76     1886.87     34.34 o 
   7   9   2     1080.65     1080.57     28.17 o 
   9   9   2      193.54      206.47      8.74 o 
   0  10   2     1565.03     1515.15     26.82 o 
   2  10   2     2134.33     2151.89     29.28 o 
   4  10   2      915.26      911.37     15.02 o 
   6  10   2      667.82      655.55     13.84 o 
   8  10   2      197.47      181.47      7.93 o 
   1  11   2      448.37      456.28      6.70 o 
   3  11   2      185.82      188.00      3.48 o 
   5  11   2      258.28      252.39      5.13 o 
   7  11   2       55.40       52.52      2.17 o 
   9  11   2       54.67       53.31      3.70 o 
   0  12   2       13.60        9.84      0.65 o 
   2  12   2      388.58      374.35      5.38 o 
   4  12   2        3.25        4.59      1.01 o 
   6  12   2       63.02       70.12      1.88 o 
   8  12   2        3.07        1.93      1.45 o 
   1  13   2     1019.75     1016.24     12.98 o 
   3  13   2      909.12      913.58     14.90 o 
   5  13   2      326.73      325.37      7.57 o 
   7  13   2      209.72      211.69      8.42 o 
   0  14   2     1500.76     1473.84     35.82 o 
   2  14   2     1610.78     1648.52     23.94 o 
   4  14   2      763.06      796.91     21.53 o 
   6  14   2      452.45      481.71     15.20 o 
   1  15   2      860.93      872.03     11.11 o 
   3  15   2      565.91      577.00      8.69 o 
   5  15   2      421.04      439.83     11.72 o 
   7  15   2      154.56      161.78      6.95 o 
   0  16   2        4.81        4.30      0.65 o 
   2  16   2       22.91       22.23      1.00 o 
   4  16   2        8.97       12.91      1.69 o 
   6  16   2        1.24        2.24      0.85 o 
   1  17   2      177.08      186.17      2.79 o 
   3  17   2      143.69      144.04      3.28 o 
   5  17   2       44.16       42.47      2.98 o 
   7  17   2       22.83       21.48      1.59 o 
   0  18   2      438.83      430.38      8.24 o 
   2  18   2      467.12      459.26      7.29 o 
   4  18   2      258.58      247.64      6.27 o 
   6  18   2      157.38      159.55      9.54 o 
   1  19   2      256.68      245.88      4.53 o 
   3  19   2      189.67      186.05      3.62 o 
   5  19   2      138.10      137.15      4.34 o 
   0  20   2      111.64      110.09      3.10 o 
   2  20   2       62.60       66.18      1.93 o 
   4  20   2       70.80       67.45      2.73 o 
   6  20   2       34.12       33.80      1.99 o 
   1  21   2        8.58        8.70      0.96 o 
   3  21   2        5.14        6.05      0.89 o 
   5  21   2        0.10        1.13      1.02 o 
   0  22   2      119.01      111.71      5.33 o 
   2  22   2      109.98      110.99      3.04 o 
   4  22   2       52.47       50.55      2.74 o 
   1  23   2      108.49      102.11      2.91 o 
   3  23   2       78.01       81.31      2.51 o 
   0  24   2       70.57       67.52      4.03 o 
   2  24   2       55.72       55.84      2.04 o 
   1  25   2       13.17       15.54      1.53 o 
   1   1   3     4210.04     4128.64    114.98 o 
   3   1   3     4117.20     4163.35     80.94 o 
   5   1   3      618.26      640.72     11.98 o 
   7   1   3      676.82      680.72     13.16 o 
   9   1   3       56.08       52.44      2.51 o 
   0   2   3       21.90       21.91      1.61 o 
   2   2   3    19408.21    18959.27    430.50 o 
   4   2   3      483.11      519.83      9.90 o 
   6   2   3     2650.08     2618.86     48.82 o 
   8   2   3      244.89      249.45      5.49 o 
  10   2   3      179.51      183.97      5.72 o 
   1   3   3     7311.96     7756.80    207.30 o 
   3   3   3     6511.35     6661.66    110.66 o 
   5   3   3     1603.83     1564.35     29.86 o 
   7   3   3     1313.91     1262.33     23.63 o 
   9   3   3      198.11      185.74      5.72 o 
   0   4   3      293.47      315.97     12.55 o 
   2   4   3     1030.72     1017.55     20.19 o 
   4   4   3      222.86      228.33      3.82 o 
   6   4   3      277.64      272.76      5.64 o 
   8   4   3       58.29       53.46      1.93 o 
  10   4   3       34.46       31.57      2.10 o 
   1   5   3      133.36      104.75      2.45 o 
   3   5   3      464.39      459.74      8.25 o 
   5   5   3        3.43        5.03      0.55 o 
   7   5   3      102.38      104.23      2.72 o 
   9   5   3        0.17        0.30      0.96 o 
   0   6   3     1732.47     1733.37     36.00 o 
   2   6   3    14912.96    15130.02    223.41 o 
   4   6   3     1045.36     1070.51     16.22 o 
   6   6   3     2070.55     2055.59     38.38 o 
   8   6   3      220.95      206.61      8.75 o 
  10   6   3      125.40      118.00      6.13 o 
   1   7   3     6819.46     6834.42    131.69 o 
   3   7   3     5337.53     5507.48     75.44 o 
   5   7   3     1505.43     1524.86     23.11 o 
   7   7   3      967.05      952.22     17.92 o 
   9   7   3      149.07      157.37      7.11 o 
   0   8   3     1974.41     1925.96     50.93 o 
   2   8   3     3223.64     3253.72     41.91 o 
   4   8   3      942.68      944.64     17.47 o 
   6   8   3      776.76      802.96     19.14 o 
   8   8   3      172.65      155.28      7.44 o 
   1   9   3      139.63      126.46      2.28 o 
   3   9   3       16.36       16.25      1.18 o 
   5   9   3      137.83      135.05      3.10 o 
   7   9   3        8.31        8.29      1.31 o 
   9   9   3       35.99       34.12      3.06 o 
   0  10   3       13.84       13.05      1.85 o 
   2  10   3     1515.44     1584.79     22.56 o 
   4  10   3       17.61       16.87      0.99 o 
   6  10   3      271.07      282.22      9.00 o 
   8  10   3       10.29       11.42      1.93 o 
   1  11   3      895.95      938.50     12.98 o 
   3  11   3      984.88      976.13     18.45 o 
   5  11   3      363.40      364.15      6.50 o 
   7  11   3      303.16      304.74      7.34 o 
   9  11   3       49.45       55.55      3.70 o 
   0  12   3     1669.51     1683.77     30.63 o 
   2  12   3     2406.41     2419.85     33.22 o 
   4  12   3      960.02      963.29     39.08 o 
   6  12   3      752.11      755.48     16.57 o 
   8  12   3      195.82      184.49      8.25 o 
   1  13   3      426.84      434.94      5.75 o 
   3  13   3      240.55      245.37      5.91 o 
   5  13   3      257.22      251.12      6.15 o 
   0  14   3        2.16        1.91      0.68 o 
   2  14   3      225.54      226.21      3.24 o 
   4  14   3        0.13        0.89      1.84 o 
   6  14   3       16.35       18.54      1.54 o 
   1  15   3     1247.33     1250.54     15.76 o 
   3  15   3      913.77      950.04     18.91 o 
   5  15   3      327.72      345.73      9.50 o 
   7  15   3      151.26      149.79      6.46 o 
   0  16   3      796.98      776.60     14.43 o 
   2  16   3      967.47      972.40     14.43 o 
   4  16   3      411.07      405.60      8.91 o 
   6  16   3      275.79      276.58     10.88 o 
   1  17   3      377.33      376.38      5.19 o 
   3  17   3      263.95      263.01      6.09 o 
   5  17   3      202.50      195.74      5.61 o 
   7  17   3       79.25       82.44      5.08 o 
   0  18   3      187.05      177.41      3.94 o 
   2  18   3       70.55       73.84      1.88 o 
   4  18   3      107.67      105.79      3.54 o 
   6  18   3       36.65       40.81      5.31 o 
   1  19   3        3.00        1.05      0.55 o 
   3  19   3        2.34        1.13      0.91 o 
   5  19   3        0.14        1.87      0.96 o 
   0  20   3       75.83       70.86      2.30 o 
   2  20   3      105.10      105.34      2.59 o 
   4  20   3       44.13       44.70      2.16 o 
   6  20   3       35.00       35.73      2.10 o 
   1  21   3      249.44      244.95      6.93 o 
   3  21   3      182.33      180.13      5.38 o 
   5  21   3      116.89      116.86      4.03 o 
   0  22   3       48.80       46.95      2.22 o 
   2  22   3       31.95       37.32      1.89 o 
   4  22   3       37.30       34.56      2.05 o 
   1  23   3        2.99        2.42      0.86 o 
   3  23   3        1.21        1.01      0.96 o 
   0  24   3       32.57       29.29      2.74 o 
   2  24   3       33.12       31.47      1.61 o 
   2   0   4    14239.50    13452.15    562.40 o 
   4   0   4     5271.62     5305.10    207.63 o 
   6   0   4     2645.72     2752.87     69.78 o 
   8   0   4      563.43      533.69     21.33 o 
  10   0   4      239.40      225.06      9.56 o 
   1   1   4     5370.88     5485.98    125.69 o 
   3   1   4     2669.41     2773.47     62.53 o 
   5   1   4     1597.05     1625.97     31.56 o 
   7   1   4      432.63      417.96      8.52 o 
   9   1   4      170.75      170.12      5.43 o 
   0   2   4      342.79      346.74     14.04 o 
   2   2   4      344.34      350.61      6.91 o 
   4   2   4      143.19      143.67      3.22 o 
   6   2   4       79.25       75.54      2.15 o 
   8   2   4       24.98       24.20      1.82 o 
  10   2   4        9.54       12.83      1.48 o 
   1   3   4     1352.33     1385.43     25.29 o 
   3   3   4      699.83      709.03     12.16 o 
   5   3   4      529.79      533.67      9.25 o 
   7   3   4      139.28      137.18      3.37 o 
   9   3   4       58.49       57.27      2.73 o 
   0   4   4     2163.69     1908.51     48.26 o 
   2   4   4     2469.27     2450.31     44.60 o 
   4   4   4     1175.52     1178.23     17.91 o 
   6   4   4      904.10      896.50     17.46 o 
   8   4   4      201.48      189.23      5.78 o 
   1   5   4     3292.71     3372.54     59.56 o 
   3   5   4     2026.02     1995.81     35.27 o 
   5   5   4     1435.64     1419.41     30.30 o 
   7   5   4      475.01      467.67     13.70 o 
   9   5   4      202.53      197.39      6.24 o 
   0   6   4     2193.82     2113.84     48.80 o 
   2   6   4     2230.04     2121.13     40.33 o 
   4   6   4     1012.20     1032.80     15.80 o 
   6   6   4      562.31      564.79     11.06 o 
   8   6   4      179.99      180.66      5.49 o 
   1   7   4      143.60      135.14      2.07 o 
   3   7   4       36.70       38.13      1.25 o 
   5   7   4       27.40       25.45      0.98 o 
   7   7   4        0.24        0.61      0.70 o 
   9   7   4        0.77        1.61      1.45 o 
   0   8   4     2381.02     2496.17     51.19 o 
   2   8   4     2063.90     2164.37     32.98 o 
   4   8   4      862.44      888.46     14.46 o 
   6   8   4      464.06      473.48      9.02 o 
   8   8   4       77.42       76.73      4.35 o 
   1   9   4     5005.93     5080.03     78.21 o 
   3   9   4     3033.59     3078.15     45.87 o 
   5   9   4     1722.80     1686.50     34.06 o 
   7   9   4      559.14      531.44     18.78 o 
   9   9   4      200.30      208.60      8.90 o 
   0  10   4     1366.39     1406.69     33.60 o 
   2  10   4     1495.04     1511.91     27.96 o 
   4  10   4      778.36      796.13     14.85 o 
   6  10   4      482.10      468.45     13.24 o 
   8  10   4      161.07      156.31      7.11 o 
   1  11   4      281.39      275.60      4.13 o 
   3  11   4      242.29      235.62      5.03 o 
   5  11   4      124.78      126.01      5.17 o 
   7  11   4       75.85       72.37      4.03 o 
   0  12   4      118.55      118.55      2.63 o 
   2  12   4       90.75       98.99      2.30 o 
   4  12   4       49.08       49.60      2.20 o 
   6  12   4       29.92       33.14      1.97 o 
   8  12   4        1.70        1.61      1.45 o 
   1  13   4      802.04      804.03     10.45 o 
   3  13   4      533.57      548.39     13.32 o 
   5  13   4      327.89      344.04      8.12 o 
   0  14   4      988.49      977.25     17.76 o 
   2  14   4     1006.13     1005.78     15.11 o 
   4  14   4      537.54      538.96     12.22 o 
   6  14   4      307.34      325.54     12.03 o 
   1  15   4      580.97      580.51      7.70 o 
   3  15   4      463.92      466.01     11.41 o 
   5  15   4      267.94      272.24     10.55 o 
   0  16   4        0.19        1.37      0.69 o 
   2  16   4        3.92        2.60      0.53 o 
   4  16   4        4.05        6.32      1.53 o 
   6  16   4        7.41        7.56      1.61 o 
   1  17   4      108.69      115.45      2.00 o 
   3  17   4       69.50       65.65      2.38 o 
   5  17   4       37.60       39.03      1.99 o 
   7  17   4       10.08        8.83      1.14 o 
   0  18   4      344.55      348.59     10.47 o 
   2  18   4      346.34      339.36      6.56 o 
   4  18   4      201.13      195.03      5.61 o 
   6  18   4      116.07      119.43      3.88 o 
   1  19   4      200.17      206.97      3.50 o 
   3  19   4      162.70      161.95      7.68 o 
   5  19   4      100.48      100.48      3.48 o 
   0  20   4       62.05       55.08      3.63 o 
   2  20   4       62.40       60.44      3.38 o 
   4  20   4       45.04       43.85      2.22 o 
   1  21   4        4.72        7.17      1.11 o 
   3  21   4        1.56        3.05      1.02 o 
   5  21   4        0.10        1.13      1.02 o 
   0  22   4       71.19       72.34      2.79 o 
   2  22   4       66.78       66.86      2.73 o 
   4  22   4       32.93       35.05      3.78 o 
   1  23   4       76.94       75.17      2.36 o 
   3  23   4       58.94       54.62      2.74 o 
   0  24   4       57.43       51.54      3.54 o 
   1   1   5     2389.94     2421.73     54.90 o 
   3   1   5      735.62      775.67     16.33 o 
   5   1   5     1126.26     1143.34     21.60 o 
   7   1   5      101.73      101.01      4.66 o 
   9   1   5      145.67      150.36      4.91 o 
   0   2   5    10742.66    10407.97    421.81 o 
   2   2   5      458.19      499.53     11.09 o 
   4   2   5     3859.17     3855.43     87.07 o 
   6   2   5      434.24      437.23     15.09 o 
   8   2   5      413.21      424.02     11.25 o 
   1   3   5     4860.69     4718.33    103.01 o 
   3   3   5     2075.11     2064.71     38.80 o 
   5   3   5     2200.61     2222.47     36.77 o 
   7   3   5      373.98      363.41      7.57 o 
   9   3   5      310.37      309.77      9.02 o 
   0   4   5      628.87      613.80     16.03 o 
   2   4   5      272.60      297.24      5.93 o 
   4   4   5      333.08      321.14      5.27 o 
   6   4   5      105.31      104.04      3.25 o 
   8   4   5       67.83       64.60      2.79 o 
   1   5   5      294.02      295.04      5.75 o 
   3   5   5       24.74       22.94      1.11 o 
   5   5   5      200.87      206.17      5.72 o 
   7   5   5        0.25        1.34      0.77 o 
   9   5   5       22.12       23.39      1.87 o 
   0   6   5     8479.67     8735.69    395.17 o 
   2   6   5     1012.53     1040.37     17.03 o 
   4   6   5     3084.55     3097.47     47.44 o 
   6   6   5      425.83      406.72      9.18 o 
   8   6   5      310.24      302.13      8.73 o 
   1   7   5     3684.22     3802.64     68.83 o 
   3   7   5     1756.04     1792.29     26.97 o 
   5   7   5     1577.55     1609.83     34.61 o 
   7   7   5      288.76      286.25      6.16 o 
   9   7   5      215.37      198.34      9.23 o 
   0   8   5     1920.35     1964.44     47.06 o 
   2   8   5     1079.58     1104.99     23.44 o 
   4   8   5      971.24      982.46     15.55 o 
   6   8   5      327.29      318.00      6.57 o 
   8   8   5      180.51      188.12      8.25 o 
   1   9   5       68.29       68.06      3.03 o 
   3   9   5      158.64      155.55      3.85 o 
   5   9   5       12.68       16.85      2.55 o 
   7   9   5       64.26       66.54      3.87 o 
   9   9   5        5.85        5.15      1.77 o 
   0  10   5      991.35     1008.90     21.24 o 
   2  10   5       11.19        9.05      0.63 o 
   4  10   5      401.37      414.37     13.71 o 
   6  10   5       19.98       20.05      1.70 o 
   8  10   5       35.00       36.21      3.06 o 
   1  11   5      841.49      860.58     12.89 o 
   3  11   5      454.39      456.20      7.89 o 
   5  11   5      485.69      489.15     12.98 o 
   7  11   5       97.94       99.20      5.00 o 
   0  12   5     1637.75     1664.37     29.67 o 
   2  12   5     1046.59     1041.30     17.22 o 
   4  12   5      925.49      953.40     20.06 o 
   6  12   5      359.15      345.23     12.86 o 
   1  13   5      213.82      215.94      3.13 o 
   3  13   5      243.46      239.32      5.09 o 
   5  13   5       92.71       92.84      3.44 o 
   0  14   5      144.11      142.38      3.18 o 
   2  14   5        0.78        0.46      0.56 o 
   4  14   5       37.87       39.98      3.70 o 
   6  14   5        2.68        1.13      1.29 o 
   1  15   5      667.30      669.65      9.33 o 
   3  15   5      385.79      392.00     12.56 o 
   5  15   5      253.10      247.21      9.89 o 
   0  16   5      634.66      632.40     14.96 o 
   2  16   5      439.08      448.63      9.06 o 
   4  16   5      345.55      357.45     13.18 o 
   6  16   5      132.57      127.57      5.97 o 
   1  17   5      269.50      274.11      4.77 o 
   3  17   5      237.20      227.82      9.08 o 
   5  17   5      119.60      125.75      5.65 o 
   0  18   5       58.39       57.43      2.10 o 
   2  18   5      125.58      113.65      4.76 o 
   4  18   5       42.11       43.96      2.22 o 
   6  18   5       45.04       49.27      2.58 o 
   1  19   5        3.40        2.11      0.66 o 
   3  19   5        0.64        0.40      0.91 o 
   5  19   5        0.75        0.65      1.21 o 
   0  20   5       76.89       73.59      3.14 o 
   2  20   5       49.32       49.04      2.28 o 
   4  20   5       44.27       50.19      2.39 o 
   1  21   5      153.91      152.91      8.08 o 
   3  21   5      126.11      126.49      4.11 o 
   0  22   5       26.47       28.61      1.85 o 
   2  22   5       39.25       38.06      2.10 o 
   1  23   5        1.06        0.49      0.96 o 
   0   0   6    10960.46    10661.06    432.53 o 
   2   0   6     2147.85     2084.90     45.13 o 
   4   0   6     4578.77     4639.61    172.88 o 
   6   0   6      612.68      619.99     16.87 o 
   8   0   6      625.20      648.76     23.49 o 
   1   1   6     2168.61     2276.46     38.12 o 
   3   1   6     1242.74     1260.22     29.83 o 
   5   1   6      865.61      837.91     16.40 o 
   7   1   6      217.73      221.75      5.48 o 
   9   1   6      124.42      134.64      9.28 o 
   0   2   6      290.33      293.15     18.54 o 
   2   2   6      135.79      146.62      3.26 o 
   4   2   6      133.55      137.04      4.75 o 
   6   2   6       37.21       37.58      1.69 o 
   8   2   6       23.16       25.92      4.10 o 
   1   3   6      652.83      659.81     12.60 o 
   3   3   6      336.91      346.80      6.91 o 
   5   3   6      321.22      316.61      7.76 o 
   7   3   6       59.61       56.80      2.51 o 
   9   3   6       49.00       46.23      2.50 o 
   0   4   6     3958.17     3888.80     98.39 o 
   2   4   6      323.42      317.28     10.77 o 
   4   4   6     1894.44     1823.76     41.64 o 
   6   4   6      178.51      171.19      3.92 o 
   8   4   6      303.99      309.12      8.67 o 
   1   5   6     1832.67     1871.57     33.20 o 
   3   5   6     1169.89     1149.26     22.23 o 
   5   5   6      871.48      866.84     16.74 o 
   7   5   6      266.07      270.57      7.63 o 
   9   5   6      145.17      145.80      7.19 o 
   0   6   6     1370.29     1339.32     53.88 o 
   2   6   6      679.07      669.07     11.16 o 
   4   6   6      725.30      729.67     11.23 o 
   6   6   6      227.96      222.18      4.96 o 
   8   6   6      143.92      152.48      8.00 o 
   1   7   6       41.20       42.58      1.87 o 
   3   7   6        7.41        8.02      0.63 o 
   5   7   6       14.18       18.75      1.30 o 
   7   7   6        2.57        1.68      0.96 o 
   0   8   6     1942.46     1907.79     40.85 o 
   2   8   6      253.35      257.80      6.98 o 
   4   8   6      874.27      862.03     12.27 o 
   6   8   6       69.28       71.16      2.19 o 
   8   8   6      115.82      111.36      5.81 o 
   1   9   6     2299.41     2293.41     37.14 o 
   3   9   6     1524.12     1513.07     43.73 o 
   5   9   6      927.84      909.70     16.82 o 
   7   9   6      305.13      329.16     12.67 o 
   0  10   6     1207.20     1189.39     25.89 o 
   2  10   6      614.02      628.94     10.49 o 
   4  10   6      677.96      692.39     27.38 o 
   6  10   6      215.10      206.56      8.59 o 
   8  10   6      141.18      146.33      6.78 o 
   1  11   6      173.32      167.17      4.00 o 
   3  11   6      166.68      162.67      3.83 o 
   5  11   6       71.85       74.95      3.87 o 
   0  12   6      200.86      206.50      4.34 o 
   2  12   6        7.83        7.63      0.71 o 
   4  12   6       93.36      107.57      5.73 o 
   1  13   6      447.14      455.78      7.93 o 
   3  13   6      299.16      313.41      7.04 o 
   5  13   6      193.06      187.94      7.61 o 
   0  14   6      700.13      696.93     14.94 o 
   2  14   6      396.44      405.00      8.84 o 
   4  14   6      397.83      413.95     14.84 o 
   6  14   6      134.41      145.99      6.14 o 
   1  15   6      349.49      349.49      6.12 o 
   3  15   6      291.14      295.27     10.32 o 
   5  15   6      159.90      176.04      7.11 o 
   0  16   6        1.92        2.87      1.77 o 
   2  16   6       22.37       22.21      1.25 o 
   4  16   6        3.61        3.22      1.45 o 
   6  16   6       15.19       15.12      2.09 o 
   1  17   6       46.35       46.42      1.64 o 
   3  17   6       29.65       32.73      1.92 o 
   5  17   6       18.65       19.14      2.25 o 
   0  18   6      261.67      269.78      7.34 o 
   2  18   6      165.58      168.96      4.11 o 
   4  18   6      152.76      151.72      4.74 o 
   1  19   6      131.47      130.70      3.39 o 
   3  19   6      108.82      112.96      3.82 o 
   5  19   6       65.33       66.67      2.79 o 
   0  20   6       36.00       30.42      2.58 o 
   2  20   6       48.81       40.56      2.10 o 
   4  20   6       27.08       25.03      1.82 o 
   1  21   6        0.68        1.77      0.80 o 
   3  21   6        0.13        0.72      1.53 o 
   0  22   6       40.34       38.95      2.90 o 
   2  22   6       24.70       22.81      2.74 o 
   1   1   7      671.26      639.23     11.31 o 
   3   1   7      770.36      715.62     23.37 o 
   5   1   7      179.16      170.20      4.87 o 
   7   1   7      202.76      187.20      6.56 o 
   0   2   7     1169.34     1155.05     32.49 o 
   2   2   7     1828.32     1893.66     31.25 o 
   4   2   7      804.82      771.75     18.06 o 
   6   2   7      411.78      421.82     11.83 o 
   8   2   7      213.33      219.70     13.76 o 
   1   3   7     1765.37     1842.81     34.25 o 
   3   3   7     1735.42     1735.05     34.10 o 
   5   3   7      556.64      559.85     11.08 o 
   7   3   7      457.07      454.00     15.68 o 
   0   4   7      241.44      256.36      6.00 o 
   2   4   7      191.51      184.78      4.73 o 
   4   4   7      144.42      151.72      4.33 o 
   6   4   7       70.79       69.15      2.15 o 
   8   4   7       33.71       32.17      2.10 o 
   1   5   7       66.82       73.63      2.43 o 
   3   5   7      122.83      125.23      3.06 o 
   5   5   7        6.38        6.36      0.86 o 
   7   5   7       30.23       26.38      1.87 o 
   0   6   7     1136.76     1191.32     30.25 o 
   2   6   7     1597.27     1619.18     26.26 o 
   4   6   7      690.80      695.51     11.77 o 
   6   6   7      335.58      329.07      7.97 o 
   8   6   7      154.53      153.36      5.90 o 
   1   7   7     1296.12     1283.33     28.27 o 
   3   7   7     1223.48     1237.68     19.98 o 
   5   7   7      410.18      397.29      7.94 o 
   7   7   7      318.65      329.25      9.25 o 
   0   8   7      782.43      762.25     19.95 o 
   2   8   7      609.75      596.99     14.90 o 
   4   8   7      436.51      432.12      6.49 o 
   6   8   7      204.48      198.86      5.84 o 
   8   8   7       91.92       98.93      4.35 o 
   1   9   7       84.24       89.24      2.09 o 
   3   9   7       32.41       33.11      1.45 o 
   5   9   7       60.06       69.04      2.98 o 
   7   9   7       11.98       10.15      1.42 o 
   0  10   7       67.02       66.39      2.71 o 
   2  10   7      179.45      179.22      3.57 o 
   4  10   7       52.68       52.50      1.96 o 
   1  11   7      404.30      421.53      7.43 o 
   3  11   7      399.56      405.48      8.07 o 
   5  11   7      144.13      146.56      6.14 o 
   0  12   7      757.59      781.60     23.59 o 
   2  12   7      608.45      614.35     11.55 o 
   4  12   7      445.57      450.69     12.19 o 
   1  13   7      143.17      134.79      4.17 o 
   3  13   7       96.47       90.57      2.74 o 
   5  13   7       91.84       84.18      4.52 o 
   0  14   7        2.27       18.33      2.09 o 
   2  14   7       11.33       13.46      1.15 o 
   4  14   7        2.43        0.00      1.29 o 
   1  15   7      244.18      231.88      7.86 o 
   3  15   7      199.93      194.02      5.55 o 
   5  15   7       76.19       66.56      3.87 o 
   0  16   7      296.59      279.14     10.72 o 
   2  16   7      229.23      233.15      5.27 o 
   4  16   7      167.28      183.51      7.44 o 
   1  17   7      175.09      165.05      4.08 o 
   3  17   7      126.90      132.70      4.22 o 
   5  17   7       90.53       99.00      5.00 o 
   0  18   7       76.78       68.50      3.87 o 
   2  18   7       45.18       43.33      1.86 o 
   4  18   7       45.47       47.31      2.33 o 
   1  19   7        0.57        1.93      1.02 o 
   3  19   7        0.43        1.00      1.08 o 
   0  20   7       36.98       38.63      2.90 o 
   2  20   7       28.15       32.84      1.99 o 
   1  21   7       85.58       83.01      3.13 o 
   0   0   8      770.68      684.32     28.92 o 
   2   0   8     3194.60     3264.22     82.34 o 
   4   0   8      496.84      464.28     23.93 o 
   6   0   8      791.37      775.86     29.26 o 
   8   0   8      122.65      122.03      6.30 o 
   1   1   8      696.32      679.21     12.00 o 
   3   1   8      764.35      771.84     21.92 o 
   5   1   8      182.30      187.03      6.41 o 
   7   1   8      228.14      226.42     11.67 o 
   0   2   8       81.86       89.10      3.43 o 
   2   2   8       95.76       98.83      2.61 o 
   4   2   8       42.53       44.56      1.83 o 
   6   2   8       29.70       31.87      1.93 o 
   8   2   8        7.99        7.67      1.36 o 
   1   3   8      207.62      210.48      4.15 o 
   3   3   8      289.64      300.06      9.23 o 
   5   3   8       41.56       42.37      1.96 o 
   7   3   8       95.96       98.71      3.65 o 
   0   4   8      168.47      170.44      4.36 o 
   2   4   8     1528.44     1515.11     33.05 o 
   4   4   8      145.40      153.00      4.42 o 
   6   4   8      397.09      397.33     10.66 o 
   8   4   8       50.20       52.13      3.86 o 
   1   5   8      739.74      719.45     12.42 o 
   3   5   8      790.29      772.51     14.97 o 
   5   5   8      234.77      236.99      6.14 o 
   7   5   8      255.10      252.40      7.57 o 
   0   6   8      372.83      361.67      8.55 o 
   2   6   8      470.90      420.77      8.21 o 
   4   6   8      220.25      222.02      7.63 o 
   6   6   8      166.74      171.93      5.20 o 
   1   7   8        1.97        3.63      0.66 o 
   3   7   8       15.13       17.83      0.99 o 
   5   7   8        4.34        5.47      1.45 o 
   7   7   8        5.46        4.09      1.19 o 
   0   8   8       63.04       60.27      2.59 o 
   2   8   8      640.44      618.16     13.89 o 
   4   8   8       44.91       44.60      1.55 o 
   6   8   8      151.35      148.92      4.80 o 
   1   9   8      858.30      815.94     16.37 o 
   3   9   8      781.57      754.91     18.78 o 
   7   9   8      221.36      237.63      7.04 o 
   0  10   8      379.84      387.15     14.19 o 
   2  10   8      470.41      460.07     11.86 o 
   4  10   8      223.20      228.62      6.24 o 
   6  10   8      168.61      178.01      7.60 o 
   1  11   8      109.33      100.55      3.48 o 
   3  11   8       59.38       57.10      2.11 o 
   0  12   8        0.58        3.22      1.45 o 
   2  12   8       85.37       90.15      4.35 o 
   4  12   8        0.02        1.53      0.91 o 
   1  13   8      178.20      192.80      5.49 o 
   3  13   8      168.53      164.36      5.03 o 
   5  13   8       57.82       67.97      4.03 o 
   0  14   8      225.39      209.72      8.43 o 
   2  14   8      268.46      246.83      7.06 o 
   1  15   8      192.02      184.06      5.38 o 
   3  15   8      134.40      140.16      7.67 o 
   5  15   8      104.87      109.05      5.32 o 
   0  16   8       32.03       28.32      2.74 o 
   2  16   8        2.14        3.69      0.83 o 
   4  16   8       21.14       25.90      2.73 o 
   1  17   8       13.70       16.53      1.69 o 
   3  17   8       13.67       15.29      1.42 o 
   0  18   8       97.46      109.67      5.48 o 
   2  18   8      104.29      109.47      3.88 o 
   1  19   8       74.05       78.47      3.13 o 
   1   1   9      294.92      289.69      4.87 o 
   3   1   9      203.60      191.99      9.23 o 
   7   1   9       55.23       60.13      2.67 o 
   0   2   9      379.08      376.82      9.32 o 
   2   2   9      876.99      836.08     16.22 o 
   4   2   9      195.54      191.73      6.81 o 
   6   2   9      324.99      313.61     18.45 o 
   1   3   9      757.03      778.26     16.69 o 
   3   3   9      528.93      496.39     21.97 o 
   5   3   9      342.58      346.26     13.51 o 
   7   3   9      140.66      145.07      9.04 o 
   0   4   9       78.56       81.82      3.32 o 
   2   4   9      111.30      115.21      3.12 o 
   4   4   9       48.91       50.41      4.19 o 
   6   4   9       43.35       45.30      2.33 o 
   1   5   9       30.68       34.50      1.30 o 
   3   5   9       16.54       20.00      1.26 o 
   5   5   9       13.45       11.77      1.24 o 
   7   5   9        3.53        4.21      1.19 o 
   0   6   9      353.77      362.10     11.41 o 
   2   6   9      652.91      622.67     15.49 o 
   4   6   9      170.85      161.88      9.87 o 
   6   6   9      229.66      223.66      6.76 o 
   1   7   9      536.34      529.74     11.60 o 
   3   7   9      373.86      364.11      9.51 o 
   5   7   9      243.10      242.99      6.93 o 
   0   8   9      257.37      254.86      9.90 o 
   2   8   9      324.55      315.98      8.51 o 
   4   8   9      152.04      146.27      6.14 o 
   6   8   9      118.77      127.05      4.36 o 
   1   9   9       36.26       41.59      2.05 o 
   3   9   9       32.55       32.72      2.58 o 
   0  10   9       21.29       31.69      2.41 o 
   2  10   9       79.00       75.87      2.85 o 
   4  10   9        8.27       10.06      1.19 o 
   6  10   9       31.55       32.99      3.06 o 
   1  11   9      189.25      200.16     11.49 o 
   3  11   9      134.76      133.77      4.23 o 
   0  12   9      263.57      250.87     10.22 o 
   2  12   9      317.74      320.42      8.62 o 
   4  12   9      160.15      157.26      8.16 o 
   1  13   9       71.15       70.18      2.79 o 
   3  13   9       60.95       60.92      3.22 o 
   0  14   9        2.37       -0.16      1.29 o 
   2  14   9        3.12        1.12      0.96 o 
   4  14   9        3.74        3.38      1.61 o 
   1  15   9       84.12       77.52      3.02 o 
   3  15   9       58.23       53.37      2.45 o 
   0  16   9       98.68       91.94      4.68 o 
   2  16   9      118.42      123.14      4.16 o 
   1  17   9       85.69       84.17      3.31 o 
   0  18   9       38.11       31.23      3.06 o 
   0   0  10      947.10      918.67     31.62 o 
   6   0  10      166.25      170.54      7.60 o 
   1   1  10      297.91      288.39      7.70 o 
   0   2  10       34.87       32.84      2.58 o 
   2   2  10       29.50       31.54      2.57 o 
   6   2  10        9.91       14.23      1.77 o 
   1   3  10      104.36      111.35      3.54 o 
   5   3  10       76.34       86.07      4.51 o 
   0   4  10      472.36      461.92     17.17 o 
   2   4  10      147.42      147.57      4.34 o 
   4   4  10      232.70      231.10      9.40 o 
   6   4  10       78.22       81.48      2.54 o 
   1   5  10      345.35      322.00      8.86 o 
   3   5  10      174.98      158.85      7.12 o 
   5   5  10      215.90      210.75      6.35 o 
   2   6  10      150.07      154.98      4.74 o 
   4   6  10      107.73       98.43      5.00 o 
   6   6  10       55.90       59.97      2.79 o 
   1   7  10        1.72        1.13      0.91 o 
   3   7  10        1.99        3.22      0.96 o 
   5   7  10        4.61        3.85      1.08 o 
   0   8  10      176.20      162.74      6.96 o 
   2   8  10       36.77       32.54      1.88 o 
   4   8  10       81.77       79.15      4.19 o 
   1   9  10      332.64      318.37      8.74 o 
   3   9  10      190.75      184.31      5.49 o 
   5   9  10      185.26      193.93      8.09 o 
   0  10  10      178.47      173.73      7.44 o 
   2  10  10      156.54      170.94      5.03 o 
   4  10  10      109.74      108.59      5.32 o 
   1  11  10       42.76       44.09      3.14 o 
   3  11  10       49.43       50.32      2.39 o 
   0  12  10       19.99       21.39      2.41 o 
   2  12  10        0.22        0.16      1.02 o 
   4  12  10        7.67        8.69      1.30 o 
   1  13  10       71.80       75.86      2.96 o 
   3  13  10       39.16       41.84      2.22 o 
   0  14  10      103.27       97.92      5.00 o 
   2  14  10       93.38       96.84      3.53 o 
   1  15  10       80.71       76.03      3.47 o 
   1   1  11      101.18       94.55      2.64 o 
   0   2  11      417.12      407.45     16.88 o 
   2   2  11       67.35       69.77      3.87 o 
   1   3  11      251.49      258.17      7.05 o 
   3   3  11      160.51      162.45      6.95 o 
   5   3  11      139.52      144.79      4.68 o 
   0   4  11       46.25       44.12      3.06 o 
   2   4  11       27.59       29.77      1.82 o 
   4   4  11       29.76       27.84      2.57 o 
   1   5  11        7.64        7.72      1.77 o 
   3   5  11        2.34        0.80      1.29 o 
   0   6  11      290.36      269.55     10.72 o 
   2   6  11       55.56       54.98      2.39 o 
   4   6  11      167.62      166.99      7.27 o 
   1   7  11      178.37      171.72      5.20 o 
   3   7  11      116.48      116.04      5.49 o 
   0   8  11      131.95      118.04      5.65 o 
   2   8  11       85.86       88.16      3.25 o 
   4   8  11       82.59       81.24      4.51 o 
   1   9  11       15.42       18.53      1.69 o 
   3   9  11       17.72       20.72      1.65 o 
   0  10  11       43.46       44.27      3.22 o 
   2  10  11        0.48       -0.50      0.96 o 
   1  11  11       65.45       70.63      2.90 o 
   0  12  11      127.27      124.95      6.13 o 
   2  12  11       88.14       91.31      5.40 o 
   0   0  12      195.89      201.31      8.25 o 
   2   0  12      141.55      149.57      6.30 o 
   1   1  12       69.81       75.63      2.33 o 
   3   1  12       74.85       72.20      4.03 o 
   0   2  12       11.56       12.70      1.93 o 
   2   2  12        8.74        8.84      1.77 o 
   1   3  12       21.26       21.26      1.59 o 
   3   3  12       26.59       27.51      2.74 o 
   0   4  12      101.83       90.81      4.84 o 
   2   4  12       65.64       67.66      4.03 o 
   1   5  12       92.58       97.18      7.74 o 
   0   6  12       62.63       74.42      4.19 o 
   2   6  12       46.57       45.90      2.58 o 
   1   7  12        0.46        2.33      1.14 o 
   0   8  12       26.05       24.46      2.57 o 
                                                 
