# Supplementary material for: Orientational disorder and phase transitions in crystals of (NH4)2NbOF5
Source: Acta Crystallogr B. 2008 Sep 6;64(Pt 5):527–33. doi: 10.1107/S0108768108021289 (PMC2553555; doi:10.1107/S0108768108021289)
Supplement: Supplementary file 3 [file b-64-00527-233Ksup3.hkl]

# 
# h,k,l, Fc-squared, Fo-squared, sigma(Fo-squared) and status flag 
# 
data_233K 
_shelx_title ' r5 in C2' 
_shelx_refln_list_code          4 
_shelx_F_calc_maximum      236.53 
_exptl_crystal_F_000       464.00 
_reflns_d_resolution_high  0.5647 
 
loop_ 
 _symmetry_equiv_pos_as_xyz 
 'x, y, z' 
 '-x, y, -z' 
 'x+1/2, y+1/2, z' 
 '-x+1/2, y+1/2, -z' 
 
_cell_length_a    14.4051 
_cell_length_b     5.9715 
_cell_length_c     7.2312 
_cell_angle_alpha  90.000 
_cell_angle_beta   90.195 
_cell_angle_gamma  90.000 
 
_shelx_F_squared_multiplier     1.000 
 
loop_ 
 _refln_index_h 
 _refln_index_k 
 _refln_index_l 
 _refln_F_squared_calc 
 _refln_F_squared_meas 
 _refln_F_squared_sigma 
 _refln_observed_status 
   1  -5   0     5125.95     5318.54    180.96 o 
   2  -4   0      610.41      582.61     12.53 o 
   4  -4   0     7983.44     7987.15    291.04 o 
   8  -4   0     2855.17     3059.78     79.44 o 
  10  -4   0     3898.83     3966.44    103.15 o 
  12  -4   0       90.08       94.76      3.32 o 
  14  -4   0     1787.91     1752.78     46.12 o 
  16  -4   0      668.71      688.68     18.77 o 
  18  -4   0      276.28      247.63     10.65 o 
  20  -4   0      703.76      736.06     26.67 o 
  22  -4   0        1.24        2.80      1.81 o 
   1  -3   0     4684.74     4403.71     98.59 o 
   3  -3   0      236.58      196.77      9.58 o 
   5  -3   0     2845.05     2602.63     93.06 o 
   7  -3   0      547.75      528.28     13.10 o 
   9  -3   0     6052.36     6207.67    158.50 o 
  11  -3   0     2063.93     2065.61     52.67 o 
  13  -3   0      460.34      460.02     12.72 o 
  15  -3   0     3253.39     3349.41     86.95 o 
  17  -3   0       20.67       18.71      1.80 o 
  19  -3   0      915.02      894.77     33.03 o 
  21  -3   0      356.80      369.12     15.01 o 
  23  -3   0      187.98      178.87      8.79 o 
   0  -2   0    11397.22    12393.64    444.12 o 
   2  -2   0      279.29      242.18      8.78 o 
   4  -2   0     1103.35     1534.18     43.25 o 
   6  -2   0     7315.95     7251.26    198.13 o 
   8  -2   0      251.11      249.46      6.90 o 
  10  -2   0     3406.44     3404.27     71.12 o 
  12  -2   0     1022.10      992.57     30.80 o 
  14  -2   0     2190.70     2340.37     60.11 o 
  16  -2   0      897.69      901.66     24.59 o 
  18  -2   0      338.23      333.88     10.10 o 
  20  -2   0      888.65      889.65     32.48 o 
  22  -2   0       13.79       12.53      2.14 o 
  24  -2   0      515.81      499.36     20.61 o 
   1  -1   0    18264.49    16359.43    637.55 o 
   3  -1   0     2481.48     2663.40    167.43 o 
   5  -1   0     5943.96     5737.78    211.20 o 
   7  -1   0      103.25       70.95      2.29 o 
   9  -1   0    11218.27    11223.57    438.88 o 
  11  -1   0     2145.64     2134.85     43.11 o 
  13  -1   0      567.97      557.13     12.60 o 
  15  -1   0     4117.99     4119.63    156.02 o 
  17  -1   0       25.51       27.21      2.97 o 
  19  -1   0     1087.24     1106.41     39.46 o 
  21  -1   0      496.52      504.90     19.45 o 
  23  -1   0      257.12      256.27     11.30 o 
  25  -1   0      502.61      549.47     21.60 o 
   2   0   0     1443.03     1390.44     54.28 o 
   4   0   0    23093.12    19374.45    514.75 o 
   6   0   0    17606.96    17279.71    458.68 o 
   8   0   0    11072.86    11718.30    592.70 o 
  10   0   0     6569.18     6320.29    112.61 o 
  12   0   0      234.94      233.18      4.75 o 
  14   0   0     3175.18     3211.99     57.68 o 
  16   0   0      906.43      940.73     17.52 o 
  18   0   0      339.39      326.39      6.74 o 
  20   0   0     1169.43     1144.05     41.25 o 
  22   0   0        7.03        8.40      1.98 o 
  24   0   0      646.16      623.76     24.07 o 
   3   1   0     2480.99     2673.79     82.52 o 
   5   1   0     5953.34     5781.73    230.66 o 
   7   1   0      104.79       64.57      1.85 o 
   9   1   0    11220.98    11086.80    177.04 o 
  11   1   0     2147.93     2126.92     48.49 o 
  13   1   0      569.75      547.67     10.44 o 
  15   1   0     4120.04     4255.73     93.19 o 
  17   1   0       25.50       29.94      1.98 o 
  19   1   0     1087.42     1090.25     23.02 o 
  21   1   0      496.03      494.62     13.39 o 
  23   1   0      257.04      255.10     11.30 o 
  25   1   0      502.64      543.27     21.60 o 
   0   2   0    11373.80    11811.12    432.41 o 
   2   2   0      279.43      252.16      4.75 o 
   4   2   0     1099.24     1677.17     40.51 o 
   6   2   0     7315.70     7544.75    136.63 o 
   8   2   0      246.71      252.70      6.26 o 
  10   2   0     3403.91     3348.65     60.97 o 
  12   2   0     1021.84      993.18     18.28 o 
  14   2   0     2190.52     2292.14     41.65 o 
  16   2   0      898.52      914.14     17.03 o 
  18   2   0      338.23      333.95      6.95 o 
  20   2   0      887.47      878.44     18.93 o 
  22   2   0       13.75       12.49      1.81 o 
  24   2   0      516.16      538.87     21.53 o 
   1   3   0     4674.71     4649.80    113.91 o 
   3   3   0      237.61      203.97      4.56 o 
   5   3   0     2842.13     2693.58     38.73 o 
   7   3   0      547.50      518.56      8.67 o 
   9   3   0     6046.33     6179.09     90.53 o 
  11   3   0     2061.53     2016.08     29.52 o 
  13   3   0      460.67      451.18      8.81 o 
  15   3   0     3253.91     3359.99     60.31 o 
  17   3   0       20.97       19.09      1.26 o 
  19   3   0      914.30      913.34     19.38 o 
  21   3   0      356.53      372.81     10.56 o 
  23   3   0      187.77      188.65      6.27 o 
   0   4   0    31443.20    31310.96    772.21 o 
   2   4   0      611.13      590.37      9.64 o 
   4   4   0     7997.78     7933.77    105.46 o 
   6   4   0     6223.94     6253.51     90.50 o 
   8   4   0     2854.81     3094.86     44.62 o 
  10   4   0     3898.60     4020.23     57.93 o 
  12   4   0       89.38       82.39      2.45 o 
  14   4   0     1788.59     1762.43     32.05 o 
  16   4   0      669.77      669.70     13.01 o 
  18   4   0      276.40      257.23      6.38 o 
  20   4   0      702.89      693.88     18.50 o 
  22   4   0        1.21        4.14      1.73 o 
   1   5   0     5127.52     5445.16     78.14 o 
   3   5   0     1465.29     1427.11     25.16 o 
   5   5   0     4136.49     4085.06     64.04 o 
   7   5   0       10.30       12.15      1.81 o 
   9   5   0     4017.93     4094.85     71.43 o 
  11   5   0      862.31      834.94     15.25 o 
  13   5   0      389.90      392.95      7.72 o 
  15   5   0     1855.64     1920.66     48.84 o 
  17   5   0       26.02       26.05      2.97 o 
  19   5   0      638.34      650.13     24.25 o 
  21   5   0      268.80      285.74     12.30 o 
   0   6   0     2754.68     2779.50     68.61 o 
   2   6   0      160.45      149.61      2.64 o 
   4   6   0      462.46      465.99      7.09 o 
   6   6   0     1752.25     1742.52     30.89 o 
   8   6   0      121.24      109.11      2.71 o 
  10   6   0     1493.24     1480.60     26.47 o 
  12   6   0      161.40      166.68      3.87 o 
  14   6   0      755.04      748.48     20.61 o 
  16   6   0      466.02      462.89     17.75 o 
  18   6   0      180.64      175.87      8.45 o 
  20   6   0      378.46      393.17     15.85 o 
   1   7   0      774.27      707.94     13.05 o 
   3   7   0       76.90       79.79      2.25 o 
   5   7   0     1034.83      990.30     17.98 o 
   7   7   0      207.98      200.55      4.39 o 
   9   7   0     1316.28     1279.49     23.16 o 
  11   7   0      697.66      680.76     12.91 o 
  13   7   0      179.33      167.40      5.51 o 
  15   7   0     1036.71     1076.87     42.99 o 
  17   7   0        8.97       11.86      2.31 o 
  19   7   0      368.41      376.32     15.34 o 
   0   8   0     3005.31     2927.56     78.65 o 
   2   8   0      146.25      139.32      3.37 o 
   4   8   0     1286.24     1273.25     45.23 o 
   6   8   0     1181.39     1195.27     30.74 o 
   8   8   0      276.29      267.35      7.76 o 
  10   8   0     1073.09     1027.59     25.81 o 
  12   8   0       15.85       16.00      1.75 o 
  14   8   0      456.49      466.53     12.77 o 
  16   8   0      213.47      229.94     10.29 o 
   1   9   0      859.97      820.86     20.94 o 
   3   9   0      285.26      302.18     12.48 o 
   5   9   0      966.94      971.69     34.90 o 
   7   9   0        7.33        6.43      1.81 o 
   9   9   0      793.21      819.90     29.94 o 
  11   9   0      197.87      229.51     10.28 o 
  13   9   0      108.11      116.95      4.62 o 
   0  10   0      611.09      623.01     23.20 o 
   2  10   0       35.04       41.89      3.79 o 
   4  10   0      253.62      285.25     12.13 o 
   6  10   0      299.43      320.10     13.48 o 
   8  10   0       34.09       33.48      3.63 o 
   2  -6   1     1192.66     1133.86     40.17 o 
 -19  -5   1      263.17      288.77     12.30 o 
 -17  -5   1      960.51      895.12     33.23 o 
 -15  -5   1       76.74       79.97      4.63 o 
 -13  -5   1     1666.59     1614.61     57.78 o 
 -11  -5   1      364.13      370.18     10.41 o 
  -9  -5   1     1083.10     1092.05     49.53 o 
  -7  -5   1     3150.13     3293.95     86.23 o 
  -3  -5   1     4797.61     4587.33    127.05 o 
  -1  -5   1     2414.24     2442.78     51.61 o 
   1  -5   1     2166.70     2181.65    110.77 o 
   3  -5   1     6119.08     6061.57    153.86 o 
 -22  -4   1      677.97      707.77     27.29 o 
 -20  -4   1        3.86        1.15      1.48 o 
 -18  -4   1     1358.66     1385.36     48.74 o 
 -16  -4   1      968.42      931.88     25.43 o 
 -14  -4   1      613.93      597.49     16.57 o 
 -12  -4   1     2532.69     2488.55    128.64 o 
 -10  -4   1       17.28       12.28      1.19 o 
  -8  -4   1     3616.83     3781.29     98.37 o 
  -6  -4   1     2766.46     2857.03     59.87 o 
  -4  -4   1     1310.63     1359.19     35.90 o 
  -2  -4   1     7576.80     7596.85    203.16 o 
   0  -4   1       16.73       18.81      0.89 o 
   2  -4   1     8137.70     7762.78    204.79 o 
   4  -4   1     1995.01     2003.71     50.59 o 
   6  -4   1     8650.14     8255.45    320.92 o 
   8  -4   1     4416.38     4646.97    176.05 o 
  10  -4   1      398.98      384.30     13.02 o 
  12  -4   1     4085.76     4202.23    105.19 o 
  14  -4   1       61.88       60.62      2.61 o 
  16  -4   1     1403.92     1366.21     49.66 o 
  18  -4   1      994.36     1015.53     35.85 o 
  20  -4   1       24.02       17.81      2.47 o 
 -23  -3   1      203.13      232.04     10.62 o 
 -21  -3   1      571.49      550.94     21.51 o 
 -19  -3   1      304.48      339.18     13.49 o 
 -17  -3   1     1226.61     1234.15     32.34 o 
 -15  -3   1      492.59      521.47     14.38 o 
 -13  -3   1     2132.42     2192.06     57.83 o 
 -11  -3   1     1050.19     1074.62     53.28 o 
  -9  -3   1     1360.32     1335.51     36.88 o 
  -7  -3   1     9082.33     9362.85    260.86 o 
  -5  -3   1       13.53       13.75      1.03 o 
  -3  -3   1    10212.04     9844.61    264.89 o 
  -1  -3   1     3847.87     3724.28    103.09 o 
   1  -3   1     3377.12     3324.19     89.92 o 
   5  -3   1      174.19      165.33      4.82 o 
   7  -3   1     7313.14     6842.20    282.15 o 
   9  -3   1     2182.76     2045.06     52.90 o 
  11  -3   1      246.02      257.84      7.51 o 
  13  -3   1     3121.87     3161.75     83.03 o 
  15  -3   1      288.49      287.23      8.50 o 
  17  -3   1     1314.12     1298.51     34.95 o 
  19  -3   1      467.02      498.36     18.60 o 
  21  -3   1      695.86      710.01     26.83 o 
  23  -3   1      233.94      253.20     11.46 o 
 -24  -2   1        8.32       12.69      2.47 o 
 -22  -2   1      748.92      763.19     29.74 o 
 -20  -2   1       10.86        7.09      1.81 o 
 -18  -2   1     1160.88     1183.10     60.42 o 
 -16  -2   1     2366.84     2456.22     86.37 o 
 -14  -2   1      116.63      107.14      5.22 o 
 -12  -2   1     4756.81     4954.01     88.28 o 
 -10  -2   1      581.39      654.38     12.01 o 
  -8  -2   1     7534.26     7619.86    294.66 o 
  -6  -2   1     7186.70     7679.82    282.99 o 
  -4  -2   1     1445.90     1383.08     35.79 o 
  -2  -2   1     6183.90     5732.63    157.62 o 
   2  -2   1      256.33      176.29      7.30 o 
   4  -2   1     1981.43     1800.77     70.00 o 
   6  -2   1     1567.30     1669.65     62.97 o 
   8  -2   1     3867.45     3735.57     80.23 o 
  10  -2   1     1197.48     1122.32     29.31 o 
  12  -2   1     3294.09     3323.85     84.78 o 
  14  -2   1      959.95      917.59     25.11 o 
  16  -2   1     1232.51     1251.22     33.32 o 
  18  -2   1     2091.83     2122.81     54.97 o 
  20  -2   1        1.57        2.31      1.48 o 
  22  -2   1      891.13      893.12     33.96 o 
  24  -2   1       48.33       59.73      4.62 o 
 -25  -1   1       45.42       36.46      3.79 o 
 -23  -1   1      259.54      262.10     11.80 o 
 -21  -1   1      754.47      736.65     27.58 o 
 -19  -1   1      536.14      567.92     20.85 o 
 -17  -1   1     1700.76     1722.48     53.46 o 
 -15  -1   1      491.44      490.74     11.18 o 
 -13  -1   1     3219.80     3271.13     57.73 o 
 -11  -1   1      562.32      616.02     11.45 o 
  -9  -1   1     2291.69     2339.85     41.91 o 
  -7  -1   1    12704.50    12517.54    487.15 o 
  -3  -1   1    17213.23    18156.17    472.13 o 
  -1  -1   1    10544.52     9683.61    493.85 o 
   1  -1   1     8504.40     8140.71    221.12 o 
   3  -1   1    15977.38    16350.82    635.71 o 
   5  -1   1       18.73       27.24      1.49 o 
   7  -1   1    17783.00    16991.62    455.15 o 
   9  -1   1     1826.59     1695.30     36.50 o 
  11  -1   1      496.29      560.27     10.39 o 
  13  -1   1     3394.16     3402.24    108.12 o 
  15  -1   1      727.19      714.13     37.61 o 
  17  -1   1     1380.24     1346.11     35.23 o 
  19  -1   1      584.44      627.55     23.24 o 
  21  -1   1      838.38      788.65     29.52 o 
  23  -1   1      244.89      241.04     10.96 o 
  25  -1   1       19.67       18.30      2.80 o 
 -24   0   1       25.15       30.67      3.30 o 
 -22   0   1     1085.32     1089.70     39.83 o 
 -20   0   1       12.98       22.92      2.80 o 
 -18   0   1     2234.69     2213.58     66.05 o 
 -16   0   1     1779.86     1740.72     31.68 o 
 -14   0   1     1289.64     1318.26     24.51 o 
 -12   0   1     3520.69     3817.50     68.22 o 
 -10   0   1      125.17      131.57      2.49 o 
  -8   0   1     8146.39     7642.03    183.02 o 
  -6   0   1     5725.36     6499.90    411.82 o 
  -4   0   1     1991.44     1574.95     33.77 o 
  -2   0   1    22745.52    22099.69    936.47 o 
   0   0   1       85.19       95.66      3.89 o 
   2   0   1    22647.85    20351.42    786.75 o 
   4   0   1     5037.82     4380.06    159.97 o 
   6   0   1    32436.95    29883.70    793.61 o 
   8   0   1     9867.74     8843.59    185.76 o 
  10   0   1     1107.75     1231.31     22.29 o 
  12   0   1     6961.50     7052.89    173.48 o 
  16   0   1     2434.05     2440.65     48.98 o 
  18   0   1     1531.85     1593.02     42.44 o 
  20   0   1       17.60       10.71      1.98 o 
  22   0   1      853.77      899.64     33.25 o 
  24   0   1       34.35       36.78      3.63 o 
 -25   1   1       45.21       37.29      3.63 o 
 -23   1   1      259.57      268.85      8.11 o 
 -21   1   1      754.36      734.21     19.64 o 
 -19   1   1      535.84      535.12     12.80 o 
 -17   1   1     1699.02     1683.33     37.54 o 
 -15   1   1      491.52      503.16      9.57 o 
 -13   1   1     3217.53     3156.05     64.97 o 
 -11   1   1      564.88      617.54     10.22 o 
  -9   1   1     2291.52     2319.76     38.09 o 
  -7   1   1    12708.02    12667.02    231.41 o 
  -5   1   1       78.41       98.91      2.86 o 
  -3   1   1    17223.46    17632.69    325.54 o 
  -1   1   1    10543.05     9692.42    247.69 o 
   1   1   1     8503.10     8261.35    174.07 o 
   3   1   1    15986.44    16542.19    437.48 o 
   5   1   1       18.56       26.58      1.49 o 
   7   1   1    17781.89    17277.09    449.06 o 
   9   1   1     1830.86     1737.71     27.72 o 
  11   1   1      498.47      558.12     10.44 o 
  13   1   1     3397.41     3451.50     61.22 o 
  15   1   1      727.01      727.20     13.58 o 
  17   1   1     1381.97     1312.94     24.37 o 
  19   1   1      584.06      617.06     13.51 o 
  21   1   1      839.25      798.18     29.52 o 
  23   1   1      245.20      252.84     11.13 o 
  25   1   1       19.67       19.29      2.80 o 
 -24   2   1        8.62       14.42      1.75 o 
 -22   2   1      748.50      815.40     20.79 o 
 -20   2   1       11.24       10.81      2.23 o 
 -18   2   1     1160.99     1159.01     21.68 o 
 -16   2   1     2365.20     2305.26     48.23 o 
 -14   2   1      115.26      111.86      2.76 o 
 -12   2   1     4760.25     4969.27    102.32 o 
 -10   2   1      581.37      647.22      9.70 o 
  -8   2   1     7530.70     7639.71    143.70 o 
  -6   2   1     7191.51     7737.45    164.73 o 
  -4   2   1     1444.62     1302.73     34.56 o 
  -2   2   1     6175.48     6021.27    108.72 o 
   0   2   1       34.12       44.01      2.15 o 
   2   2   1      248.72      193.23      5.33 o 
   4   2   1     1982.17     1809.69     46.53 o 
   6   2   1     1561.87     1603.92     34.86 o 
   8   2   1     3866.28     3851.14     60.89 o 
  10   2   1     1197.21     1119.93     18.22 o 
  12   2   1     3296.81     3264.26     58.77 o 
  14   2   1      960.97      949.96     20.12 o 
  16   2   1     1231.03     1254.96     34.03 o 
  18   2   1     2092.39     2076.95     38.09 o 
  20   2   1        1.89        0.57      1.03 o 
  22   2   1      891.40      933.36     23.64 o 
  24   2   1       48.66       53.96      4.46 o 
 -23   3   1      203.52      230.21      7.33 o 
 -21   3   1      572.89      557.96     14.97 o 
 -19   3   1      304.20      319.22      7.76 o 
 -17   3   1     1226.65     1187.85     25.23 o 
 -15   3   1      492.25      490.32      9.75 o 
 -13   3   1     2132.17     2240.08     40.15 o 
 -11   3   1     1050.14     1098.63     16.12 o 
  -9   3   1     1362.20     1392.79     20.07 o 
  -7   3   1     9075.39     9452.13    151.22 o 
  -5   3   1       13.75       16.47      0.69 o 
  -3   3   1    10214.24    10046.79    182.67 o 
  -1   3   1     3842.21     3968.49     80.79 o 
   1   3   1     3373.03     3413.67     97.62 o 
   3   3   1     6577.20     6628.91    121.44 o 
   5   3   1      174.48      176.20      3.49 o 
   7   3   1     7303.73     7388.22    105.06 o 
   9   3   1     2182.90     2045.63     29.74 o 
  11   3   1      247.03      259.91      4.21 o 
  13   3   1     3118.64     3237.93     57.70 o 
  15   3   1      287.92      285.45      5.97 o 
  17   3   1     1312.20     1319.55     24.31 o 
  19   3   1      466.45      472.56     12.80 o 
  21   3   1      696.17      721.79     24.63 o 
  23   3   1      234.71      263.90      8.04 o 
 -22   4   1      678.01      732.03     26.79 o 
 -20   4   1        4.31        4.94      1.98 o 
 -18   4   1     1360.40     1343.71     54.02 o 
 -16   4   1      966.31      945.29     24.69 o 
 -14   4   1      614.35      598.87     16.06 o 
 -12   4   1     2536.52     2503.89     43.84 o 
 -10   4   1       16.73        9.83      0.78 o 
  -8   4   1     3615.66     3857.67     82.57 o 
  -6   4   1     2768.21     2825.95     40.35 o 
  -4   4   1     1312.60     1326.07     19.13 o 
  -2   4   1     7575.34     7665.08    120.47 o 
   0   4   1       16.71       17.98      1.81 o 
   2   4   1     8145.83     8251.35    156.20 o 
   4   4   1     1992.69     1986.45     26.80 o 
   6   4   1     8655.56     8340.82    111.00 o 
   8   4   1     4413.88     4530.03     77.12 o 
  10   4   1      399.54      387.11      6.07 o 
  12   4   1     4089.18     4028.65     58.96 o 
  14   4   1       60.84       56.74      2.10 o 
  16   4   1     1402.36     1413.74     25.95 o 
  18   4   1      993.97      981.17     21.06 o 
  20   4   1       24.39       18.89      1.87 o 
  22   4   1      581.75      609.31     22.00 o 
 -21   5   1      426.79      451.48     17.71 o 
 -19   5   1      262.94      294.91     12.30 o 
 -17   5   1      959.44      929.34     32.72 o 
 -15   5   1       76.56       82.69      3.55 o 
 -13   5   1     1665.30     1650.11     29.42 o 
 -11   5   1      364.64      359.72      7.11 o 
  -9   5   1     1084.30     1035.16     19.00 o 
  -7   5   1     3148.10     3385.35     72.16 o 
  -5   5   1        3.56        5.60      0.87 o 
  -3   5   1     4803.80     4832.80     67.74 o 
  -1   5   1     2413.02     2476.22     35.19 o 
   1   5   1     2167.04     2208.10     34.82 o 
   3   5   1     6127.63     6112.03     95.36 o 
   5   5   1       67.64       71.62      1.70 o 
   7   5   1     5541.46     6145.82    109.96 o 
   9   5   1      565.27      555.48     10.34 o 
  11   5   1      859.82      827.31     17.13 o 
  13   5   1     1314.18     1309.85     29.27 o 
  15   5   1      265.74      265.01     10.98 o 
  17   5   1      709.17      680.91     25.01 o 
  19   5   1      187.53      210.08      9.45 o 
  21   5   1      394.98      399.76     16.02 o 
 -20   6   1       19.67       17.14      2.80 o 
 -18   6   1      569.75      563.28     21.33 o 
 -16   6   1      766.17      729.60     26.73 o 
 -14   6   1      114.42      112.38      3.02 o 
 -12   6   1     2008.80     2011.98     35.78 o 
 -10   6   1       73.45       70.96      2.17 o 
  -8   6   1     1870.87     1777.10     31.57 o 
  -6   6   1     1640.81     1602.98     28.48 o 
  -4   6   1      585.86      577.85      8.69 o 
  -2   6   1     2049.95     1997.63     57.81 o 
   0   6   1        6.46        5.67      1.41 o 
   2   6   1     1187.99     1191.55     19.01 o 
   4   6   1      714.56      708.65     10.53 o 
   6   6   1      821.32      813.08     14.85 o 
   8   6   1     1359.56     1334.20     35.32 o 
  10   6   1       47.06       48.96      1.98 o 
  12   6   1     1456.98     1418.10     25.54 o 
  14   6   1      327.18      323.40      7.63 o 
  16   6   1      449.34      438.67     17.07 o 
  18   6   1      758.41      724.14     26.70 o 
  20   6   1        3.21        4.78      2.14 o 
 -19   7   1       59.34       67.84      4.79 o 
 -17   7   1      415.89      434.81     17.21 o 
 -15   7   1      123.17      111.05      5.38 o 
 -13   7   1      677.71      677.89     17.54 o 
 -11   7   1      572.74      571.82     10.97 o 
  -9   7   1      406.08      411.13      8.14 o 
  -7   7   1     1996.71     1972.97     35.12 o 
  -5   7   1        2.69        4.75      1.10 o 
  -3   7   1     2431.71     2323.55     40.83 o 
  -1   7   1      607.04      561.40     13.73 o 
   1   7   1      586.98      561.13     10.51 o 
   3   7   1     1740.11     1764.12     25.51 o 
   5   7   1       19.76       16.32      1.04 o 
   7   7   1     1268.37     1214.87     21.96 o 
   9   7   1      709.57      664.79     14.79 o 
  11   7   1      173.83      186.57      5.31 o 
  13   7   1     1016.90     1013.86     25.40 o 
  15   7   1       21.95       20.76      2.04 o 
  19   7   1      123.80      127.03      6.95 o 
 -16   8   1      228.56      222.75     10.12 o 
 -14   8   1      116.71      126.50      4.68 o 
 -12   8   1      824.57      823.17     21.08 o 
 -10   8   1        5.86        6.92      1.98 o 
  -8   8   1      818.91      836.29     30.19 o 
  -6   8   1      712.43      717.39     19.09 o 
  -4   8   1      390.44      378.72     10.74 o 
  -2   8   1     1377.67     1339.43     24.06 o 
   0   8   1        3.17        7.01      1.19 o 
   2   8   1     1425.26     1373.68     24.62 o 
   4   8   1      414.76      430.84     15.06 o 
   6   8   1     1040.35     1038.93     21.65 o 
   8   8   1      956.70      942.28     19.91 o 
  10   8   1       44.33       41.17      2.44 o 
  12   8   1     1092.80     1059.89     26.64 o 
  14   8   1       68.22       71.31      3.33 o 
  16   8   1      353.25      314.65     13.17 o 
 -13   9   1      375.50      422.44     16.84 o 
 -11   9   1      117.94      122.88      6.62 o 
  -9   9   1      227.23      226.27     10.13 o 
  -7   9   1      586.39      546.69     20.84 o 
  -5   9   1        2.24        2.97      1.65 o 
  -3   9   1     1005.07      988.32     35.30 o 
  -1   9   1      395.06      365.44     10.16 o 
   1   9   1      385.50      383.62     10.63 o 
   3   9   1     1263.94     1266.78     44.54 o 
   5   9   1       17.56       15.49      2.31 o 
   7   9   1      985.51      994.29     35.76 o 
   9   9   1      130.36      138.99      7.12 o 
  11   9   1      285.99      289.05     11.97 o 
  13   9   1      295.32      309.24      9.17 o 
  -8  10   1      302.72      302.31     12.98 o 
  -6  10   1      248.67      266.42     11.63 o 
  -4  10   1      113.46      130.14      6.78 o 
  -2  10   1      397.49      394.79     15.69 o 
   0  10   1        1.80        1.07      1.16 o 
   2  10   1      350.41      384.51     15.33 o 
   4  10   1      140.67      150.12      7.45 o 
   6  10   1      207.00      203.69      9.45 o 
   8  10   1      261.98      288.11     12.30 o 
   3  -7   2      458.90      464.57     17.12 o 
  -2  -6   2      238.90      239.35      9.66 o 
   0  -6   2     6651.78     6749.06    227.78 o 
   2  -6   2      327.10      330.62     12.04 o 
   4  -6   2     2002.85     1891.16     65.59 o 
 -21  -5   2      269.01      295.53     12.63 o 
 -19  -5   2      607.47      609.49     23.04 o 
 -17  -5   2       12.94       11.54      1.98 o 
 -15  -5   2     2040.63     2064.20     53.56 o 
 -13  -5   2      132.04      142.11     10.02 o 
 -11  -5   2     1270.59     1311.28     34.16 o 
  -9  -5   2     2568.39     2639.26    103.62 o 
  -7  -5   2      395.44      387.56     11.09 o 
  -5  -5   2     1320.00     1356.70     35.22 o 
  -3  -5   2      244.24      237.47      5.32 o 
  -1  -5   2     1743.87     1766.10     31.84 o 
   1  -5   2     1954.84     2094.40     42.57 o 
   3  -5   2      151.18      157.98      4.73 o 
   5  -5   2     2690.47     2758.80     67.53 o 
 -22  -4   2        2.11        1.98      1.65 o 
 -20  -4   2      639.36      648.28     24.58 o 
 -18  -4   2      262.17      256.46     10.98 o 
 -16  -4   2      858.38      863.70     23.21 o 
 -14  -4   2      911.48      923.33     29.39 o 
 -12  -4   2      680.71      692.39     18.97 o 
 -10  -4   2     2213.95     2287.03     59.14 o 
  -8  -4   2       73.07       65.02      2.75 o 
  -6  -4   2     2894.64     2941.29     52.59 o 
  -4  -4   2      167.44      186.63      3.69 o 
  -2  -4   2      334.24      317.44      8.11 o 
   0  -4   2     6645.61     6829.63    172.08 o 
   2  -4   2      371.03      362.42      8.30 o 
   4  -4   2     1414.51     1428.00     47.64 o 
   6  -4   2     4098.72     4076.20    137.74 o 
 -23  -3   2      188.80      192.80      9.28 o 
 -21  -3   2      429.29      445.24     17.56 o 
 -19  -3   2      759.16      728.78     27.26 o 
 -17  -3   2        1.23       11.17      1.45 o 
 -15  -3   2     2801.34     2702.64     71.85 o 
 -13  -3   2      422.38      426.08     12.85 o 
 -11  -3   2     1065.66     1065.89     19.72 o 
  -9  -3   2     8787.82     9436.22    167.33 o 
  -7  -3   2       36.84       30.31      1.19 o 
  -5  -3   2     5140.66     5329.56    146.81 o 
  -3  -3   2     2509.67     2550.67     94.31 o 
  -1  -3   2    10314.44    10255.08    311.56 o 
   1  -3   2     6803.42     7462.00    345.98 o 
   3  -3   2     1141.68     1174.90     51.69 o 
   5  -3   2     5672.54     5364.47    179.41 o 
   7  -3   2       52.12       56.90      2.16 o 
   9  -3   2     4364.68     4482.43    114.57 o 
  11  -3   2     1967.19     1901.94     66.76 o 
  13  -3   2      649.35      648.31     17.53 o 
  15  -3   2     2760.34     2664.38     72.83 o 
  17  -3   2      139.13      129.33      4.72 o 
  19  -3   2     1041.70     1019.01     36.75 o 
  21  -3   2      290.97      289.71     12.15 o 
  23  -3   2      146.76      150.31      7.78 o 
 -24  -2   2      573.03      617.41     23.84 o 
 -22  -2   2        1.87       -0.49      1.48 o 
 -20  -2   2      739.53      726.62     27.74 o 
 -18  -2   2      643.44      599.33     22.45 o 
 -16  -2   2      481.69      486.49     13.76 o 
 -14  -2   2     2504.39     2599.13     52.78 o 
 -10  -2   2     6598.04     6607.98    117.45 o 
  -8  -2   2     7991.40     8371.21    174.87 o 
  -6  -2   2     9190.08     9435.90    323.28 o 
  -4  -2   2    13622.11    14069.29    355.18 o 
  -2  -2   2     1110.74     1235.67     32.40 o 
   2  -2   2      962.85      912.51     36.38 o 
   4  -2   2     6788.04     6422.23    257.05 o 
   6  -2   2     8587.35     8163.49    210.58 o 
   8  -2   2     1363.73     1493.02     38.04 o 
  10  -2   2     3799.71     3671.17    103.56 o 
  12  -2   2      646.81      680.17     17.58 o 
  14  -2   2     1996.53     2006.92     52.46 o 
  16  -2   2     1360.20     1327.77     34.87 o 
  18  -2   2      150.88      142.36      5.07 o 
  20  -2   2     1042.74     1025.44     37.77 o 
  22  -2   2        4.61       10.87      2.14 o 
  24  -2   2      529.29      532.88     21.29 o 
 -25  -1   2      381.14      380.31     16.35 o 
 -23  -1   2      258.01      241.47     10.97 o 
 -21  -1   2      568.79      585.75     22.19 o 
 -19  -1   2      958.56      925.09     35.08 o 
 -17  -1   2        1.70        1.10      0.65 o 
 -15  -1   2     4111.90     4321.57     99.04 o 
 -13  -1   2      193.09      210.26     10.39 o 
 -11  -1   2     1981.60     2051.02     36.91 o 
  -9  -1   2    10745.72    10872.86    224.07 o 
  -7  -1   2      587.87      490.41     13.75 o 
  -5  -1   2     2407.11     2406.08     66.18 o 
  -3  -1   2     1877.77     2074.09     55.22 o 
  -1  -1   2    12256.46    12380.95    435.78 o 
   1  -1   2     7811.60     7628.27    199.48 o 
   3  -1   2      348.84      399.04     10.90 o 
   5  -1   2     7093.10     6778.11    179.27 o 
   7  -1   2       81.37       86.88      3.65 o 
   9  -1   2     6451.88     6546.80    136.09 o 
  11  -1   2     2616.79     2468.90     92.17 o 
  13  -1   2     1137.96     1169.16     40.01 o 
  15  -1   2     3281.43     3286.97    124.60 o 
  17  -1   2      129.03      128.01      4.72 o 
  19  -1   2     1191.82     1185.39     42.68 o 
  21  -1   2      291.20      299.61     12.48 o 
  23  -1   2      170.70      173.81      8.28 o 
  25  -1   2      579.41      582.00     23.00 o 
 -24   0   2      633.79      592.64     23.05 o 
 -22   0   2        0.43        9.29      5.52 o 
 -20   0   2      997.01      940.64     20.06 o 
 -18   0   2      409.20      419.55      8.46 o 
 -16   0   2     1356.45     1319.93     24.27 o 
 -14   0   2     1370.06     1426.11     26.05 o 
 -12   0   2     2017.89     2011.96     44.01 o 
 -10   0   2     3599.29     3345.31     53.52 o 
  -6   0   2     5874.45     6687.08    260.65 o 
  -4   0   2     1321.39     2290.97     52.37 o 
  -2   0   2      586.80      662.02     37.84 o 
   0   0   2    20650.83    19784.04    616.17 o 
   2   0   2      900.46      789.28     30.78 o 
   4   0   2      703.46      458.99     17.16 o 
   6   0   2    10718.08     9542.42    244.16 o 
   8   0   2     2047.30     2133.42     38.91 o 
  10   0   2     5082.31     4868.11     86.91 o 
  12   0   2      134.95      140.51      3.07 o 
  14   0   2     3279.68     3046.95     81.66 o 
  16   0   2      691.79      694.24     37.74 o 
  18   0   2      346.08      341.44     10.20 o 
  20   0   2      815.40      784.02     29.01 o 
  22   0   2       39.57       32.33      3.13 o 
  24   0   2      485.58      500.89     19.92 o 
 -25   1   2      381.40      406.67     16.35 o 
 -23   1   2      257.73      240.28      7.57 o 
 -21   1   2      568.66      573.65     15.39 o 
 -19   1   2      956.83      944.69     29.01 o 
 -17   1   2        1.87        3.63      2.02 o 
 -15   1   2     4109.29     4174.86     75.96 o 
 -13   1   2      193.37      211.94      6.36 o 
 -11   1   2     1977.50     2042.10     46.90 o 
  -9   1   2    10742.63    11144.26    177.08 o 
  -7   1   2      586.03      494.92     10.20 o 
  -5   1   2     2412.69     2514.00     45.62 o 
  -3   1   2     1879.87     2061.31     44.27 o 
  -1   1   2    12254.36    11752.06    314.00 o 
   1   1   2     7814.34     7363.45    251.51 o 
   3   1   2      351.31      403.67     19.72 o 
   5   1   2     7092.87     6706.71    140.31 o 
   7   1   2       82.03       83.26      2.81 o 
   9   1   2     6452.02     6430.54    103.06 o 
  11   1   2     2617.22     2475.50     47.33 o 
  13   1   2     1137.82     1122.68     20.74 o 
  15   1   2     3283.93     3307.70     59.08 o 
  17   1   2      129.13      134.72      4.21 o 
  19   1   2     1192.49     1189.20     42.68 o 
  21   1   2      291.37      298.28     12.48 o 
  23   1   2      170.82      161.72      8.12 o 
  25   1   2      579.49      595.77     23.17 o 
 -24   2   2      573.41      607.59     30.22 o 
 -22   2   2        1.83        1.32      1.16 o 
 -20   2   2      738.95      746.24     19.38 o 
 -18   2   2      642.93      593.72     12.65 o 
 -16   2   2      481.49      482.70     10.17 o 
 -14   2   2     2506.57     2628.76     47.10 o 
 -12   2   2        7.05       11.67      1.48 o 
 -10   2   2     6595.67     6603.09    103.96 o 
  -8   2   2     7992.54     8432.74    133.88 o 
  -6   2   2     9194.68     9407.66    151.21 o 
  -4   2   2    13633.38    13023.66    244.72 o 
  -2   2   2     1110.85     1181.20     29.90 o 
   0   2   2    55945.37    59158.52   2111.37 o 
   2   2   2      963.20     1002.68     21.03 o 
   4   2   2     6796.01     6739.87    150.62 o 
   6   2   2     8589.73     8446.96    135.03 o 
   8   2   2     1361.73     1454.15     25.96 o 
  10   2   2     3800.78     3901.88     55.48 o 
  12   2   2      646.63      633.29     12.16 o 
  14   2   2     1996.07     2012.63     36.41 o 
  16   2   2     1361.76     1308.00     24.16 o 
  18   2   2      151.34      142.49      3.98 o 
  20   2   2     1042.18     1050.94     26.40 o 
  22   2   2        4.63        5.27      1.81 o 
  24   2   2      529.82      562.06     21.62 o 
 -23   3   2      189.12      192.61      6.45 o 
 -21   3   2      428.62      437.03     12.18 o 
 -19   3   2      759.39      730.43     19.87 o 
 -17   3   2        1.33        5.41      0.85 o 
 -15   3   2     2805.01     2795.80     79.19 o 
 -13   3   2      424.64      436.41      6.80 o 
 -11   3   2     1068.06     1087.06     15.97 o 
  -9   3   2     8786.71     9419.12    140.17 o 
  -7   3   2       37.17       33.78      1.97 o 
  -5   3   2     5150.41     5474.56     78.64 o 
  -3   3   2     2508.79     2498.55     51.40 o 
  -1   3   2    10307.35    10495.63    183.80 o 
   1   3   2     6803.36     7137.55    127.77 o 
   3   3   2     1144.09     1204.77     23.42 o 
   5   3   2     5670.81     5367.29     85.62 o 
   7   3   2       52.74       58.67      3.31 o 
   9   3   2     4365.70     4470.90     77.53 o 
  11   3   2     1964.20     1931.25     28.05 o 
  13   3   2      649.61      643.58     12.21 o 
  15   3   2     2761.27     2879.24     50.72 o 
  17   3   2      139.21      133.56      6.29 o 
  19   3   2     1040.78     1010.17     43.41 o 
  21   3   2      290.93      289.25      8.59 o 
  23   3   2      146.42      162.08      5.62 o 
 -22   4   2        2.07        4.78      1.98 o 
 -20   4   2      638.79      640.69     23.91 o 
 -18   4   2      261.57      251.46     10.64 o 
 -16   4   2      859.16      825.66     22.35 o 
 -14   4   2      912.69      878.29     28.09 o 
 -12   4   2      681.11      698.78     12.86 o 
 -10   4   2     2208.24     2264.01     44.92 o 
  -8   4   2       69.46       72.49      4.23 o 
  -6   4   2     2896.00     2944.20     41.92 o 
  -4   4   2      160.50      178.42      4.18 o 
  -2   4   2      333.97      318.51      5.38 o 
   0   4   2     6635.21     6707.02    140.05 o 
   2   4   2      370.51      383.26      6.19 o 
   4   4   2     1414.73     1404.10     19.06 o 
   6   4   2     4098.17     4113.04     65.76 o 
   8   4   2      728.78      798.51     12.99 o 
  10   4   2     3123.89     3125.42     45.35 o 
  12   4   2       70.82       64.63      1.54 o 
  14   4   2     1749.88     1739.70     36.29 o 
  16   4   2      568.65      556.83     18.37 o 
  18   4   2      289.43      274.33      8.55 o 
  20   4   2      537.47      571.38     21.48 o 
  22   4   2       12.43       12.30      1.69 o 
 -21   5   2      268.78      284.56     12.30 o 
 -19   5   2      605.89      596.84     22.54 o 
 -17   5   2       13.18       13.84      2.31 o 
 -15   5   2     2041.15     1999.91     51.65 o 
 -13   5   2      132.26      131.03      3.26 o 
 -11   5   2     1269.57     1279.42     23.18 o 
  -9   5   2     2563.88     2558.81     52.15 o 
  -7   5   2      395.14      401.94     15.96 o 
  -5   5   2     1319.50     1306.78     19.14 o 
  -3   5   2      244.00      233.87      3.78 o 
  -1   5   2     1736.21     1774.20     31.06 o 
   1   5   2     1953.51     1984.03     31.59 o 
   3   5   2      151.89      158.96      2.73 o 
   5   5   2     2688.08     2603.81     42.00 o 
   7   5   2      179.63      181.02      3.68 o 
   9   5   2     2807.25     2778.49     40.44 o 
  11   5   2     1077.72     1014.16     15.21 o 
  13   5   2      561.40      515.25      8.74 o 
  15   5   2     1587.71     1561.10     55.72 o 
  17   5   2       27.01       31.55      2.15 o 
  19   5   2      615.06      630.89     16.77 o 
  21   5   2      157.33      184.73      6.26 o 
 -20   6   2      322.07      330.66     13.82 o 
 -18   6   2      277.97      255.77     11.14 o 
 -16   6   2      285.85      291.53     12.15 o 
 -14   6   2     1013.05     1005.39     18.53 o 
 -12   6   2        9.65        7.30      1.40 o 
 -10   6   2     2214.39     2112.56     44.56 o 
  -8   6   2     1046.40     1027.85     18.63 o 
  -6   6   2     2343.21     2354.10     41.53 o 
  -4   6   2     2812.70     2759.75     50.41 o 
  -2   6   2      238.84      222.06      5.37 o 
   0   6   2     6656.83     6844.86    106.90 o 
   2   6   2      327.53      323.68      5.72 o 
   4   6   2     2005.89     1949.81     30.81 o 
   6   6   2     2209.95     2234.51     60.73 o 
   8   6   2      265.90      272.41      5.96 o 
  10   6   2     1731.20     1640.33     29.30 o 
  12   6   2      114.02      113.37      2.94 o 
  14   6   2      703.98      660.93     14.36 o 
  16   6   2      554.43      592.03     22.17 o 
  18   6   2      112.87      110.96      6.28 o 
  20   6   2      397.14      428.77     17.02 o 
 -17   7   2        0.43        2.97      1.81 o 
 -15   7   2      821.18      842.98     21.56 o 
 -13   7   2      280.27      276.55      8.12 o 
 -11   7   2      347.00      342.38      7.31 o 
  -9   7   2     2160.34     2076.90     44.51 o 
  -5   7   2     2197.96     2216.60     60.45 o 
  -3   7   2      604.16      578.07     10.82 o 
  -1   7   2     1906.04     1802.18     31.87 o 
   1   7   2     1704.42     1639.05     26.34 o 
   3   7   2      459.98      470.99      8.12 o 
   5   7   2     1655.33     1579.65     28.20 o 
   7   7   2       51.16       48.64      1.77 o 
   9   7   2     1288.51     1288.31     23.31 o 
  11   7   2      582.71      557.02     10.76 o 
  13   7   2      161.95      171.55      5.56 o 
  15   7   2      942.80     1014.81     36.22 o 
  17   7   2       43.09       47.51      4.12 o 
 -16   8   2      230.78      264.62      9.79 o 
 -14   8   2      267.64      290.14     10.80 o 
 -12   8   2       68.24       68.52      4.62 o 
 -10   8   2      633.43      658.08     24.42 o 
  -8   8   2       64.66       55.64      3.96 o 
  -6   8   2      743.15      731.29     19.46 o 
  -4   8   2      476.27      466.94     10.36 o 
  -2   8   2       97.99       99.12      2.68 o 
   0   8   2     1584.58     1600.67     28.59 o 
   2   8   2       88.93       83.49      2.43 o 
   4   8   2      713.35      706.18     15.03 o 
   6   8   2      823.92      789.69     14.76 o 
   8   8   2      126.64      120.89      3.65 o 
  10   8   2      873.47      833.42     42.27 o 
  12   8   2       18.78       19.15      1.85 o 
  14   8   2      408.26      414.46     13.19 o 
  16   8   2      210.63      235.22     10.62 o 
 -11   9   2      301.17      318.30     13.31 o 
  -9   9   2      420.20      390.45     15.71 o 
  -7   9   2       76.61       79.12      4.96 o 
  -5   9   2      400.18      399.52     15.70 o 
  -3   9   2       53.58       56.86      4.70 o 
  -1   9   2      299.35      251.67      7.42 o 
   1   9   2      399.72      379.78     10.51 o 
   3   9   2       61.15       58.11      4.13 o 
   5   9   2      582.32      571.22     21.51 o 
   7   9   2       49.38       50.16      3.96 o 
   9   9   2      600.77      578.05     15.33 o 
  11   9   2      234.20      239.47      7.39 o 
  -6  10   2      385.23      380.71     15.52 o 
  -4  10   2      377.50      379.81     15.35 o 
  -2  10   2       37.36       43.08      3.22 o 
   0  10   2      772.22      747.86     22.30 o 
   2  10   2       63.77       70.99      4.62 o 
   4  10   2      333.95      341.13     13.99 o 
   6  10   2      378.90      377.13     15.35 o 
  -1  -7   3     1121.16     1132.84     37.86 o 
   1  -7   3     1059.91     1047.13     35.89 o 
   3  -7   3     2767.05     2548.94     90.03 o 
   5  -7   3       66.28       61.11      3.80 o 
 -16  -6   3      550.34      546.67     20.99 o 
 -14  -6   3      148.78      156.68      7.45 o 
 -12  -6   3     1736.42     1714.32     61.53 o 
 -10  -6   3      109.31      109.19      5.46 o 
  -8  -6   3     1953.04     1990.35     67.48 o 
  -6  -6   3     2106.78     2143.15     56.47 o 
  -4  -6   3      701.83      695.10     12.92 o 
  -2  -6   3     4594.07     4539.78     81.88 o 
   2  -6   3     3398.43     3341.73     67.37 o 
   4  -6   3     1015.50      961.55     25.22 o 
   6  -6   3     2708.60     2714.49     88.17 o 
 -21  -5   3      305.66      307.19     13.31 o 
 -19  -5   3       99.93      109.76      6.28 o 
 -17  -5   3      816.46      838.30     29.32 o 
 -15  -5   3      147.68      153.22      7.29 o 
 -13  -5   3     1130.12     1131.61     30.70 o 
 -11  -5   3      777.12      776.89     21.03 o 
  -9  -5   3      993.69     1028.97     26.76 o 
  -7  -5   3     2394.55     2496.22     45.41 o 
  -5  -5   3       12.28       13.14      0.85 o 
  -3  -5   3     3513.58     3469.02     60.99 o 
  -1  -5   3      808.56      851.13     15.70 o 
   1  -5   3      515.87      509.38     13.70 o 
   3  -5   3     2597.98     2663.71     66.30 o 
   5  -5   3       93.61       97.64      5.13 o 
   7  -5   3     2575.70     2506.11     86.42 o 
 -22  -4   3      457.25      498.20     19.07 o 
 -20  -4   3        9.22        6.92      1.98 o 
 -18  -4   3      860.88      848.33     30.73 o 
 -16  -4   3     1029.18     1082.06     38.16 o 
 -14  -4   3      298.09      304.34      9.02 o 
 -12  -4   3     2272.74     2337.80     60.69 o 
 -10  -4   3       11.71       14.77      0.93 o 
  -8  -4   3     2560.21     2611.39     46.88 o 
  -6  -4   3      643.19      647.27     14.38 o 
  -4  -4   3      473.84      508.45     11.77 o 
  -2  -4   3     1589.44     1601.35     28.64 o 
   2  -4   3      117.83      129.75      5.32 o 
   4  -4   3     1214.64     1178.89     30.96 o 
   6  -4   3     1111.15     1082.21     37.13 o 
   8  -4   3     1891.96     2012.36     65.25 o 
 -23  -3   3      235.73      250.87     11.46 o 
 -21  -3   3      460.06      459.19     18.41 o 
 -19  -3   3      259.90      282.51     11.81 o 
 -17  -3   3     1350.06     1356.24     46.91 o 
 -15  -3   3      143.36      141.64      8.87 o 
 -13  -3   3     1615.54     1680.58     34.80 o 
 -11  -3   3      999.45      986.44     18.41 o 
  -9  -3   3     1285.71     1220.53     22.56 o 
  -7  -3   3     4964.98     5478.53     97.10 o 
  -5  -3   3       99.85      107.42      2.43 o 
  -3  -3   3    10875.42    11313.95    281.77 o 
  -1  -3   3     4706.71     5026.06    105.59 o 
   1  -3   3     3492.84     3754.51     77.50 o 
   3  -3   3     9082.28     9187.17    186.34 o 
   5  -3   3      188.52      189.29      5.29 o 
   7  -3   3     8479.25     8562.35    214.98 o 
   9  -3   3     1036.39      969.18     38.02 o 
  11  -3   3      701.99      702.80     18.74 o 
  13  -3   3     2017.71     2088.38    103.43 o 
  15  -3   3      270.65      279.16     11.16 o 
  17  -3   3     1001.74      903.93     33.68 o 
  19  -3   3      318.08      340.25     13.33 o 
  21  -3   3      559.92      582.95     21.99 o 
 -24  -2   3       18.00       22.09      2.97 o 
 -22  -2   3      766.24      809.81     30.43 o 
 -20  -2   3        0.75        9.23      2.14 o 
 -18  -2   3     1467.20     1458.62     36.35 o 
 -16  -2   3     1554.02     1558.46     31.97 o 
 -14  -2   3      493.82      482.76     10.47 o 
 -12  -2   3     3692.17     3802.40     68.75 o 
 -10  -2   3      499.05      520.84     11.11 o 
  -8  -2   3     6826.22     6891.37    123.08 o 
  -6  -2   3     7996.07     8610.42    182.19 o 
  -4  -2   3     1684.99     1746.33     70.81 o 
  -2  -2   3    29022.93    28623.87   1100.84 o 
   0  -2   3      100.94       91.15      3.11 o 
   2  -2   3    14690.09    15661.37    340.62 o 
   4  -2   3     3792.52     3825.60     77.98 o 
   6  -2   3    18288.13    17435.03    670.23 o 
   8  -2   3     4932.97     5129.36    104.12 o 
  10  -2   3      183.20      203.38      5.97 o 
  12  -2   3     4996.36     4973.44    125.18 o 
  14  -2   3       66.97       70.39      2.91 o 
  16  -2   3     1233.28     1199.82     31.97 o 
  18  -2   3     1521.33     1418.37     38.19 o 
  20  -2   3       24.27       17.15      2.31 o 
  22  -2   3      706.51      699.57     26.15 o 
  24  -2   3       85.06       93.34      5.62 o 
 -21  -1   3      522.17      483.87     13.51 o 
 -19  -1   3      264.80      284.13      6.96 o 
 -17  -1   3     1696.56     1698.65     30.71 o 
 -15  -1   3      280.67      291.36      6.44 o 
 -13  -1   3     2018.69     1979.71     38.80 o 
 -11  -1   3     1377.35     1453.63     26.46 o 
  -9  -1   3     2191.90     2163.80     38.58 o 
  -7  -1   3     6402.66     6274.11    110.47 o 
  -5  -1   3        9.22       15.08      1.46 o 
  -3  -1   3    14079.42    14280.27    385.27 o 
  -1  -1   3     4558.95     4805.03    100.44 o 
   1  -1   3     2252.96     2264.46     48.23 o 
   3  -1   3     8746.22     7961.72    175.14 o 
   5  -1   3       19.14       20.36      0.76 o 
   7  -1   3    10329.10    10267.92    209.17 o 
   9  -1   3     2455.52     2251.15     87.80 o 
  11  -1   3      395.75      394.22     11.18 o 
  13  -1   3     3066.77     3030.44    105.63 o 
  15  -1   3      359.31      355.20     17.15 o 
  17  -1   3     1297.69     1264.75     34.34 o 
  19  -1   3      440.46      449.75     17.58 o 
  21  -1   3      722.80      755.73     28.04 o 
  23  -1   3      280.52      292.35     12.31 o 
 -24   0   3        4.49        5.60      2.14 o 
 -22   0   3      673.68      659.22     17.51 o 
 -20   0   3        2.57        2.10      0.94 o 
 -18   0   3     1216.54     1184.41     22.11 o 
 -16   0   3     1902.15     1877.65     34.22 o 
 -14   0   3      461.53      438.79     10.01 o 
 -12   0   3     3330.43     3390.38     60.76 o 
 -10   0   3       33.53       44.79      1.38 o 
  -8   0   3     5530.92     5730.53     97.96 o 
  -6   0   3      361.25      392.78     13.38 o 
  -4   0   3      428.81      389.29      8.72 o 
  -2   0   3     1659.51     1612.50     44.42 o 
   0   0   3       87.88       88.62      2.76 o 
   2   0   3     2031.93     2313.57     63.82 o 
   4   0   3     2638.73     2477.44     73.77 o 
   6   0   3     1813.01     1723.77     56.05 o 
   8   0   3     3077.61     3040.48     65.04 o 
  10   0   3     1361.59     1212.28     21.95 o 
  12   0   3     4227.31     4020.87     92.00 o 
  14   0   3      448.64      425.51     11.99 o 
  16   0   3     1145.70     1111.16     49.52 o 
  18   0   3     1923.90     1863.80     65.56 o 
  20   0   3       28.68       25.23      2.80 o 
  22   0   3      737.52      735.28     27.70 o 
  24   0   3       80.48       91.34      5.62 o 
 -23   1   3      250.97      261.30      8.04 o 
 -21   1   3      522.48      519.41     13.70 o 
 -19   1   3      265.15      287.76      8.72 o 
 -17   1   3     1695.24     1647.60     30.71 o 
 -15   1   3      280.31      287.07      6.01 o 
 -13   1   3     2016.21     1944.28     35.49 o 
 -11   1   3     1373.22     1454.77     22.47 o 
  -9   1   3     2190.13     2135.32     28.87 o 
  -7   1   3     6395.86     6407.18     92.55 o 
  -5   1   3        9.62       12.50      0.67 o 
  -3   1   3    14074.42    14663.04    267.85 o 
  -1   1   3     4558.49     4574.19    243.93 o 
   1   1   3     2254.86     2234.08     48.20 o 
   3   1   3     8748.14     8454.71    175.02 o 
   5   1   3       19.33       19.77      0.86 o 
   7   1   3    10326.13     9981.39    228.64 o 
   9   1   3     2453.55     2252.82     36.15 o 
  11   1   3      396.22      413.69     10.68 o 
  13   1   3     3065.33     3076.85     70.06 o 
  15   1   3      359.08      362.61      7.18 o 
  17   1   3     1296.96     1329.40     50.39 o 
  19   1   3      440.25      458.62     17.75 o 
  21   1   3      723.03      746.95     28.04 o 
  23   1   3      280.97      268.57     12.14 o 
 -24   2   3       18.19       27.61      2.39 o 
 -22   2   3      766.23      816.85     21.21 o 
 -20   2   3        0.95        2.06      1.05 o 
 -18   2   3     1468.32     1471.04     30.60 o 
 -16   2   3     1552.98     1549.35     41.39 o 
 -14   2   3      493.54      480.87     11.06 o 
 -12   2   3     3694.29     3877.98     55.58 o 
 -10   2   3      498.66      520.12      8.77 o 
  -8   2   3     6827.14     6956.19    106.61 o 
  -6   2   3     8002.29     8225.78    134.60 o 
  -4   2   3     1687.14     1759.64     37.39 o 
  -2   2   3    29025.95    28621.90    609.05 o 
   0   2   3      100.88      100.17      3.07 o 
   2   2   3    14704.60    15527.64    890.99 o 
   4   2   3     3789.86     3696.53     93.60 o 
   6   2   3    18290.72    17387.93    252.57 o 
   8   2   3     4931.81     5115.60     81.65 o 
  10   2   3      183.76      207.78      3.41 o 
  12   2   3     4997.70     4833.08     92.56 o 
  14   2   3       67.20       73.36      2.07 o 
  16   2   3     1232.77     1211.58     29.25 o 
  18   2   3     1520.66     1451.50     36.61 o 
  20   2   3       24.42       17.97      2.31 o 
  22   2   3      707.15      679.68     26.15 o 
  24   2   3       85.23       94.49      5.78 o 
 -23   3   3      235.54      261.16     11.29 o 
 -21   3   3      461.18      462.72     17.91 o 
 -19   3   3      259.74      263.89     11.31 o 
 -17   3   3     1350.09     1283.02     33.78 o 
 -15   3   3      143.80      142.69      4.90 o 
 -13   3   3     1616.48     1647.40     29.54 o 
 -11   3   3     1000.92     1015.74     18.02 o 
  -9   3   3     1287.59     1253.44     22.05 o 
  -7   3   3     4971.17     5434.65     77.28 o 
  -5   3   3       99.76      108.89      1.95 o 
  -3   3   3    10880.85    11376.92    177.07 o 
  -1   3   3     4705.02     5035.22     92.84 o 
   1   3   3     3495.55     3699.77     52.92 o 
   3   3   3     9089.39     8836.04    199.50 o 
   5   3   3      188.43      188.89      3.38 o 
   7   3   3     8477.67     8507.18    150.61 o 
   9   3   3     1037.30      963.23     15.38 o 
  11   3   3      704.09      704.28     10.62 o 
  13   3   3     2018.36     1992.12     43.37 o 
  15   3   3      270.34      280.76      5.91 o 
  17   3   3     1001.02      948.07     23.71 o 
  19   3   3      317.37      329.12     12.03 o 
  21   3   3      560.45      568.80     15.43 o 
  23   3   3      257.19      292.25     12.79 o 
 -22   4   3      456.60      444.51     18.40 o 
 -20   4   3        9.52        5.93      1.98 o 
 -18   4   3      861.33      808.95     29.89 o 
 -16   4   3     1028.01     1030.23     30.03 o 
 -14   4   3      297.25      288.97      6.00 o 
 -12   4   3     2274.31     2319.60     46.46 o 
 -10   4   3       11.34       13.52      1.98 o 
  -8   4   3     2557.48     2617.54     79.71 o 
  -6   4   3      644.01      651.24      9.63 o 
  -4   4   3      471.09      487.45      9.14 o 
  -2   4   3     1575.86     1574.61     25.15 o 
   0   4   3       17.86       14.27      1.34 o 
   2   4   3      109.59      130.12      3.08 o 
   4   4   3     1215.17     1209.22     17.44 o 
   6   4   3     1104.68     1083.15     17.74 o 
   8   4   3     1891.49     1903.27     31.08 o 
  10   4   3      231.96      215.14      3.66 o 
  12   4   3     2474.59     2432.34     35.48 o 
  14   4   3      351.18      333.30      7.02 o 
  16   4   3      736.17      747.06     16.15 o 
  18   4   3     1114.86     1036.93     26.33 o 
  20   4   3       17.14       20.11      1.98 o 
  22   4   3      525.44      590.62     16.05 o 
 -21   5   3      306.44      309.69     13.15 o 
 -19   5   3       99.95      118.35      6.28 o 
 -17   5   3      815.33      728.10     28.30 o 
 -15   5   3      147.59      151.46      5.76 o 
 -13   5   3     1128.15     1151.93     20.85 o 
 -11   5   3      774.93      768.21     14.24 o 
  -9   5   3      993.76      980.83     21.22 o 
  -7   5   3     2389.97     2563.35     49.71 o 
  -5   5   3       12.38       14.42      1.45 o 
  -3   5   3     3509.05     3339.66     59.23 o 
  -1   5   3      806.25      856.61     15.34 o 
   1   5   3      513.84      514.05      8.44 o 
   3   5   3     2599.07     2576.53     37.35 o 
   5   5   3       93.55       97.14      4.96 o 
   7   5   3     2571.59     2569.44     41.25 o 
   9   5   3     1300.58     1226.13     20.95 o 
  11   5   3      285.15      276.50      4.65 o 
  13   5   3     1660.50     1628.20     26.35 o 
  15   5   3       79.08       77.52      2.74 o 
  17   5   3      757.58      738.78     28.59 o 
  19   5   3      178.02      200.77      7.38 o 
  21   5   3      360.58      368.28     17.92 o 
 -20   6   3        4.50        4.94      1.98 o 
 -18   6   3      587.33      592.86     22.34 o 
 -16   6   3      549.44      540.27     20.48 o 
 -14   6   3      148.70      154.20      3.80 o 
 -12   6   3     1738.73     1760.69     31.36 o 
 -10   6   3      109.13      100.57      2.94 o 
  -8   6   3     1954.77     1915.58     34.25 o 
  -6   6   3     2110.20     2201.41     79.33 o 
  -4   6   3      702.95      682.45     12.67 o 
  -2   6   3     4597.09     4626.94     79.72 o 
   2   6   3     3404.85     3253.63     58.54 o 
   4   6   3     1014.32      961.91     17.75 o 
   6   6   3     2711.08     2561.11     64.62 o 
   8   6   3     1801.27     1730.33     32.61 o 
  10   6   3       66.69       63.45      2.01 o 
  12   6   3     1903.36     1941.12     34.67 o 
  14   6   3      117.80      107.87      5.62 o 
  16   6   3      538.34      517.07     19.64 o 
  18   6   3      572.70      601.30     22.67 o 
  20   6   3       11.23        9.89      2.47 o 
 -17   7   3      428.23      416.20     16.54 o 
 -15   7   3       29.07       29.21      3.71 o 
 -13   7   3      575.53      577.00     15.21 o 
 -11   7   3      377.89      361.19     13.19 o 
  -9   7   3      332.70      324.65      9.53 o 
  -7   7   3     1495.11     1479.05     64.74 o 
  -5   7   3       54.23       50.68      2.08 o 
  -3   7   3     2714.44     2642.86     46.44 o 
  -1   7   3     1121.27     1085.11     17.83 o 
   1   7   3     1062.67     1027.21     16.87 o 
   3   7   3     2770.85     2697.43     42.42 o 
   5   7   3       66.33       63.88      2.38 o 
   7   7   3     2136.86     2104.74     45.72 o 
   9   7   3      258.54      258.30      5.51 o 
  11   7   3      427.29      425.94     13.24 o 
  13   7   3      639.10      616.29     16.14 o 
  15   7   3       56.30       53.48      4.13 o 
  17   7   3      365.08      369.16     15.01 o 
 -14   8   3       95.68      105.93      6.11 o 
 -12   8   3      684.81      713.85     26.46 o 
 -10   8   3        1.54       -0.49      1.48 o 
  -8   8   3      565.18      564.09     21.17 o 
  -6   8   3      347.00      345.45     13.68 o 
  -4   8   3      186.91      183.61      4.83 o 
  -2   8   3      656.44      616.96     11.76 o 
   0   8   3        2.03       13.18      1.50 o 
   2   8   3      470.66      459.78     10.27 o 
   4   8   3      287.53      284.72      7.23 o 
   6   8   3      388.65      360.17      8.36 o 
   8   8   3      537.99      503.42     30.64 o 
  10   8   3        0.33        0.82      1.05 o 
  12   8   3      657.20      658.98     19.28 o 
  14   8   3      110.97      125.54      6.04 o 
 -11   9   3      182.98      192.09      9.12 o 
  -9   9   3      216.36      234.63     10.45 o 
  -7   9   3      489.24      455.69     17.75 o 
  -5   9   3        1.75        0.16      1.48 o 
  -3   9   3      667.00      620.97     16.27 o 
  -1   9   3      149.70      146.05      4.98 o 
   1   9   3      127.46      120.31      4.33 o 
   3   9   3      580.70      589.65     22.01 o 
   5   9   3       22.52       18.63      2.47 o 
   7   9   3      448.24      418.98     11.53 o 
   9   9   3      266.65      272.15      8.64 o 
  11   9   3       88.60       98.22      4.09 o 
  -4  10   3      137.82      149.27      7.61 o 
  -2  10   3      561.23      535.33     14.42 o 
   0  10   3        0.25        0.43      1.10 o 
   2  10   3      467.17      496.50     19.07 o 
   4  10   3      172.72      182.41      8.62 o 
   2  -8   4      126.65      117.67      5.79 o 
   4  -8   4      467.73      443.72     17.42 o 
  -3  -7   4      208.79      205.94      8.47 o 
  -1  -7   4      754.10      749.26     23.83 o 
   1  -7   4     1107.25     1079.80     37.28 o 
   3  -7   4      218.13      195.88      8.64 o 
   5  -7   4     1451.71     1367.99     46.56 o 
 -18  -6   4      145.73      138.72      7.12 o 
 -16  -6   4      382.61      404.08     15.86 o 
 -14  -6   4      451.55      461.64     17.91 o 
 -12  -6   4      128.05      138.04      6.79 o 
 -10  -6   4     1251.70     1276.33     33.06 o 
  -8  -6   4      195.22      205.34      6.64 o 
  -6  -6   4     1394.86     1407.68     25.68 o 
  -4  -6   4     1186.56     1149.34     21.08 o 
  -2  -6   4      231.12      225.05      4.78 o 
   0  -6   4     4001.88     3909.88     79.55 o 
   2  -6   4      248.18      239.65      5.05 o 
   4  -6   4     2188.76     2207.64     88.64 o 
   6  -6   4     1719.46     1735.23     43.47 o 
   8  -6   4      415.62      408.93     15.57 o 
  10  -6   4     1816.11     1879.42     72.66 o 
 -21  -5   4      192.01      214.68      9.95 o 
 -19  -5   4      430.06      407.29     16.88 o 
 -17  -5   4        5.42        4.28      1.65 o 
 -15  -5   4     1277.05     1239.35     45.49 o 
 -13  -5   4      364.90      357.12     14.53 o 
 -11  -5   4      601.08      619.46     17.20 o 
  -9  -5   4     3622.32     3735.48     65.34 o 
  -7  -5   4       23.43       24.72      1.33 o 
  -5  -5   4     2799.76     2816.46     50.56 o 
  -3  -5   4      673.32      646.39     12.38 o 
  -1  -5   4     2491.27     2530.79     44.70 o 
   1  -5   4     1993.00     2007.54     42.91 o 
   3  -5   4      297.04      296.79      7.04 o 
   5  -5   4     2123.97     2183.10     54.55 o 
   7  -5   4      202.10      193.84      6.01 o 
 -22  -4   4        2.55        0.49      1.65 o 
 -20  -4   4      374.97      370.54     15.35 o 
 -18  -4   4      499.36      472.58     18.27 o 
 -16  -4   4      292.37      291.92     12.32 o 
 -14  -4   4     1190.99     1309.19     32.72 o 
 -12  -4   4        6.05        4.01      0.68 o 
 -10  -4   4     3015.36     3045.54     54.17 o 
  -8  -4   4     1312.83     1382.76     35.81 o 
  -6  -4   4     2529.35     2527.28     51.66 o 
  -4  -4   4     2552.52     2561.92     46.82 o 
  -2  -4   4      379.43      392.48      7.57 o 
   0  -4   4     6031.80     6311.16    132.90 o 
   2  -4   4      515.40      529.09     11.57 o 
   4  -4   4     1262.15     1368.47     28.63 o 
   6  -4   4     2523.40     2689.62     88.00 o 
   8  -4   4       14.63       20.94      2.31 o 
 -23  -3   4      145.30      143.34      7.78 o 
 -21  -3   4      393.09      393.97     16.19 o 
 -19  -3   4      732.80      726.50     26.70 o 
 -15  -3   4     2400.65     2374.19     42.46 o 
 -13  -3   4      103.47      110.40      2.83 o 
 -11  -3   4     1405.69     1437.40     25.39 o 
  -9  -3   4     4187.78     4431.38    102.53 o 
  -7  -3   4      241.66      226.91      5.64 o 
  -5  -3   4     1948.95     1980.17     41.13 o 
  -3  -3   4      893.88      948.48     17.45 o 
  -1  -3   4     3688.35     4029.65     83.23 o 
   1  -3   4     3567.08     3840.21     76.62 o 
   3  -3   4      413.97      421.10      9.53 o 
   5  -3   4     5000.51     5341.19    151.51 o 
   7  -3   4       56.17       47.09      2.81 o 
   9  -3   4     3230.22     3171.51    107.40 o 
 -22  -2   4       14.88       16.81      2.64 o 
 -20  -2   4      752.44      775.06     28.24 o 
 -18  -2   4      403.44      370.88      8.73 o 
 -16  -2   4     1075.72     1074.93     20.04 o 
 -14  -2   4      815.09      839.57     17.95 o 
 -12  -2   4      715.95      713.56     21.69 o 
 -10  -2   4     3357.74     3382.00     71.62 o 
  -8  -2   4      209.58      251.18      7.31 o 
  -6  -2   4     3162.14     3285.55     64.99 o 
  -4  -2   4     1757.61     1948.63     31.02 o 
  -2  -2   4      872.71      886.18     14.13 o 
   0  -2   4    15457.96    15698.92    275.12 o 
   2  -2   4     1061.72     1045.76     18.69 o 
   4  -2   4     7713.29     7666.02    197.83 o 
   6  -2   4     5567.97     5386.97    111.96 o 
   8  -2   4     1864.07     1949.85     40.06 o 
  10  -2   4     4587.09     4574.25    117.70 o 
  12  -2   4       28.75       36.52      3.38 o 
  14  -2   4     2133.49     2045.64     53.88 o 
  16  -2   4      685.09      691.88     19.03 o 
  18  -2   4      294.15      269.95     11.16 o 
  20  -2   4      525.61      538.39     20.80 o 
  22  -2   4       10.96       12.19      2.14 o 
 -23  -1   4      172.42      170.66      8.45 o 
 -21  -1   4      455.48      441.28     17.57 o 
 -19  -1   4      813.75      809.38     21.04 o 
 -17  -1   4        9.78       13.77      1.50 o 
 -15  -1   4     2777.58     2775.41     59.22 o 
 -13  -1   4      256.24      267.10      5.40 o 
 -11  -1   4     1384.65     1401.07     28.77 o 
  -9  -1   4     8377.31     8475.61    170.48 o 
  -7  -1   4      139.49      136.57      2.74 o 
  -5  -1   4     3484.80     3600.01     57.26 o 
  -3  -1   4     1794.51     1952.73     44.46 o 
  -1  -1   4     7766.70     7681.73    174.60 o 
   1  -1   4     4682.84     4889.33    101.77 o 
   3  -1   4      388.64      394.66      8.57 o 
   5  -1   4     6104.69     5924.81    107.06 o 
   7  -1   4      117.83      116.48      3.46 o 
   9  -1   4     3129.08     3231.20     64.00 o 
  11  -1   4     2285.34     2145.81     56.37 o 
  13  -1   4     1071.73     1059.18     45.84 o 
  15  -1   4     2497.46     2396.66     63.67 o 
  17  -1   4      253.39      234.93      7.48 o 
  19  -1   4     1141.45     1113.34     40.14 o 
  21  -1   4      188.42      195.33      8.79 o 
  23  -1   4      103.23      111.74      6.28 o 
 -24   0   4      515.59      525.71     34.60 o 
 -22   0   4        0.28        2.23      1.22 o 
 -20   0   4      525.34      506.93     13.70 o 
 -18   0   4      854.49      807.21     17.39 o 
 -16   0   4      355.91      349.77      7.17 o 
 -14   0   4     1719.47     1708.45     44.73 o 
 -12   0   4        6.44       22.62      2.54 o 
 -10   0   4     5786.98     5814.54     83.65 o 
  -8   0   4     3560.02     3784.12     59.35 o 
  -6   0   4     4508.08     4631.14     66.57 o 
  -4   0   4     5238.29     5153.23     73.97 o 
  -2   0   4     1151.65     1200.91     21.93 o 
   0   0   4    15180.57    15290.96    587.27 o 
   2   0   4     1109.71     1090.78     23.64 o 
   4   0   4     1568.84     1440.31     30.98 o 
   6   0   4     4684.76     4483.80     93.60 o 
   8   0   4       48.04       65.65      1.93 o 
  10   0   4     3127.08     3158.02     66.83 o 
  12   0   4      703.79      668.06     21.46 o 
  14   0   4     1438.66     1385.53     36.54 o 
  16   0   4     1753.62     1666.09     43.91 o 
  18   0   4      134.30      127.33      6.29 o 
  20   0   4      840.10      797.65     29.52 o 
  22   0   4        2.40        4.45      1.65 o 
 -23   1   4      172.88      171.11      5.92 o 
 -21   1   4      455.44      476.26     12.83 o 
 -19   1   4      814.11      822.14     17.67 o 
 -17   1   4        9.88       11.21      2.31 o 
 -15   1   4     2779.79     2703.38     57.78 o 
 -13   1   4      255.56      244.38      5.33 o 
 -11   1   4     1385.81     1382.80     25.54 o 
  -9   1   4     8371.41     8352.61    111.73 o 
  -7   1   4      139.81      135.17      2.21 o 
  -5   1   4     3477.97     3662.58     52.82 o 
  -3   1   4     1792.94     2008.54     35.82 o 
  -1   1   4     7758.18     8040.74    219.20 o 
   1   1   4     4679.84     4646.32     98.02 o 
   3   1   4      389.33      376.80      7.33 o 
   5   1   4     6099.14     5959.23     94.83 o 
   7   1   4      117.13      118.57      2.29 o 
   9   1   4     3128.89     3089.87     50.12 o 
  11   1   4     2281.46     2189.78     39.12 o 
  13   1   4     1071.45     1080.53     19.72 o 
  15   1   4     2496.14     2523.80    151.27 o 
  17   1   4      253.35      245.88     10.15 o 
  19   1   4     1140.57     1105.76     40.13 o 
  21   1   4      188.57      179.74      8.79 o 
  23   1   4      103.04      109.26      6.28 o 
 -22   2   4       14.87       16.63      1.80 o 
 -20   2   4      752.54      735.68     19.55 o 
 -18   2   4      402.68      380.89      8.95 o 
 -16   2   4     1076.16     1070.28     31.07 o 
 -14   2   4      816.71      800.24     15.33 o 
 -12   2   4      716.36      722.10     10.87 o 
 -10   2   4     3352.89     3293.76     59.13 o 
  -8   2   4      208.34      253.83      3.49 o 
  -6   2   4     3164.74     3253.01     47.57 o 
  -4   2   4     1753.49     1958.88     32.29 o 
  -2   2   4      872.52      867.23     15.66 o 
   0   2   4    15459.95    15516.81    493.02 o 
   2   2   4     1060.23     1031.46     16.76 o 
   4   2   4     7716.46     7326.24    131.47 o 
   6   2   4     5567.49     5363.41     85.33 o 
   8   2   4     1864.93     1955.06     34.93 o 
  10   2   4     4585.55     4591.50     66.12 o 
  12   2   4       28.11       35.40      1.98 o 
  14   2   4     2132.48     2079.34     42.14 o 
  16   2   4      684.65      696.10     13.29 o 
  18   2   4      294.45      268.12     11.32 o 
  20   2   4      524.93      552.31     21.14 o 
  22   2   4       10.99       10.05      2.14 o 
 -23   3   4      145.42      149.97      7.61 o 
 -21   3   4      392.78      396.80     15.86 o 
 -19   3   4      730.77      693.49     26.02 o 
 -17   3   4        2.16       17.20      1.78 o 
 -15   3   4     2401.40     2264.85     58.93 o 
 -13   3   4      104.78      104.20      2.68 o 
 -11   3   4     1404.80     1315.42     27.99 o 
  -9   3   4     4188.58     4297.53     89.20 o 
  -7   3   4      241.18      225.24      4.30 o 
  -5   3   4     1957.52     2014.07     28.64 o 
  -3   3   4      894.38      960.95     13.86 o 
  -1   3   4     3686.67     3972.96     63.29 o 
   1   3   4     3571.29     3564.26     56.66 o 
   3   3   4      415.50      435.94      7.07 o 
   5   3   4     4999.86     5153.07     80.00 o 
   7   3   4       57.28       45.30      1.28 o 
   9   3   4     3233.21     3211.01     51.36 o 
  11   3   4     1311.35     1313.00     19.37 o 
  13   3   4      990.89      957.88     17.87 o 
  15   3   4     1782.46     1846.95     33.73 o 
  17   3   4      114.62      121.26      3.65 o 
  19   3   4      833.08      814.96     21.09 o 
  21   3   4      153.83      179.51      8.78 o 
  23   3   4       77.55       84.23      5.62 o 
 -22   4   4        2.51        2.31      1.81 o 
 -20   4   4      374.32      374.04     15.01 o 
 -18   4   4      498.68      453.62     17.77 o 
 -16   4   4      291.26      294.31      8.91 o 
 -14   4   4     1193.93     1164.60     21.93 o 
 -12   4   4        5.68        5.63      1.31 o 
 -10   4   4     3011.77     2972.72     52.91 o 
  -8   4   4     1314.31     1333.34     25.34 o 
  -6   4   4     2532.41     2569.33     36.53 o 
  -4   4   4     2553.35     2636.62     37.28 o 
  -2   4   4      378.53      396.43      7.40 o 
   0   4   4     6033.36     6426.44    110.40 o 
   2   4   4      515.96      522.09     10.83 o 
   4   4   4     1259.65     1342.02     25.00 o 
   6   4   4     2527.31     2598.29     42.04 o 
   8   4   4       12.68       18.61      0.93 o 
  10   4   4     2064.11     2045.20     32.88 o 
  12   4   4      309.36      308.75      5.59 o 
  14   4   4      846.83      853.44     16.16 o 
  16   4   4     1018.86      983.93     20.93 o 
  18   4   4      115.72      113.79      4.33 o 
  20   4   4      539.40      562.07     15.23 o 
  22   4   4        0.39        2.02      1.32 o 
 -21   5   4      191.80      201.09      9.62 o 
 -19   5   4      429.16      431.51     16.71 o 
 -17   5   4        5.43        4.28      1.81 o 
 -15   5   4     1279.24     1276.60     26.44 o 
 -13   5   4      365.53      369.45      7.43 o 
 -11   5   4      601.26      611.42     11.61 o 
  -9   5   4     3621.51     3553.80     63.77 o 
  -7   5   4       23.27       24.24      0.98 o 
  -5   5   4     2801.71     2802.67     49.12 o 
  -3   5   4      672.90      672.90     14.18 o 
  -1   5   4     2486.84     2433.79     43.46 o 
   1   5   4     1992.52     2056.40     41.12 o 
   3   5   4      297.55      302.01      5.21 o 
   5   5   4     2119.74     2097.33     37.79 o 
   7   5   4      202.58      192.81      4.16 o 
   9   5   4     1442.88     1432.08     23.48 o 
  11   5   4     1171.68     1151.64     21.20 o 
  13   5   4      290.30      299.94      6.37 o 
  15   5   4     1464.38     1489.05     42.65 o 
  17   5   4      110.77      109.70      5.71 o 
  19   5   4      631.10      644.00     20.61 o 
 -18   6   4      145.23      126.64      6.95 o 
 -16   6   4      382.85      375.21     15.36 o 
 -14   6   4      452.61      458.17     12.37 o 
 -12   6   4      128.37      136.00      3.46 o 
 -10   6   4     1248.26     1203.18     25.38 o 
  -8   6   4      194.28      203.04      9.71 o 
  -6   6   4     1397.03     1401.26     25.04 o 
  -4   6   4     1184.04     1137.16     23.85 o 
  -2   6   4      231.50      225.44      5.28 o 
   0   6   4     4003.91     3962.22     68.72 o 
   2   6   4      247.07      240.22      7.06 o 
   4   6   4     2191.26     2168.45     38.93 o 
   6   6   4     1718.95     1653.29     39.95 o 
   8   6   4      416.37      417.26     11.47 o 
  10   6   4     1814.87     1822.12     29.14 o 
  12   6   4        6.33        4.68      1.54 o 
  14   6   4      791.91      782.02     22.02 o 
  16   6   4      341.53      347.94      9.96 o 
  18   6   4      167.09      171.70      5.86 o 
 -17   7   4       13.15       19.94      2.80 o 
 -15   7   4      819.82      829.56     21.30 o 
 -13   7   4       47.77       48.02      3.80 o 
 -11   7   4      506.78      494.38     18.95 o 
  -9   7   4      885.58      895.98     23.52 o 
  -7   7   4       77.38       74.42      3.38 o 
  -5   7   4      832.50      850.68     17.93 o 
  -3   7   4      208.95      204.14      4.51 o 
  -1   7   4      752.59      727.39     15.54 o 
   1   7   4     1108.00     1068.73     17.54 o 
   3   7   4      218.79      216.52      6.16 o 
   5   7   4     1451.04     1340.40     28.49 o 
   7   7   4       33.95       37.95      1.61 o 
   9   7   4     1260.93     1248.86     22.75 o 
  11   7   4      362.17      346.07      9.67 o 
  13   7   4      294.98      279.06     13.65 o 
  15   7   4      599.35      648.19     24.20 o 
 -14   8   4      360.55      391.24     15.67 o 
 -12   8   4       11.14       11.70      2.31 o 
 -10   8   4      695.81      655.21     24.45 o 
  -8   8   4      164.05      178.94      8.45 o 
  -6   8   4      651.27      668.40     24.77 o 
  -4   8   4      568.55      570.14     14.98 o 
  -2   8   4       59.54       55.26      2.62 o 
   0   8   4     1232.87     1223.01     22.13 o 
   2   8   4      127.11      121.78      3.59 o 
   4   8   4      466.77      476.04     16.67 o 
   6   8   4      653.17      632.74     35.31 o 
   8   8   4       22.65       20.76      1.92 o 
  10   8   4      616.91      613.58     33.98 o 
  12   8   4       47.78       54.45      2.91 o 
  14   8   4      220.20      217.08      6.92 o 
  -9   9   4      709.70      723.14     26.98 o 
  -7   9   4        6.39       14.33      2.47 o 
  -5   9   4      711.52      795.73     29.18 o 
  -3   9   4      129.87      132.03      5.46 o 
  -1   9   4      424.03      411.85     11.35 o 
   1   9   4      433.93      421.89     11.64 o 
   3   9   4       76.18       88.69      5.29 o 
   5   9   4      437.34      441.48     12.06 o 
   7   9   4       61.88       69.00      3.26 o 
   9   9   4      332.73      379.24     10.78 o 
  -2  10   4       42.77       41.57      2.56 o 
   0  10   4      680.34      686.11     25.43 o 
   2  10   4       40.52       41.07      3.79 o 
   3  -9   5      835.96      791.16     29.30 o 
   0  -8   5        1.38        1.81      1.48 o 
   2  -8   5      750.41      748.41     26.89 o 
   4  -8   5      344.25      302.12     12.67 o 
 -11  -7   5      240.27      234.39     10.30 o 
  -9  -7   5      440.67      429.19     17.23 o 
  -7  -7   5      567.58      601.60     22.70 o 
  -5  -7   5        5.79        7.83      1.22 o 
  -3  -7   5     1025.09      975.05     20.75 o 
  -1  -7   5      267.41      271.89      7.76 o 
   1  -7   5      161.73      158.45      5.21 o 
   3  -7   5     1093.43     1101.57     27.87 o 
   5  -7   5       27.39       26.38      2.64 o 
   7  -7   5      989.33     1004.28     35.83 o 
 -18  -6   5      472.59      494.39     19.24 o 
 -16  -6   5      288.50      292.94     12.64 o 
 -14  -6   5      200.11      223.45      9.79 o 
 -12  -6   5      948.52      921.38     33.89 o 
 -10  -6   5        3.91        3.95      1.65 o 
  -8  -6   5      864.14      881.75     18.70 o 
  -6  -6   5      334.13      338.24      6.94 o 
  -4  -6   5      277.23      266.93      7.93 o 
  -2  -6   5     1093.29     1040.19     19.22 o 
   0  -6   5        0.84        3.63      0.91 o 
   2  -6   5      660.85      619.23     14.65 o 
   4  -6   5      534.11      529.04     15.40 o 
   6  -6   5      871.38      843.86     27.00 o 
   8  -6   5     1009.35      954.95     34.72 o 
 -19  -5   5       77.02       90.67      5.78 o 
 -17  -5   5      623.44      637.51     24.23 o 
 -15  -5   5       73.46       70.69      4.62 o 
 -13  -5   5      622.99      610.06     23.26 o 
 -11  -5   5      889.78      873.90     16.19 o 
  -9  -5   5      427.59      420.47      8.26 o 
  -7  -5   5     2304.07     2368.13     42.49 o 
  -5  -5   5      129.42      118.24      2.98 o 
  -3  -5   5     4786.08     4952.32     88.81 o 
  -1  -5   5     1620.12     1655.29     29.95 o 
   1  -5   5     1384.96     1417.57     29.63 o 
   3  -5   5     3619.58     3756.44    112.39 o 
   5  -5   5       72.18       72.95      3.03 o 
   7  -5   5     2751.15     2859.96     82.40 o 
   9  -5   5      570.55      559.40     22.41 o 
 -20  -4   5       16.28       11.37      2.31 o 
 -18  -4   5      664.55      640.35     24.60 o 
 -16  -4   5      824.01      810.37     30.36 o 
 -14  -4   5       87.33       90.17      2.98 o 
 -12  -4   5     2533.19     2572.87     45.85 o 
 -10  -4   5      464.42      472.49      9.38 o 
  -8  -4   5     2737.99     2812.87     51.16 o 
  -6  -4   5     3480.01     3567.02     64.90 o 
  -4  -4   5      835.10      832.81     21.34 o 
  -2  -4   5     7790.80     8235.29    174.09 o 
   0  -4   5        3.34        5.24      1.99 o 
   2  -4   5     3494.87     3561.43     74.02 o 
   4  -4   5     1282.03     1221.02     26.35 o 
   6  -4   5     3077.60     3259.05    187.45 o 
   8  -4   5     1910.49     1867.50     61.85 o 
  10  -4   5        4.97        4.45      1.32 o 
 -21  -3   5      318.83      333.16     13.82 o 
 -19  -3   5      103.82      102.17      6.12 o 
 -17  -3   5     1109.16     1100.19     23.22 o 
 -15  -3   5       68.73       72.53      2.56 o 
 -13  -3   5     1169.02     1181.24     25.07 o 
 -11  -3   5      943.27      946.63     17.55 o 
  -9  -3   5     1345.79     1326.79     27.87 o 
  -7  -3   5     1752.29     1855.05     49.21 o 
  -3  -3   5     4785.76     4921.47     86.70 o 
  -1  -3   5     1130.26     1208.90     22.41 o 
   1  -3   5      406.58      441.66     12.83 o 
   3  -3   5     3853.54     4043.16     81.93 o 
   5  -3   5        7.94        6.01      0.87 o 
   7  -3   5     3708.17     3639.95    125.00 o 
   9  -3   5     1460.84     1406.39     47.58 o 
 -22  -2   5      436.48      455.60     18.22 o 
 -20  -2   5        4.55        4.04      1.28 o 
 -18  -2   5     1083.86     1062.17     22.47 o 
 -16  -2   5      777.73      764.43     16.37 o 
 -14  -2   5      565.34      529.10     13.37 o 
 -12  -2   5     2116.18     2155.65     39.18 o 
 -10  -2   5       38.83       37.70      1.81 o 
  -8  -2   5     2229.71     2262.61     41.44 o 
  -6  -2   5      104.63      138.39      3.07 o 
  -4  -2   5      470.94      512.22      9.98 o 
  -2  -2   5     1829.65     1901.19     29.65 o 
   0  -2   5        2.74        3.88      0.43 o 
   2  -2   5      117.39      154.14      3.26 o 
   4  -2   5     1658.95     1609.11     26.21 o 
   6  -2   5     2515.91     2508.00     43.57 o 
   8  -2   5     2512.43     2554.61     51.76 o 
  10  -2   5       48.08       44.01      2.08 o 
  12  -2   5     3246.70     3095.38     79.92 o 
  14  -2   5      155.95      162.30      7.13 o 
  16  -2   5      862.35      824.01     29.77 o 
  18  -2   5     1006.33     1004.69     36.35 o 
  20  -2   5       49.52       45.71      3.63 o 
 -23  -1   5      223.78      228.64      7.45 o 
 -21  -1   5      365.34      369.27     10.32 o 
 -19  -1   5      133.40      150.73      5.15 o 
 -17  -1   5     1362.06     1336.83     30.47 o 
 -15  -1   5       98.33       98.70      2.74 o 
 -13  -1   5     1192.60     1172.77     22.68 o 
 -11  -1   5     1600.42     1642.53     30.17 o 
  -9  -1   5     1349.35     1283.79     20.78 o 
  -7  -1   5     3259.68     3368.89     54.71 o 
  -5  -1   5      116.18      116.84      2.35 o 
  -3  -1   5    10747.34    10533.54    164.14 o 
  -1  -1   5     2871.59     3083.16     56.18 o 
   1  -1   5     1419.79     1440.11     26.32 o 
   3  -1   5     6956.77     6589.59    105.57 o 
   5  -1   5      132.11      126.60      2.22 o 
   7  -1   5     5932.95     6091.77     94.27 o 
   9  -1   5     1678.74     1604.28     32.60 o 
  11  -1   5      632.58      628.18     17.28 o 
  13  -1   5     1924.49     1972.90     51.31 o 
  15  -1   5      101.29      111.15      4.07 o 
  17  -1   5     1086.61     1028.84     36.16 o 
  19  -1   5      221.18      210.04      9.46 o 
  21  -1   5      474.18      445.61     18.08 o 
  23  -1   5      323.91      342.49     14.32 o 
 -22   0   5      508.27      508.12     18.18 o 
 -20   0   5       15.17       19.44      6.35 o 
 -18   0   5     1029.78     1034.30     22.04 o 
 -16   0   5     1332.53     1292.39     24.03 o 
 -14   0   5      123.65      122.72      4.55 o 
 -12   0   5     3930.13     3917.38     70.17 o 
 -10   0   5     1174.44     1126.82     16.72 o 
  -8   0   5     5046.42     5163.18     80.68 o 
  -6   0   5     7311.13     7835.34    163.21 o 
  -4   0   5     1506.86     1577.85     24.82 o 
  -2   0   5    20857.49    19097.31    411.86 o 
   0   0   5       17.08       17.28      0.92 o 
   2   0   5     6645.01     6804.33     97.62 o 
   4   0   5     2240.84     2253.64     32.63 o 
   6   0   5     8048.17     7738.90    111.10 o 
   8   0   5     2901.19     2933.62     46.07 o 
  10   0   5       21.90       25.68      1.63 o 
  12   0   5     3330.49     3189.39     82.67 o 
  14   0   5      281.55      288.73      8.61 o 
  16   0   5      701.26      699.70     26.82 o 
  18   0   5     1464.83     1450.83     51.69 o 
  20   0   5       20.98       22.42      2.80 o 
  22   0   5      650.79      651.07     25.08 o 
 -23   1   5      223.56      241.02      8.55 o 
 -21   1   5      366.23      343.42     10.20 o 
 -19   1   5      133.28      147.00      5.15 o 
 -17   1   5     1363.93     1337.00     27.96 o 
 -15   1   5       98.67       96.37      2.91 o 
 -13   1   5     1195.29     1146.03     26.35 o 
 -11   1   5     1600.24     1669.33     24.36 o 
  -9   1   5     1351.66     1290.58     18.88 o 
  -7   1   5     3259.52     3368.87     45.14 o 
  -5   1   5      115.63      115.88      1.96 o 
  -3   1   5    10741.43    10530.84    164.77 o 
  -1   1   5     2867.93     3023.91     53.85 o 
   1   1   5     1417.67     1441.31     26.26 o 
   3   1   5     6952.80     6752.30    106.23 o 
   5   1   5      132.01      130.72      2.48 o 
   7   1   5     5929.95     5937.12    125.60 o 
   9   1   5     1678.20     1568.30     30.42 o 
  11   1   5      632.01      649.27     17.77 o 
  13   1   5     1923.84     1959.65     51.43 o 
  15   1   5      101.22      108.12      4.19 o 
  17   1   5     1085.14      971.55     36.16 o 
  19   1   5      220.96      220.83      9.63 o 
  21   1   5      474.06      473.73     18.41 o 
  23   1   5      323.92      337.83     14.49 o 
 -22   2   5      436.23      446.74     17.72 o 
 -20   2   5        4.59        3.79      1.65 o 
 -18   2   5     1084.27     1042.31     37.48 o 
 -16   2   5      777.68      751.23     20.25 o 
 -14   2   5      565.37      539.92     14.48 o 
 -12   2   5     2115.40     2176.92     47.08 o 
 -10   2   5       38.44       38.00      1.44 o 
  -8   2   5     2229.27     2323.43     32.96 o 
  -6   2   5      103.51      134.36      2.93 o 
  -4   2   5      468.30      499.12      8.33 o 
  -2   2   5     1821.25     1821.11     33.42 o 
   0   2   5        2.84        3.49      0.37 o 
   2   2   5      113.56      159.17      3.27 o 
   4   2   5     1659.44     1615.57     28.45 o 
   6   2   5     2513.05     2417.52     39.15 o 
   8   2   5     2511.57     2514.87     40.63 o 
  10   2   5       48.24       45.83      1.30 o 
  12   2   5     3246.91     3091.90     55.56 o 
  14   2   5      156.38      161.31      3.73 o 
  16   2   5      861.99      812.09     29.94 o 
  18   2   5     1005.37     1002.09     36.69 o 
  20   2   5       49.52       48.18      3.96 o 
  22   2   5      500.83      556.70     21.94 o 
 -21   3   5      318.82      310.85     13.32 o 
 -19   3   5      104.09      112.76      6.12 o 
 -17   3   5     1107.56     1079.44     38.71 o 
 -15   3   5       68.82       69.56      3.20 o 
 -13   3   5     1165.92     1128.65     20.89 o 
 -11   3   5      940.90      929.37     17.11 o 
  -9   3   5     1344.61     1293.72     21.00 o 
  -7   3   5     1753.09     1874.59     29.54 o 
  -5   3   5        5.43       16.68      1.45 o 
  -3   3   5     4783.92     4826.39     68.93 o 
  -1   3   5     1131.94     1254.19     21.77 o 
   1   3   5      409.55      425.34      8.07 o 
   3   3   5     3857.54     3841.38     60.63 o 
   5   3   5        7.90        6.10      0.79 o 
   7   3   5     3709.63     3763.39     85.17 o 
   9   3   5     1460.67     1391.63     22.73 o 
  11   3   5      511.71      482.94      9.36 o 
  13   3   5     1621.18     1653.31     30.22 o 
  15   3   5       84.76       84.10      2.76 o 
  17   3   5      842.82      822.66     23.25 o 
  19   3   5      151.27      165.77      8.11 o 
  21   3   5      365.10      361.01     15.01 o 
 -20   4   5       16.26       17.31      2.64 o 
 -18   4   5      665.18      645.59     23.93 o 
 -16   4   5      823.89      823.09     29.51 o 
 -14   4   5       86.84       92.35      2.59 o 
 -12   4   5     2534.20     2483.49     44.75 o 
 -10   4   5      464.44      466.82      9.03 o 
  -8   4   5     2741.77     2867.19     40.66 o 
  -6   4   5     3485.09     3675.60     51.68 o 
  -4   4   5      835.67      828.32     14.96 o 
  -2   4   5     7795.49     8190.05    141.74 o 
   0   4   5        3.24        4.38      0.57 o 
   2   4   5     3501.40     3535.57     89.44 o 
   4   4   5     1281.57     1247.31     22.03 o 
   6   4   5     3078.18     3263.04     65.94 o 
   8   4   5     1910.04     1808.15     29.49 o 
  10   4   5        5.20        6.97      0.66 o 
  12   4   5     2052.14     1962.55     35.69 o 
  14   4   5      255.22      231.01      6.04 o 
  16   4   5      498.35      471.95     17.69 o 
  18   4   5      854.72      804.83     20.85 o 
  20   4   5        9.31        9.38      1.45 o 
 -19   5   5       76.99       91.99      5.62 o 
 -17   5   5      624.44      623.06     23.56 o 
 -15   5   5       73.81       64.60      6.03 o 
 -13   5   5      623.19      614.89     11.78 o 
 -11   5   5      889.91      833.78     15.82 o 
  -9   5   5      428.68      403.95      8.06 o 
  -7   5   5     2306.90     2333.71     61.95 o 
  -5   5   5      129.21      125.36      2.95 o 
  -3   5   5     4787.38     4997.86     97.66 o 
  -1   5   5     1618.74     1643.52     62.58 o 
   1   5   5     1387.84     1423.10     27.43 o 
   3   5   5     3619.87     3750.09     72.19 o 
   5   5   5       72.14       73.88      2.11 o 
   7   5   5     2750.27     2801.58     49.92 o 
   9   5   5      569.58      552.33     10.57 o 
  11   5   5      415.88      411.17      6.70 o 
  13   5   5     1044.56     1008.79     21.34 o 
  15   5   5       33.18       39.70      2.39 o 
  17   5   5      587.13      589.90     19.66 o 
  19   5   5      122.81      130.74      4.91 o 
 -18   6   5      473.14      467.96     18.74 o 
 -16   6   5      288.08      292.60      8.64 o 
 -14   6   5      200.23      202.85      7.30 o 
 -12   6   5      948.04      924.92     44.02 o 
 -10   6   5        3.65        3.82      1.27 o 
  -8   6   5      863.63      841.75     22.69 o 
  -6   6   5      333.21      338.33      6.78 o 
  -4   6   5      275.20      261.60      5.48 o 
  -2   6   5     1088.33     1027.53     18.74 o 
   0   6   5        0.89        2.23      0.91 o 
   2   6   5      657.17      605.59     11.41 o 
   4   6   5      533.99      512.67      9.93 o 
   6   6   5      869.87      854.36     15.85 o 
   8   6   5     1007.60      993.73     18.22 o 
  10   6   5        3.60        1.08      0.70 o 
  12   6   5     1231.11     1221.95     21.91 o 
  14   6   5      120.48      130.11      4.71 o 
  16   6   5      393.11      410.11     11.57 o 
  18   6   5      393.44      404.27     11.50 o 
 -15   7   5       19.37       24.07      3.13 o 
 -13   7   5      491.29      486.71     18.93 o 
 -11   7   5      238.85      220.92      9.97 o 
  -9   7   5      440.64      449.77     17.07 o 
  -7   7   5      564.73      599.69     22.36 o 
  -5   7   5        5.87        9.29      0.95 o 
  -3   7   5     1022.18      993.28     18.01 o 
  -1   7   5      267.23      274.49      5.75 o 
   1   7   5      160.91      172.57      3.53 o 
   3   7   5     1094.54     1121.73     23.86 o 
   5   7   5       27.35       28.64      2.15 o 
   7   7   5      989.31     1021.17     36.00 o 
   9   7   5      410.96      413.42     12.20 o 
  11   7   5      206.82      195.57      6.16 o 
  13   7   5      588.74      606.57     19.49 o 
  15   7   5       23.39       21.76      2.80 o 
 -12   8   5      741.41      749.53     27.85 o 
 -10   8   5       61.61       59.26      4.46 o 
  -8   8   5      667.43      679.36     25.27 o 
  -6   8   5      671.40      677.98     25.12 o 
  -4   8   5      210.37      212.45      6.64 o 
  -2   8   5     1182.92     1173.10     29.23 o 
   0   8   5        1.37        7.95      1.89 o 
   2   8   5      751.39      743.02     27.06 o 
   4   8   5      344.57      335.13     13.01 o 
   6   8   5      459.39      481.84     18.41 o 
   8   8   5      564.58      549.59     14.66 o 
  10   8   5        1.30        2.28      1.10 o 
  12   8   5      566.23      556.50     14.95 o 
  -7   9   5      610.42      691.74     25.88 o 
  -5   9   5       31.31       36.94      3.63 o 
  -3   9   5      982.09      950.15     27.99 o 
  -1   9   5      363.20      342.23      9.79 o 
   1   9   5      352.34      347.89     14.00 o 
   3   9   5      836.74      833.34     29.80 o 
   5   9   5        8.34       10.84      1.57 o 
   7   9   5      594.08      616.08     16.39 o 
   1  -9   6      464.45      451.48     17.06 o 
   3  -9   6      131.42      133.36      6.95 o 
  -2  -8   6       79.46       78.63      4.96 o 
   0  -8   6     1431.49     1494.52     51.49 o 
   2  -8   6      105.91       89.12      5.29 o 
   4  -8   6      794.62      796.63     28.43 o 
   6  -8   6      581.12      601.73     22.68 o 
 -13  -7   6      153.80      158.13      7.95 o 
 -11  -7   6      295.63      301.85     12.81 o 
  -9  -7   6      969.54      917.60     34.56 o 
  -7  -7   6       25.03       27.01      2.06 o 
  -5  -7   6      858.22      888.47     18.87 o 
  -3  -7   6      117.32      117.89      3.59 o 
  -1  -7   6      423.70      416.24      9.54 o 
   1  -7   6      548.18      562.87     12.61 o 
   3  -7   6       47.49       45.44      2.39 o 
   5  -7   6      593.01      584.61     15.64 o 
   7  -7   6      160.34      165.34      7.79 o 
 -16  -6   6      167.32      182.39      8.95 o 
 -14  -6   6      396.62      404.39     16.53 o 
 -12  -6   6       36.20       39.09      3.63 o 
 -10  -6   6      847.72      776.60     20.45 o 
  -8  -6   6      122.95      124.40      3.75 o 
  -6  -6   6      735.08      714.62     21.54 o 
  -4  -6   6      476.21      474.48      9.26 o 
  -2  -6   6       96.56       91.06      2.63 o 
   0  -6   6     1158.34     1168.76     21.53 o 
   2  -6   6      189.14      182.50      4.23 o 
   4  -6   6      521.74      520.09     14.26 o 
   6  -6   6      854.88      845.51     30.09 o 
 -19  -5   6      365.57      367.78     15.50 o 
 -17  -5   6        5.96        9.89      2.31 o 
 -15  -5   6      942.29      887.30     34.19 o 
 -13  -5   6       89.68       84.44      3.43 o 
 -11  -5   6      589.62      586.98     12.90 o 
  -9  -5   6     1536.17     1481.24     31.14 o 
  -7  -5   6       18.97       20.74      1.35 o 
  -5  -5   6     1593.64     1613.63     29.85 o 
  -3  -5   6      470.58      481.16      9.31 o 
  -1  -5   6     1404.32     1412.82     31.45 o 
   1  -5   6     1896.11     1827.85     35.93 o 
   3  -5   6      478.28      489.68     11.39 o 
   5  -5   6     2223.62     2260.54     47.29 o 
   7  -5   6       25.78       29.68      3.63 o 
 -20  -4   6      381.64      400.02     16.18 o 
 -18  -4   6      257.94      240.30     11.13 o 
 -16  -4   6      377.44      371.37     10.61 o 
 -14  -4   6      611.21      597.55     18.23 o 
 -12  -4   6       63.81       67.68      2.53 o 
 -10  -4   6     1911.34     1891.63     39.22 o 
  -8  -4   6      600.02      587.40     11.46 o 
  -6  -4   6     1732.35     1744.79     32.14 o 
  -4  -4   6     2814.87     2940.46     52.99 o 
  -2  -4   6      381.19      378.80     10.09 o 
   0  -4   6     6593.71     6726.23    144.05 o 
   2  -4   6      459.36      443.86     13.30 o 
   4  -4   6     4232.80     4313.39    154.50 o 
   6  -4   6     2088.79     2075.00     44.99 o 
   8  -4   6      496.32      467.65     13.26 o 
  10  -4   6     2259.13     2107.51     76.99 o 
 -21  -3   6      211.14      198.90      9.62 o 
 -19  -3   6      524.34      504.00     18.69 o 
 -17  -3   6        6.42        6.77      1.40 o 
 -15  -3   6     1326.84     1272.86     34.81 o 
 -13  -3   6      289.20      293.98      6.97 o 
 -11  -3   6      901.59      842.28     16.26 o 
  -9  -3   6     3246.80     3146.54     67.24 o 
  -7  -3   6       45.45       41.71      1.58 o 
  -5  -3   6     2366.81     2391.34     63.51 o 
  -3  -3   6      453.31      461.91     13.90 o 
  -1  -3   6     1693.43     1797.33     37.69 o 
   1  -3   6     1864.72     1942.38     40.91 o 
   3  -3   6      175.50      172.69      5.77 o 
   5  -3   6     2282.53     2316.04     59.15 o 
   7  -3   6      332.68      316.45      9.09 o 
   9  -3   6     1371.45     1354.56     47.39 o 
  11  -3   6     1222.95     1136.75     39.23 o 
 -22  -2   6        1.98        6.36      4.86 o 
 -20  -2   6      356.96      351.54     10.13 o 
 -18  -2   6      504.71      484.00     15.26 o 
 -16  -2   6      292.42      286.79      7.16 o 
 -14  -2   6      816.60      789.92     16.84 o 
 -12  -2   6       41.13       36.46      1.64 o 
 -10  -2   6     2486.09     2571.11     45.72 o 
  -8  -2   6      373.15      395.92      9.03 o 
  -6  -2   6     1575.31     1573.23     24.99 o 
  -4  -2   6      914.66      961.78     21.99 o 
  -2  -2   6      397.49      414.30      6.87 o 
   0  -2   6     2056.89     2128.11     36.92 o 
   2  -2   6      635.57      644.86     12.60 o 
   4  -2   6      772.63      806.92     14.71 o 
   6  -2   6     2103.34     2074.93     36.61 o 
   8  -2   6      119.62      116.62      5.14 o 
  10  -2   6     2286.21     2284.96     75.10 o 
 -21  -1   6      315.47      333.29     10.40 o 
 -19  -1   6      678.56      710.00     18.41 o 
 -17  -1   6        1.44        1.20      0.99 o 
 -15  -1   6     1694.79     1662.22     46.54 o 
 -13  -1   6      195.40      188.73      4.31 o 
 -11  -1   6     1202.78     1163.86     24.13 o 
  -9  -1   6     3845.59     3936.83     65.35 o 
  -7  -1   6       38.23       38.47      1.28 o 
  -5  -1   6     2792.97     2907.62     45.43 o 
  -3  -1   6      840.30      893.94     13.17 o 
  -1  -1   6     2898.33     3032.96     43.77 o 
   1  -1   6     3209.02     3269.59     47.24 o 
   3  -1   6      558.58      563.03      8.86 o 
   5  -1   6     4086.00     4150.81     59.41 o 
   7  -1   6      137.40      129.63      2.32 o 
   9  -1   6     2155.79     2087.14     51.56 o 
  11  -1   6     1164.49     1113.25     29.32 o 
  13  -1   6      818.78      835.02     27.31 o 
  15  -1   6     1640.80     1572.54     41.62 o 
  17  -1   6      167.36      170.71      7.79 o 
  19  -1   6      774.40      752.34     28.08 o 
  21  -1   6      135.17      139.67      7.12 o 
 -22   0   6       15.10       23.11      3.21 o 
 -20   0   6      602.77      625.63     16.76 o 
 -18   0   6      433.67      428.02     11.83 o 
 -16   0   6      648.03      643.57     14.12 o 
 -14   0   6      776.96      719.38     13.78 o 
 -12   0   6      146.87      140.81      3.03 o 
 -10   0   6     3246.81     3300.21     54.84 o 
  -8   0   6      910.59      994.27     14.82 o 
  -6   0   6     2467.87     2501.62     36.38 o 
  -4   0   6     5126.26     5526.20     85.75 o 
  -2   0   6      851.72      797.07     12.75 o 
   0   0   6    13183.92    12376.54    219.33 o 
   2   0   6      927.40      916.39     13.52 o 
   4   0   6     9241.29     9150.71    131.49 o 
   6   0   6     3390.19     3309.35     47.82 o 
   8   0   6      958.53      994.94     18.09 o 
  10   0   6     3567.81     3496.11    125.27 o 
  12   0   6       48.96       74.17      3.08 o 
  14   0   6     1281.00     1324.52     35.09 o 
  16   0   6      824.40      820.91     30.05 o 
  18   0   6      206.32      197.64      8.96 o 
  20   0   6      396.24      389.53     15.86 o 
  22   0   6        0.02        0.16      1.65 o 
 -21   1   6      315.17      323.15     10.74 o 
 -19   1   6      678.23      684.80     18.24 o 
 -17   1   6        1.35        3.36      2.88 o 
 -15   1   6     1696.41     1661.05     30.46 o 
 -13   1   6      196.92      186.61      3.74 o 
 -11   1   6     1203.98     1142.81     19.06 o 
  -9   1   6     3849.88     3907.49     52.55 o 
  -7   1   6       38.65       38.36      1.03 o 
  -5   1   6     2797.82     2828.27     38.54 o 
  -3   1   6      839.71      876.43     13.09 o 
  -1   1   6     2898.27     3017.26     52.54 o 
   1   1   6     3208.53     3273.23     47.19 o 
   3   1   6      557.74      569.53      9.46 o 
   5   1   6     4083.97     4003.28     98.75 o 
   7   1   6      138.42      130.57      3.16 o 
   9   1   6     2155.41     2078.58     48.71 o 
  11   1   6     1165.59     1103.09     34.41 o 
  13   1   6      818.36      786.53     21.95 o 
  15   1   6     1641.55     1578.19     55.78 o 
  17   1   6      167.35      166.24      7.96 o 
  19   1   6      774.43      759.27     28.42 o 
  21   1   6      135.38      132.22      7.12 o 
 -22   2   6        1.98        3.79      1.81 o 
 -20   2   6      356.53      346.12     14.17 o 
 -18   2   6      504.39      508.32     18.94 o 
 -16   2   6      291.78      304.76      8.96 o 
 -14   2   6      818.22      778.27     26.00 o 
 -12   2   6       41.07       37.98      1.79 o 
 -10   2   6     2483.88     2497.08     36.24 o 
  -8   2   6      373.67      379.91      6.01 o 
  -6   2   6     1575.92     1537.81     24.81 o 
  -4   2   6      911.70      957.38     15.48 o 
  -2   2   6      396.66      387.38      6.73 o 
   0   2   6     2055.50     2012.92     32.77 o 
   2   2   6      636.18      635.93     13.57 o 
   4   2   6      768.55      794.04     14.51 o 
   6   2   6     2106.13     2003.92     41.85 o 
   8   2   6      118.77      115.63      3.00 o 
  10   2   6     2286.87     2192.34     47.28 o 
  12   2   6      183.07      164.51      4.74 o 
  16   2   6     1120.34     1049.71     38.06 o 
  18   2   6      153.09      149.06      7.29 o 
  20   2   6      429.67      437.54     17.55 o 
 -21   3   6      211.25      217.48      9.79 o 
 -19   3   6      522.82      508.51     19.45 o 
 -17   3   6        6.48        3.62      1.65 o 
 -15   3   6     1327.53     1270.39     32.98 o 
 -13   3   6      288.30      286.59      6.00 o 
 -11   3   6      900.36      882.18     15.87 o 
  -9   3   6     3244.20     3231.14     45.73 o 
  -7   3   6       45.09       43.20      1.26 o 
  -5   3   6     2364.34     2364.87     34.99 o 
  -3   3   6      453.77      472.23      8.72 o 
  -1   3   6     1690.89     1750.27     31.12 o 
   1   3   6     1865.87     1932.22     33.58 o 
   3   3   6      175.82      174.07      3.26 o 
   5   3   6     2281.31     2363.05     46.15 o 
   7   3   6      332.49      320.43      6.34 o 
   9   3   6     1373.14     1400.51     28.95 o 
  11   3   6     1221.84     1127.91     24.78 o 
  13   3   6      450.75      477.90     10.62 o 
  15   3   6     1485.70     1444.13     35.83 o 
  17   3   6      138.22      141.70      7.12 o 
  19   3   6      658.85      662.01     25.26 o 
  21   3   6      132.83      142.62      7.45 o 
 -20   4   6      381.88      371.83     15.51 o 
 -18   4   6      257.29      252.09     10.80 o 
 -16   4   6      377.65      394.10     15.19 o 
 -14   4   6      612.44      594.98     11.48 o 
 -12   4   6       64.01       72.36      4.31 o 
 -10   4   6     1908.61     1872.76     49.80 o 
  -8   4   6      600.11      601.84     11.95 o 
  -6   4   6     1735.05     1788.33     31.23 o 
  -4   4   6     2814.20     2955.22     51.48 o 
  -2   4   6      381.89      404.32     11.48 o 
   0   4   6     6600.16     6898.13    142.03 o 
   2   4   6      457.70      462.16      7.71 o 
   4   4   6     4236.46     4453.36     76.57 o 
   6   4   6     2087.95     2173.89     43.14 o 
   8   4   6      497.82      482.73     11.14 o 
  10   4   6     2257.92     2307.58     36.98 o 
  12   4   6        3.78        5.07      0.91 o 
  14   4   6      830.64      810.82     17.49 o 
  16   4   6      517.51      514.93     13.87 o 
  18   4   6      150.75      145.72      5.15 o 
  20   4   6      299.70      325.74     13.81 o 
 -19   5   6      364.50      368.10     15.00 o 
 -17   5   6        5.99       13.68      2.31 o 
 -15   5   6      944.19      949.91     23.63 o 
 -13   5   6       90.15       80.27      2.85 o 
 -11   5   6      590.18      581.32     12.71 o 
  -9   5   6     1537.91     1532.59     38.26 o 
  -7   5   6       19.02       23.34      1.31 o 
  -5   5   6     1596.90     1651.85     29.95 o 
  -3   5   6      470.49      460.67     10.26 o 
  -1   5   6     1404.78     1396.28     24.99 o 
   1   5   6     1896.47     1843.13     32.41 o 
   3   5   6      478.88      507.73     12.33 o 
   5   5   6     2221.62     2205.46     60.09 o 
   7   5   6       25.51       34.91      2.10 o 
   9   5   6     1515.93     1475.58     26.72 o 
  11   5   6      467.44      452.81      7.91 o 
  13   5   6      405.05      411.64     11.95 o 
  15   5   6      797.28      817.16     21.18 o 
  17   5   6       42.71       52.63      2.92 o 
 -16   6   6      166.56      180.55      6.03 o 
 -14   6   6      397.82      405.07     16.03 o 
 -12   6   6       36.16       42.23      3.63 o 
 -10   6   6      845.10      833.80     29.02 o 
  -8   6   6      123.21      133.73      4.79 o 
  -6   6   6      734.82      734.13     13.59 o 
  -4   6   6      473.72      450.49      8.95 o 
  -2   6   6       95.88       97.00      2.77 o 
   0   6   6     1156.75     1148.50     20.91 o 
   2   6   6      189.85      187.84      4.18 o 
   4   6   6      518.72      502.68      9.89 o 
   6   6   6      857.01      845.09     15.80 o 
   8   6   6        6.28        5.91      1.81 o 
  10   6   6      930.54      938.75     19.45 o 
  12   6   6       65.57       71.48      2.57 o 
  14   6   6      342.82      357.37     10.25 o 
  16   6   6      376.26      427.50     12.09 o 
 -13   7   6      153.68      146.87      7.62 o 
 -11   7   6      295.46      298.35     12.65 o 
  -9   7   6      969.20      966.28     34.05 o 
  -7   7   6       24.86       31.33      3.30 o 
  -5   7   6      857.43      874.20     18.66 o 
  -3   7   6      117.52      120.11      3.13 o 
  -1   7   6      421.02      406.26      8.19 o 
   1   7   6      548.53      576.12     10.94 o 
   3   7   6       46.90       47.19      3.47 o 
   5   7   6      591.84      620.27     22.21 o 
   7   7   6      160.84      170.22      5.56 o 
   9   7   6      458.33      482.10     10.66 o 
  11   7   6      459.27      448.88     10.08 o 
  13   7   6       85.75       93.66      3.18 o 
 -10   8   6      509.09      531.03     20.60 o 
  -8   8   6      180.65      191.59      9.12 o 
  -6   8   6      553.21      579.19     21.99 o 
  -4   8   6      709.40      656.80     17.18 o 
  -2   8   6       79.97       83.32      3.62 o 
   0   8   6     1433.95     1474.98     36.65 o 
   2   8   6      105.33       97.05      5.46 o 
   4   8   6      796.46      769.94     28.60 o 
   6   8   6      581.01      619.19     22.85 o 
   8   8   6       89.31      100.08      4.03 o 
  10   8   6      644.81      665.93     17.55 o 
  -5   9   6      434.64      454.33     18.05 o 
  -3   9   6      117.86      115.00      8.43 o 
  -1   9   6      327.00      345.46     10.01 o 
   1   9   6      464.52      433.08     17.40 o 
   3   9   6      131.99      146.26      7.28 o 
   5   9   6      532.18      529.24     14.34 o 
  -4  -8   7      119.97      124.55      6.45 o 
  -2  -8   7      651.05      649.47     24.24 o 
   0  -8   7        1.55       -0.33      1.48 o 
   2  -8   7      519.91      535.39     19.95 o 
   4  -8   7      195.11      195.66      8.95 o 
   6  -8   7      384.81      403.78     15.68 o 
 -13  -7   7      211.82      234.89     10.78 o 
 -11  -7   7      424.22      432.87     17.38 o 
  -9  -7   7      128.60      131.21      7.11 o 
  -7  -7   7      863.89      868.33     22.59 o 
  -5  -7   7       33.33       27.01      2.27 o 
  -3  -7   7     1408.82     1404.29     35.24 o 
  -1  -7   7      446.37      453.71     12.80 o 
   1  -7   7      379.18      403.56     11.09 o 
   3  -7   7     1007.77      986.34     25.44 o 
   5  -7   7        0.17        1.15      1.05 o 
   7  -7   7      728.18      748.65     27.01 o 
 -14  -6   7       31.50       39.74      3.79 o 
 -12  -6   7      963.45      948.60     23.99 o 
 -10  -6   7       96.74       88.98      3.72 o 
  -8  -6   7      778.43      790.95     24.55 o 
  -6  -6   7      748.34      730.57     16.04 o 
  -4  -6   7      223.09      217.75      5.67 o 
  -2  -6   7     1345.04     1359.77     28.93 o 
   0  -6   7        6.29        6.33      1.00 o 
   2  -6   7      600.82      610.72     13.52 o 
   4  -6   7      401.75      388.98     10.69 o 
   6  -6   7      384.66      383.01     14.70 o 
   8  -6   7      649.92      672.27     23.59 o 
  10  -6   7        6.68       10.38      1.98 o 
 -17  -5   7      468.45      459.20     18.57 o 
 -15  -5   7        8.60        8.98      1.45 o 
 -13  -5   7      533.07      500.89     13.81 o 
 -11  -5   7      308.24      290.53      8.91 o 
  -9  -5   7      481.04      481.13     10.94 o 
  -7  -5   7      569.43      558.12     12.63 o 
  -5  -5   7        1.28        1.03      0.75 o 
  -3  -5   7     1511.12     1550.00     28.07 o 
  -1  -5   7      507.42      493.27     11.23 o 
   1  -5   7      268.32      277.30      5.86 o 
   3  -5   7     1686.53     1724.94     36.38 o 
   5  -5   7        2.16        1.02      0.87 o 
   7  -5   7     1523.55     1410.40     50.12 o 
   9  -5   7      418.17      401.78     15.72 o 
 -18  -4   7      587.88      584.07     15.90 o 
 -16  -4   7      268.85      262.87     10.14 o 
 -14  -4   7      259.03      260.93      7.93 o 
 -12  -4   7     1171.83     1169.31     24.35 o 
 -10  -4   7        3.92        0.82      1.48 o 
  -8  -4   7     1005.08      982.77     23.17 o 
  -6  -4   7      482.19      489.84     10.96 o 
  -4  -4   7      391.48      375.73      9.09 o 
  -2  -4   7     2005.01     2042.28     43.46 o 
   0  -4   7        6.63        8.05      1.07 o 
   2  -4   7     1307.82     1272.57     27.46 o 
   4  -4   7      710.36      669.13     15.25 o 
   6  -4   7     1585.70     1609.48     34.13 o 
   8  -4   7     1420.53     1470.65     37.47 o 
  10  -4   7       57.07       49.69      3.47 o 
 -19  -3   7       42.09       51.99      2.91 o 
 -17  -3   7      646.32      635.63     37.04 o 
 -15  -3   7       69.02       64.32      3.03 o 
 -13  -3   7      588.19      583.34     15.20 o 
 -11  -3   7     1111.77     1086.52     23.58 o 
  -9  -3   7      472.12      459.92      9.29 o 
  -7  -3   7     1841.14     1811.69     33.72 o 
  -5  -3   7       69.92       74.39      2.28 o 
  -3  -3   7     4512.20     4519.85     82.52 o 
  -1  -3   7     1228.90     1289.59     23.71 o 
   1  -3   7      783.22      781.67     14.21 o 
   3  -3   7     2959.61     2968.44     63.32 o 
   5  -3   7       18.66       19.47      1.44 o 
   7  -3   7     2258.96     2409.01     49.94 o 
   9  -3   7      848.97      864.48     39.00 o 
  11  -3   7      376.35      415.97     15.04 o 
 -20  -2   7       40.83       37.17      2.62 o 
 -18  -2   7      518.72      545.89     14.76 o 
 -16  -2   7      659.30      595.47     15.85 o 
 -14  -2   7       34.36       30.05      1.80 o 
 -12  -2   7     2402.45     2410.89     43.97 o 
 -10  -2   7      448.75      457.26      9.09 o 
  -8  -2   7     1939.39     1932.30     30.66 o 
  -6  -2   7     2364.87     2404.69     51.56 o 
  -4  -2   7      714.46      733.77     12.17 o 
  -2  -2   7     4753.04     4933.53     75.88 o 
   0  -2   7       11.75       15.04      0.95 o 
   2  -2   7     1371.43     1494.73     26.78 o 
   4  -2   7      827.70      808.22     14.95 o 
   6  -2   7     1198.89     1193.92     21.99 o 
   8  -2   7     1498.59     1452.33     38.60 o 
  10  -2   7       63.86       55.66      3.47 o 
 -21  -1   7      263.56      258.94      8.04 o 
 -19  -1   7       65.46       71.99      3.38 o 
 -17  -1   7      875.10      782.69     20.76 o 
 -15  -1   7       34.39       35.87      2.47 o 
 -13  -1   7      831.77      793.40     18.70 o 
 -11  -1   7     1001.96      970.84     20.80 o 
  -9  -1   7      817.57      781.90     13.11 o 
  -7  -1   7     1367.81     1391.79     22.21 o 
  -5  -1   7       21.87       26.85      1.13 o 
  -3  -1   7     4651.90     4765.89     76.03 o 
  -1  -1   7     1236.91     1258.17     19.45 o 
   1  -1   7      508.18      500.75      8.45 o 
   3  -1   7     3584.59     3597.82     57.05 o 
   5  -1   7       21.50       28.14      0.97 o 
   7  -1   7     2969.35     2932.49     42.48 o 
   9  -1   7     1072.45     1045.04     27.55 o 
  11  -1   7      562.70      575.00     20.55 o 
  13  -1   7     1198.61     1139.94     41.51 o 
  15  -1   7       20.80       19.29      2.47 o 
  17  -1   7      730.40      707.52     26.35 o 
  19  -1   7       83.45       84.58      5.12 o 
 -20   0   7        9.05       10.90      1.63 o 
 -18   0   7      935.33      947.73     24.34 o 
 -16   0   7      398.66      364.00     10.28 o 
 -14   0   7      461.77      459.07     10.42 o 
 -12   0   7     1804.13     1741.06     27.74 o 
 -10   0   7       12.83       22.68      1.01 o 
  -8   0   7     1427.30     1419.99     21.02 o 
  -6   0   7      431.75      481.15      8.18 o 
  -4   0   7      586.50      618.17     10.24 o 
  -2   0   7     2993.26     2905.99     42.11 o 
   0   0   7       33.38       39.07      1.09 o 
   2   0   7     1552.61     1529.49     23.05 o 
   4   0   7     1157.73     1142.10     16.89 o 
   6   0   7     2883.85     2843.19     50.80 o 
   8   0   7     2288.18     2157.99     56.12 o 
  10   0   7       68.34       71.37      3.03 o 
  12   0   7     2351.58     2284.17     59.49 o 
  14   0   7      103.04      109.48      5.62 o 
  16   0   7      672.47      679.72     25.31 o 
  18   0   7      564.85      571.18     21.83 o 
  20   0   7       35.98       35.30      3.46 o 
 -21   1   7      263.09      256.89     11.30 o 
 -19   1   7       65.42       70.17      4.79 o 
 -17   1   7      874.32      840.51     29.20 o 
 -15   1   7       34.71       30.95      2.27 o 
 -13   1   7      830.12      800.20     24.96 o 
 -11   1   7     1003.62      979.15     17.79 o 
  -9   1   7      816.97      794.44     13.03 o 
  -7   1   7     1373.66     1355.94     22.07 o 
  -5   1   7       22.13       29.66      1.32 o 
  -3   1   7     4656.80     4747.96     82.89 o 
  -1   1   7     1238.87     1236.45     22.23 o 
   1   1   7      510.91      490.99      9.29 o 
   3   1   7     3587.47     3615.48     72.04 o 
   5   1   7       21.49       25.60      1.36 o 
   7   1   7     2971.03     2914.25     58.80 o 
   9   1   7     1073.21     1034.19     27.72 o 
  11   1   7      562.75      550.46     17.44 o 
  13   1   7     1200.59     1197.72     41.85 o 
  15   1   7       20.77       24.40      2.64 o 
  17   1   7      730.77      704.15     26.35 o 
  19   1   7       83.53       86.23      5.29 o 
  21   1   7      261.84      235.61     10.63 o 
 -20   2   7       40.72       36.79      3.46 o 
 -18   2   7      518.74      536.33     20.62 o 
 -16   2   7      659.76      589.86     22.08 o 
 -14   2   7       33.98       33.94      1.84 o 
 -12   2   7     2402.33     2427.07     49.09 o 
 -10   2   7      448.90      451.56      7.13 o 
  -8   2   7     1942.17     1875.57     45.32 o 
  -6   2   7     2366.98     2435.27     38.33 o 
  -4   2   7      713.98      730.67     13.62 o 
  -2   2   7     4755.06     4677.94    119.91 o 
   0   2   7       11.69       14.11      0.99 o 
   2   2   7     1371.89     1475.07     42.79 o 
   4   2   7      828.63      812.24     14.77 o 
   6   2   7     1198.23     1233.56     40.40 o 
   8   2   7     1498.68     1517.12     26.79 o 
  10   2   7       63.86       60.79      2.25 o 
  12   2   7     1524.39     1556.77     55.07 o 
  14   2   7      435.82      408.43     16.07 o 
  16   2   7      397.50      420.48     16.71 o 
  18   2   7      767.88      746.46     28.06 o 
  20   2   7        9.15        9.89      2.14 o 
 -19   3   7       42.19       47.84      3.96 o 
 -17   3   7      647.68      634.64     23.57 o 
 -15   3   7       69.08       64.40      4.29 o 
 -13   3   7      587.97      578.32     11.16 o 
 -11   3   7     1109.81     1078.05     19.75 o 
  -9   3   7      473.02      471.50      7.79 o 
  -7   3   7     1839.00     1885.31     29.19 o 
  -5   3   7       69.69       85.28      2.49 o 
  -3   3   7     4507.87     4713.96     80.16 o 
  -1   3   7     1227.05     1303.66     26.33 o 
   1   3   7      783.73      733.43     20.54 o 
   3   3   7     2957.80     3045.88     52.93 o 
   5   3   7       18.64       18.70      0.99 o 
   7   3   7     2258.41     2310.53     50.00 o 
   9   3   7      847.73      832.16     19.44 o 
  11   3   7      376.00      387.06     11.26 o 
  13   3   7     1110.49     1050.72     26.47 o 
  15   3   7        7.19       10.71      1.98 o 
  17   3   7      642.21      611.10     23.40 o 
  19   3   7       90.19       90.71      5.62 o 
 -18   4   7      588.61      602.62     22.51 o 
 -16   4   7      268.91      247.55     10.97 o 
 -14   4   7      259.50      262.83      7.76 o 
 -12   4   7     1170.22     1136.08     24.36 o 
 -10   4   7        3.58        2.07      0.70 o 
  -8   4   7     1005.89     1018.36     18.19 o 
  -6   4   7      480.88      508.70     10.25 o 
  -4   4   7      389.72      385.13      7.48 o 
  -2   4   7     2002.62     2012.65     55.59 o 
   0   4   7        6.57        8.50      0.91 o 
   2   4   7     1306.54     1277.35     22.93 o 
   4   4   7      709.96      691.82     11.30 o 
   6   4   7     1585.95     1566.88     32.54 o 
   8   4   7     1417.90     1413.04     25.90 o 
  10   4   7       57.20       51.34      1.83 o 
  12   4   7     1491.74     1461.03     32.80 o 
  14   4   7       98.66      102.67      3.91 o 
  16   4   7      464.01      471.48     24.26 o 
  18   4   7      374.75      401.79     16.51 o 
 -17   5   7      468.47      459.87     17.90 o 
 -15   5   7        8.79        8.90      1.45 o 
 -13   5   7      531.28      519.41     13.70 o 
 -11   5   7      307.77      292.47     11.99 o 
  -9   5   7      480.99      483.00     13.42 o 
  -7   5   7      569.94      584.49     12.45 o 
  -5   5   7        1.43        0.70      0.62 o 
  -3   5   7     1510.54     1497.49     27.25 o 
  -1   5   7      508.06      496.17      9.52 o 
   1   5   7      269.48      269.66      5.67 o 
   3   5   7     1688.17     1680.27     30.86 o 
   5   5   7        2.15        1.01      0.69 o 
   7   5   7     1524.59     1463.65     36.68 o 
   9   5   7      418.05      418.67      8.37 o 
  11   5   7      341.36      332.34      9.43 o 
  13   5   7      630.37      644.83     23.06 o 
  15   5   7       24.23       20.78      1.98 o 
  17   5   7      347.66      368.71     10.66 o 
 -14   6   7       31.17       34.96      3.63 o 
 -12   6   7      963.78      891.19     33.51 o 
 -10   6   7       96.91       96.70      5.62 o 
  -8   6   7      780.59      764.85     28.44 o 
  -6   6   7      750.20      747.46     15.87 o 
  -4   6   7      222.30      224.56      5.47 o 
  -2   6   7     1346.82     1410.30     28.56 o 
   0   6   7        6.31        8.72      0.91 o 
   2   6   7      600.44      622.10     15.84 o 
   4   6   7      402.95      384.65     10.96 o 
   6   6   7      383.97      375.37     10.51 o 
   8   6   7      650.33      621.15     16.74 o 
  10   6   7        6.66        7.25      1.22 o 
  12   6   7      641.32      663.95     14.28 o 
  14   6   7      188.98      198.12      6.50 o 
 -13   7   7      211.31      228.59     10.45 o 
 -11   7   7      424.39      424.19     17.04 o 
  -9   7   7      129.05      146.10      7.45 o 
  -7   7   7      864.35      892.45     32.06 o 
  -5   7   7       33.21       34.09      3.13 o 
  -3   7   7     1409.35     1422.32     38.96 o 
  -1   7   7      445.57      438.38     15.48 o 
   1   7   7      380.20      389.91     10.92 o 
   3   7   7     1007.71     1031.46     35.81 o 
   5   7   7        0.17        0.99      1.48 o 
   7   7   7      728.36      737.37     19.40 o 
   9   7   7      259.30      272.60      8.17 o 
  11   7   7      116.68      133.92      3.98 o 
  13   7   7      449.33      482.96     13.41 o 
  -8   8   7      324.45      374.97     15.32 o 
  -6   8   7      257.74      246.74     10.97 o 
  -4   8   7      119.68      127.74      4.79 o 
  -2   8   7      650.62      657.94     17.26 o 
   0   8   7        1.49        2.89      2.22 o 
   2   8   7      519.36      512.75     19.95 o 
   4   8   7      194.40      201.13      9.12 o 
   6   8   7      385.23      380.09     15.68 o 
   8   8   7      396.68      409.93     11.57 o 
  -4  -8   8      162.59      168.56      5.85 o 
  -2  -8   8       28.59       31.97      3.55 o 
   0  -8   8      419.73      430.45     32.99 o 
   2  -8   8       48.62       54.55      3.03 o 
   4  -8   8      276.60      281.97      8.52 o 
  -9  -7   8      604.42      584.51     16.15 o 
  -7  -7   8        0.24       -0.14      1.10 o 
  -5  -7   8      823.00      833.58     21.78 o 
  -3  -7   8      202.73      206.45      6.63 o 
  -1  -7   8      537.13      573.56     15.12 o 
   1  -7   8      707.87      734.88     19.20 o 
   3  -7   8      206.21      198.55      6.45 o 
   5  -7   8      723.53      737.01     19.57 o 
   7  -7   8       16.62       17.45      1.80 o 
   9  -7   8      483.12      492.24     19.25 o 
 -12  -6   8        0.69        1.35      1.22 o 
 -10  -6   8      686.21      679.45     20.31 o 
  -8  -6   8      327.11      320.21      9.36 o 
  -6  -6   8      653.13      644.71     26.54 o 
  -4  -6   8     1040.36     1049.73     26.19 o 
  -2  -6   8       90.63       89.74      5.29 o 
   0  -6   8     1743.36     1794.33     45.04 o 
   2  -6   8      155.26      153.79      5.21 o 
   4  -6   8      993.85      998.73     25.55 o 
   6  -6   8      680.19      669.81     24.62 o 
   8  -6   8       51.05       55.94      3.96 o 
  10  -6   8      733.78      740.56     27.68 o 
 -15  -5   8      535.97      502.94     27.41 o 
 -13  -5   8      113.43      111.75      4.42 o 
 -11  -5   8      418.62      422.22     11.57 o 
  -9  -5   8      824.79      798.95     20.49 o 
  -7  -5   8       31.71       33.25      2.97 o 
  -5  -5   8      786.83      785.87     17.04 o 
  -3  -5   8      104.68      104.29      3.27 o 
  -1  -5   8      286.25      297.54      7.04 o 
   1  -5   8      652.41      673.38     14.42 o 
   3  -5   8       43.85       44.54      2.03 o 
   5  -5   8      747.34      701.58     19.61 o 
   7  -5   8      194.77      191.28      8.29 o 
   9  -5   8      554.91      525.37     19.99 o 
  11  -5   8      453.93      462.13     17.57 o 
 -16  -4   8      184.83      185.65      6.26 o 
 -14  -4   8      327.28      307.33      9.30 o 
 -12  -4   8       90.24       90.44      3.73 o 
 -10  -4   8      760.47      721.11     19.20 o 
  -8  -4   8       43.63       39.02      2.00 o 
  -6  -4   8      667.17      667.94     14.36 o 
  -4  -4   8      357.48      335.05      8.59 o 
  -2  -4   8      103.91      104.75      2.84 o 
   0  -4   8      956.56      935.36     17.13 o 
   2  -4   8      229.23      225.13      5.05 o 
   4  -4   8      732.80      703.70     19.21 o 
   6  -4   8      970.30      971.77     25.32 o 
   8  -4   8        3.40        4.78      1.48 o 
  10  -4   8     1151.68     1220.91     41.67 o 
 -17  -3   8        0.78        3.00      1.22 o 
 -15  -3   8      737.80      731.61     28.29 o 
 -13  -3   8      161.93      167.00      5.50 o 
 -11  -3   8      553.25      542.34     12.42 o 
  -9  -3   8     1616.08     1528.22     32.64 o 
  -7  -3   8        2.86        2.81      0.78 o 
  -5  -3   8     2000.71     1990.29     35.98 o 
  -3  -3   8      436.23      427.02      8.61 o 
  -1  -3   8     1213.49     1159.40     30.61 o 
   1  -3   8     1763.92     1796.68     33.14 o 
   3  -3   8      488.89      481.31      9.35 o 
   5  -3   8     1868.69     1777.74     37.40 o 
   7  -3   8       81.82       93.22      3.81 o 
   9  -3   8     1131.85     1165.85     39.49 o 
  11  -3   8      472.31      465.54     17.26 o 
 -18  -2   8      277.10      258.41      7.93 o 
 -16  -2   8      184.93      208.16     12.77 o 
 -14  -2   8      637.64      598.70     16.13 o 
 -12  -2   8        2.24        4.02      0.92 o 
 -10  -2   8     1694.46     1645.18     78.64 o 
  -8  -2   8      895.83      921.97     17.04 o 
  -6  -2   8     1440.23     1427.89     31.64 o 
  -4  -2   8     3102.66     3287.69     52.56 o 
  -2  -2   8      301.37      289.96      5.32 o 
   0  -2   8     5013.95     5135.91     81.04 o 
   2  -2   8      349.71      359.15      7.23 o 
   4  -2   8     3386.13     3376.17     70.31 o 
   6  -2   8     1488.16     1428.64     25.86 o 
   8  -2   8      137.21      143.05      4.85 o 
 -19  -1   8      443.65      444.07     24.57 o 
 -17  -1   8        0.63        1.47      1.15 o 
 -15  -1   8      911.03      845.29     21.87 o 
 -13  -1   8      198.86      203.22      5.35 o 
 -11  -1   8      793.06      776.01     12.98 o 
  -9  -1   8     1836.38     1808.21     32.88 o 
  -7  -1   8       17.02       10.45      0.79 o 
  -5  -1   8     1932.46     1994.09     31.47 o 
  -3  -1   8      323.92      314.54      5.66 o 
  -1  -1   8      900.47      859.70     13.13 o 
   1  -1   8     1663.81     1638.19     24.07 o 
   3  -1   8      281.23      289.92      5.33 o 
   5  -1   8     1875.69     1823.55     29.14 o 
   7  -1   8      267.02      277.46     12.16 o 
   9  -1   8     1141.98     1206.47     48.18 o 
 -18   0   8      271.02      267.17      8.17 o 
 -16   0   8      255.16      243.57      7.46 o 
 -14   0   8      472.75      456.50     17.84 o 
 -12   0   8      141.26      140.42      2.85 o 
 -10   0   8     1263.41     1270.24     19.03 o 
  -8   0   8       43.63       42.23      1.84 o 
  -6   0   8      933.17      971.25     27.44 o 
  -4   0   8      393.47      385.57      6.19 o 
  -2   0   8      170.42      173.88      3.13 o 
   0   0   8     1055.03     1021.45     15.25 o 
   2   0   8      432.58      438.76      6.87 o 
   4   0   8      991.44      972.34     17.91 o 
   6   0   8     1570.10     1541.34     34.17 o 
   8   0   8       10.78       17.96      1.69 o 
  10   0   8     1835.77     1762.46     46.29 o 
  12   0   8       21.40       27.86      2.80 o 
  14   0   8      675.10      639.12     23.96 o 
  16   0   8      662.51      662.92     24.94 o 
  18   0   8      142.82      140.70      7.12 o 
 -19   1   8      442.53      433.26     17.38 o 
 -17   1   8        0.67        5.77      1.81 o 
 -15   1   8      909.85      858.07     30.60 o 
 -13   1   8      198.36      205.94      5.28 o 
 -11   1   8      791.47      788.14     14.59 o 
  -9   1   8     1836.67     1816.08     29.06 o 
  -7   1   8       16.49       11.25      0.82 o 
  -5   1   8     1934.40     1927.09     31.26 o 
  -3   1   8      325.29      311.17      6.73 o 
  -1   1   8      903.55      889.69     15.86 o 
   1   1   8     1666.87     1624.50     61.86 o 
   3   1   8      282.09      300.23      6.73 o 
   5   1   8     1878.42     1762.13     53.65 o 
   7   1   8      266.51      261.11      6.18 o 
   9   1   8     1143.62     1192.43     42.68 o 
  11   1   8      691.55      672.47     24.85 o 
  13   1   8      372.62      362.68     14.36 o 
  15   1   8     1095.16     1013.80     36.94 o 
  17   1   8       84.96       90.70      5.29 o 
  19   1   8      452.72      478.71     19.06 o 
 -18   2   8      276.86      248.56     10.97 o 
 -16   2   8      184.89      201.76      9.28 o 
 -14   2   8      638.01      618.83     15.96 o 
 -12   2   8        2.22        4.03      0.79 o 
 -10   2   8     1694.07     1712.60     24.63 o 
  -8   2   8      896.36      931.72     15.32 o 
  -6   2   8     1441.33     1436.35     23.14 o 
  -4   2   8     3103.39     3346.58     67.62 o 
  -2   2   8      301.92      292.62      6.86 o 
   0   2   8     5017.63     5135.95    104.29 o 
   2   2   8      349.04      366.70      7.16 o 
   4   2   8     3387.68     3459.91     60.16 o 
   6   2   8     1487.70     1409.32     29.19 o 
   8   2   8      137.81      142.08      3.35 o 
  10   2   8     1641.69     1668.65     59.10 o 
  12   2   8        1.90        5.44      1.48 o 
  14   2   8      540.54      512.39     19.81 o 
  16   2   8      602.21      523.89     20.34 o 
  18   2   8       93.78       95.35      5.62 o 
 -17   3   8        0.76        2.14      1.65 o 
 -15   3   8      739.76      740.32     26.86 o 
 -13   3   8      162.08      161.57      5.39 o 
 -11   3   8      554.56      562.32     10.74 o 
  -9   3   8     1616.97     1597.65     25.10 o 
  -7   3   8        3.21        6.85      1.40 o 
  -5   3   8     1999.90     1961.23     34.91 o 
  -3   3   8      435.30      434.17      9.53 o 
  -1   3   8     1212.25     1123.41     20.57 o 
   1   3   8     1761.78     1811.59     45.13 o 
   3   3   8      488.31      479.52     11.64 o 
   5   3   8     1865.41     1712.25     44.51 o 
   7   3   8       81.69       86.92      2.82 o 
   9   3   8     1130.97     1118.24     20.65 o 
  11   3   8      471.98      458.83     17.93 o 
  13   3   8      314.71      306.99     12.83 o 
  15   3   8      837.25      854.83     31.69 o 
  17   3   8       60.22       63.22      4.62 o 
 -16   4   8      184.50      189.45      8.78 o 
 -14   4   8      327.93      323.70      9.19 o 
 -12   4   8       90.33       89.33      3.62 o 
 -10   4   8      758.62      770.83     27.08 o 
  -8   4   8       43.32       46.85      3.12 o 
  -6   4   8      666.03      644.53     12.30 o 
  -4   4   8      353.99      351.89      6.96 o 
  -2   4   8      103.45      102.93      2.74 o 
   0   4   8      954.25      866.12     18.87 o 
   2   4   8      229.90      230.73      4.89 o 
   4   4   8      730.26      739.84     15.34 o 
   6   4   8      971.42      967.40     20.41 o 
   8   4   8        3.02        1.46      0.75 o 
  10   4   8     1151.95     1177.23     25.03 o 
  12   4   8       20.79       22.32      1.92 o 
  14   4   8      433.57      431.36     11.99 o 
  16   4   8      378.96      381.68     15.68 o 
 -15   5   8      535.88      542.87     20.12 o 
 -13   5   8      113.08      117.41      6.28 o 
 -11   5   8      418.00      386.20     16.04 o 
  -9   5   8      824.83      761.77     28.65 o 
  -7   5   8       31.38       28.33      1.93 o 
  -5   5   8      786.41      785.76     14.69 o 
  -3   5   8      105.52      100.90      2.80 o 
  -1   5   8      285.42      283.72      6.06 o 
   1   5   8      654.32      648.84     17.12 o 
   3   5   8       43.44       46.32      2.03 o 
   5   5   8      748.05      758.71     19.27 o 
   7   5   8      194.92      184.98      5.92 o 
   9   5   8      555.96      540.93     14.43 o 
  11   5   8      454.54      457.09     12.60 o 
  13   5   8      145.41      151.84      5.32 o 
  15   5   8      575.22      595.00     16.08 o 
 -12   6   8        0.66        3.13      1.81 o 
 -10   6   8      685.90      653.46     24.95 o 
  -8   6   8      327.58      319.20     13.33 o 
  -6   6   8      654.45      653.81     17.04 o 
  -4   6   8     1041.14     1003.85     25.78 o 
  -2   6   8       91.21       92.31      3.74 o 
   0   6   8     1746.77     1849.43     44.62 o 
   2   6   8      154.77      151.91      5.15 o 
   4   6   8      995.78     1007.88     35.80 o 
   6   6   8      680.19      666.04     17.64 o 
   8   6   8       51.53       55.65      2.92 o 
  10   6   8      734.29      769.15     21.52 o 
  12   6   8       15.15       18.02      4.29 o 
  -9   7   8      605.42      639.54     23.19 o 
  -7   7   8        0.32        2.14      1.98 o 
  -5   7   8      824.68      842.59     21.61 o 
  -3   7   8      202.34      194.87      8.38 o 
  -1   7   8      538.03      543.97     25.58 o 
   1   7   8      707.14      721.16     18.97 o 
   3   7   8      206.61      193.10      8.96 o 
   5   7   8      721.95      768.29     27.67 o 
   7   7   8       16.11       13.19      2.31 o 
   9   7   8      483.01      504.14     24.85 o 
  -4   8   8      161.06      168.83      8.45 o 
  -2   8   8       28.47       33.47      2.49 o 
   0   8   8      418.64      442.10     12.94 o 
   2   8   8       48.75       51.97      4.12 o 
   4   8   8      275.81      275.62     11.97 o 
  -5  -7   9        3.75        3.38      1.40 o 
  -3  -7   9      524.84      532.12     14.51 o 
  -1  -7   9      233.05      232.13      7.57 o 
   1  -7   9      193.09      200.69      6.68 o 
   3  -7   9      619.55      624.20     16.82 o 
   5  -7   9        3.01        1.98      1.28 o 
 -10  -6   9       25.41       26.07      2.32 o 
  -8  -6   9      437.57      445.88     12.64 o 
  -6  -6   9      426.02      446.49     12.46 o 
  -4  -6   9      160.17      167.31      5.79 o 
  -2  -6   9     1056.87     1088.14     27.51 o 
   0  -6   9        5.69        3.49      1.48 o 
   2  -6   9      770.13      742.94     19.66 o 
   4  -6   9      259.87      265.05     16.20 o 
   6  -6   9      509.62      535.10     14.45 o 
   8  -6   9      516.86      532.40     20.28 o 
  10  -6   9       32.13       29.68      3.30 o 
 -13  -5   9      242.87      247.00      7.80 o 
 -11  -5   9      433.51      406.42     11.69 o 
  -9  -5   9      156.29      158.59      5.55 o 
  -7  -5   9      683.64      630.81     23.94 o 
  -5  -5   9        9.36       11.03      1.57 o 
  -3  -5   9     1179.13     1186.40     29.35 o 
  -1  -5   9      365.22      377.10     10.38 o 
   1  -5   9      226.54      228.98      7.04 o 
   3  -5   9      853.49      819.44     21.23 o 
   5  -5   9       11.52        8.98      1.45 o 
   7  -5   9      680.15      679.45     24.62 o 
   9  -5   9      340.69      318.30     13.50 o 
  11  -5   9      115.15      123.70      6.61 o 
 -14  -4   9       39.21       37.64      2.49 o 
 -12  -4   9      848.01      783.39     26.01 o 
 -10  -4   9       52.85       45.83      2.74 o 
  -8  -4   9      584.55      563.22     15.21 o 
  -6  -4   9      425.18      405.67     11.79 o 
  -4  -4   9      194.35      189.31      8.13 o 
  -2  -4   9      853.81      859.72     18.10 o 
   0  -4   9       15.35       15.34      2.14 o 
   2  -4   9      312.93      307.54      7.49 o 
   4  -4   9      331.47      302.07      7.33 o 
   6  -4   9      195.65      189.95      8.29 o 
   8  -4   9      636.25      624.03     23.75 o 
  10  -4   9       12.23       12.20      1.98 o 
 -15  -3   9       10.27        5.48      1.34 o 
 -13  -3   9      413.24      425.39     11.99 o 
 -11  -3   9      379.66      362.34     10.32 o 
  -9  -3   9      284.87      282.54      8.47 o 
  -7  -3   9      617.27      599.77     13.35 o 
  -5  -3   9        7.53        8.81      1.13 o 
  -3  -3   9     1670.89     1599.72     33.82 o 
  -1  -3   9      640.62      634.45     13.83 o 
   1  -3   9      384.22      377.03     13.61 o 
   3  -3   9     1603.11     1545.73     32.37 o 
   5  -3   9        6.13        4.71      1.15 o 
   7  -3   9     1399.77     1448.41     36.33 o 
   9  -3   9      321.63      330.61     13.00 o 
 -16  -2   9      202.57      200.71      6.62 o 
 -14  -2   9      166.98      168.00      7.95 o 
 -12  -2   9     1109.33     1072.15     27.70 o 
 -10  -2   9       24.19       24.13      2.04 o 
  -8  -2   9      834.55      797.14     17.40 o 
  -6  -2   9      780.04      815.72     16.25 o 
  -4  -2   9      386.95      385.54      7.14 o 
  -2  -2   9     2498.15     2496.38     40.33 o 
   0  -2   9       21.06       23.88      1.23 o 
   2  -2   9     1763.40     1807.44     29.39 o 
   4  -2   9      537.52      514.56     10.10 o 
   6  -2   9     1408.79     1326.30     34.28 o 
 -17  -1   9      439.99      406.58     11.70 o 
 -15  -1   9       34.52       31.59      2.27 o 
 -13  -1   9      472.58      439.54     12.19 o 
 -11  -1   9      695.04      681.25     12.63 o 
  -9  -1   9      311.63      306.18      6.38 o 
  -7  -1   9      965.96      988.59     16.19 o 
  -5  -1   9       11.78       14.22      0.94 o 
  -3  -1   9     2376.34     2425.68     38.70 o 
  -1  -1   9      761.53      749.95     12.61 o 
   1  -1   9      397.83      397.54      6.97 o 
   3  -1   9     1789.08     1845.80     29.51 o 
   5  -1   9        1.50        2.99      0.82 o 
   7  -1   9     1496.88     1509.28     59.50 o 
 -18   0   9      305.27      309.82     12.98 o 
 -16   0   9      322.84      313.91     12.99 o 
 -14   0   9       40.42       35.80      3.30 o 
 -12   0   9     1397.00     1442.38     70.08 o 
 -10   0   9      118.41      116.94      3.12 o 
  -8   0   9      888.89      866.82     16.06 o 
  -6   0   9      716.41      728.04     13.57 o 
  -4   0   9      370.31      365.54      8.46 o 
  -2   0   9     1433.00     1310.96     23.61 o 
   0   0   9       30.46       33.30      1.43 o 
   2   0   9      400.22      426.16     18.75 o 
   4   0   9      459.64      440.45      9.76 o 
   6   0   9      265.84      244.85      8.08 o 
   8   0   9     1021.13     1033.78     37.12 o 
  10   0   9       30.27       28.86      2.80 o 
  12   0   9      912.48      909.77     33.16 o 
  14   0   9      379.86      401.39     15.86 o 
 -17   1   9      440.13      425.38     16.55 o 
 -15   1   9       34.22       34.96      3.30 o 
 -13   1   9      471.75      450.50     15.74 o 
 -11   1   9      693.02      663.72     18.78 o 
  -9   1   9      311.45      311.51      5.78 o 
  -7   1   9      962.95      955.56     16.02 o 
  -5   1   9       11.87       16.26      1.01 o 
  -3   1   9     2374.47     2416.05     42.61 o 
  -1   1   9      761.73      755.19     16.28 o 
   1   1   9      398.32      381.17     22.26 o 
   3   1   9     1789.91     1771.79     37.04 o 
   5   1   9        1.49        0.11      0.67 o 
   7   1   9     1498.03     1473.46     30.50 o 
   9   1   9      566.07      569.66     21.53 o 
  11   1   9      305.63      309.79     12.66 o 
  13   1   9      794.00      793.60     29.46 o 
  15   1   9        1.37        3.79      1.65 o 
  17   1   9      430.15      461.83     18.38 o 
 -16   2   9      202.60      202.17      9.29 o 
 -14   2   9      167.22      169.16      5.62 o 
 -12   2   9     1108.33     1111.66     27.40 o 
 -10   2   9       24.03       25.03      1.29 o 
  -8   2   9      835.31      812.01     13.73 o 
  -6   2   9      779.73      832.88     17.82 o 
  -4   2   9      386.48      381.69      9.90 o 
  -2   2   9     2498.59     2576.26     62.88 o 
   0   2   9       20.95       25.56      1.92 o 
   2   2   9     1763.79     1854.75     37.88 o 
   4   2   9      537.04      526.14     10.45 o 
   6   2   9     1409.58     1353.91     27.76 o 
   8   2   9     1184.23     1215.52     25.31 o 
  10   2   9      103.83      110.95      5.79 o 
  12   2   9     1041.00     1010.55     36.87 o 
  14   2   9      113.70      124.36      6.62 o 
  16   2   9      333.90      346.80     14.49 o 
 -15   3   9       10.61        9.39      2.14 o 
 -13   3   9      412.61      428.29     11.75 o 
 -11   3   9      380.64      363.04     10.15 o 
  -9   3   9      285.34      293.62      7.54 o 
  -7   3   9      619.18      601.55     11.49 o 
  -5   3   9        7.51        7.87      0.88 o 
  -3   3   9     1671.49     1660.13     31.67 o 
  -1   3   9      640.06      633.91     18.37 o 
   1   3   9      384.72      380.89     13.22 o 
   3   3   9     1602.63     1581.80     27.97 o 
   5   3   9        6.13        4.60      0.92 o 
   7   3   9     1399.26     1391.68     29.27 o 
   9   3   9      321.85      333.11     17.91 o 
  11   3   9      318.55      324.49     13.49 o 
  13   3   9      557.83      567.56     21.99 o 
  15   3   9        6.71        5.77      1.98 o 
 -14   4   9       38.91       39.75      3.63 o 
 -12   4   9      847.92      814.54     29.15 o 
 -10   4   9       53.00       51.33      3.80 o 
  -8   4   9      586.19      571.68     14.98 o 
  -6   4   9      425.96      427.86     11.41 o 
  -4   4   9      193.30      194.15      5.04 o 
  -2   4   9      854.13      826.23     15.74 o 
   0   4   9       15.42       16.61      1.15 o 
   2   4   9      310.88      317.56      7.39 o 
   4   4   9      333.01      303.08      8.99 o 
   6   4   9      194.56      186.36      6.97 o 
   8   4   9      636.77      663.24     17.15 o 
  10   4   9       12.19       11.14      1.45 o 
  12   4   9      591.19      596.12     22.77 o 
  14   4   9      226.82      236.19     10.79 o 
 -13   5   9      241.76      244.26     10.96 o 
 -11   5   9      432.86      426.84     16.55 o 
  -9   5   9      156.42      161.14      7.78 o 
  -7   5   9      682.68      621.45     16.39 o 
  -5   5   9        9.38       11.20      1.65 o 
  -3   5   9     1178.30     1124.89     28.81 o 
  -1   5   9      365.09      351.94     10.15 o 
   1   5   9      226.99      226.08      8.39 o 
   3   5   9      854.29      823.15     29.70 o 
   5   5   9       11.53       13.51      2.14 o 
   7   5   9      681.30      662.61     17.70 o 
   9   5   9      340.74      348.62      9.84 o 
  11   5   9      115.34      132.46      6.95 o 
  13   5   9      502.63      535.41     15.24 o 
 -10   6   9       25.24       23.58      3.30 o 
  -8   6   9      438.76      463.18     17.89 o 
  -6   6   9      425.82      439.99     12.23 o 
  -4   6   9      160.10      168.38      5.68 o 
  -2   6   9     1057.61     1061.47     27.09 o 
   0   6   9        5.55        6.66      1.65 o 
   2   6   9      770.69      773.14     27.73 o 
   4   6   9      259.02      270.23     11.47 o 
   6   6   9      510.59      516.47     20.11 o 
   8   6   9      515.16      530.47     16.59 o 
  10   6   9       32.18       33.83      2.51 o 
  -5   7   9        3.73        2.63      1.32 o 
  -3   7   9      524.91      523.92     14.34 o 
  -1   7   9      232.64      245.33      7.51 o 
   1   7   9      193.77      211.89      9.45 o 
   3   7   9      619.24      625.55     23.54 o 
   5   7   9        3.00        4.78      1.81 o 
  -6  -6  10      259.20      263.74      8.16 o 
  -4  -6  10      239.37      246.66      7.75 o 
  -2  -6  10       35.66       39.26      4.04 o 
   0  -6  10      557.01      607.45     25.00 o 
   2  -6  10       63.36       72.12      3.44 o 
   4  -6  10      441.45      453.97     12.70 o 
   6  -6  10      336.14      372.20     14.82 o 
  -9  -5  10      644.48      629.60     17.25 o 
  -7  -5  10        0.60        0.16      1.22 o 
  -5  -5  10      899.04      886.20     23.40 o 
  -3  -5  10      172.94      168.14      5.80 o 
  -1  -5  10      433.34      416.97     12.45 o 
   1  -5  10      611.88      593.77     15.93 o 
   3  -5  10      153.54      156.46      5.38 o 
   5  -5  10      598.75      623.44     16.63 o 
   7  -5  10       44.70       52.63      2.92 o 
   9  -5  10      360.60      362.75     14.84 o 
 -12  -4  10        1.42       -0.51      1.15 o 
 -10  -4  10      551.09      569.08     33.55 o 
  -8  -4  10      302.18      305.04      9.00 o 
  -6  -4  10      521.94      523.51     14.40 o 
  -4  -4  10      821.53      833.10     21.68 o 
  -2  -4  10       61.81       60.73      3.03 o 
   0  -4  10     1145.41     1158.48     32.80 o 
   2  -4  10      117.43      117.20      4.32 o 
   4  -4  10      668.90      687.51     18.11 o 
   6  -4  10      540.68      553.45     14.59 o 
   8  -4  10        3.55        6.59      1.81 o 
  10  -4  10      562.35      568.11     21.65 o 
 -13  -3  10       77.20       89.21      4.05 o 
 -11  -3  10      345.47      346.99     18.92 o 
  -9  -3  10      557.67      527.62     17.21 o 
  -7  -3  10       12.66       10.39      1.45 o 
  -5  -3  10      725.88      726.73     24.75 o 
  -3  -3  10      119.26      111.42      4.15 o 
  -1  -3  10      226.45      230.99      6.93 o 
   1  -3  10      659.11      637.23     16.75 o 
   3  -3  10       85.46       95.53      5.78 o 
   5  -3  10      746.81      712.28     18.70 o 
   7  -3  10      130.09      144.47      6.78 o 
 -14  -2  10      250.16      249.70      7.98 o 
 -12  -2  10       96.37      110.12      4.32 o 
 -10  -2  10      498.98      506.23     18.43 o 
  -8  -2  10       33.13       33.15      2.21 o 
  -6  -2  10      523.12      506.59     11.24 o 
  -4  -2  10      376.96      371.89      7.52 o 
  -2  -2  10       55.24       52.62      1.91 o 
   0  -2  10      946.00      906.03     21.57 o 
   2  -2  10      176.69      177.96      4.11 o 
   4  -2  10      931.50      926.39     19.43 o 
 -15  -1  10      455.10      438.11     14.30 o 
 -13  -1  10      143.01      138.43      5.09 o 
 -11  -1  10      380.84      381.67     15.52 o 
  -9  -1  10      936.44      914.59     19.18 o 
  -7  -1  10        2.05        1.43      0.86 o 
  -5  -1  10     1334.71     1337.94     24.07 o 
  -3  -1  10      226.40      225.41      4.86 o 
  -1  -1  10      509.92      449.65      9.89 o 
   1  -1  10      984.34      976.76     20.43 o 
   3  -1  10      232.11      230.59     10.30 o 
   5  -1  10     1038.71     1061.67     36.75 o 
 -16   0  10       53.39       59.74      4.46 o 
 -14   0  10      458.65      422.01     16.56 o 
 -12   0  10        1.36        1.41      1.10 o 
 -10   0  10      861.92      835.20     35.89 o 
  -8   0  10      530.40      542.78     14.36 o 
  -6   0  10      830.30      842.48     17.97 o 
  -4   0  10     1445.56     1429.16     25.81 o 
  -2   0  10      112.12      104.42      3.18 o 
   0   0  10     1903.35     1902.12     47.89 o 
   2   0  10      147.95      150.07      5.09 o 
   4   0  10     1215.51     1224.14     31.33 o 
   6   0  10      806.42      800.18     21.00 o 
 -15   1  10      455.93      453.33     17.56 o 
 -13   1  10      142.43      142.39      5.21 o 
 -11   1  10      381.66      386.68      9.20 o 
  -9   1  10      934.56      926.54     23.28 o 
  -7   1  10        2.26        2.49      0.85 o 
  -5   1  10     1331.22     1348.30     32.13 o 
  -3   1  10      225.65      217.71      5.74 o 
  -1   1  10      507.55      448.37     10.34 o 
   1   1  10      982.83     1020.45     21.42 o 
   3   1  10      231.62      235.92      8.34 o 
   5   1  10     1037.20     1034.44     21.87 o 
   7   1  10      131.75      145.68      4.86 o 
   9   1  10      623.97      630.96     23.74 o 
  11   1  10      335.05      321.45     13.33 o 
  13   1  10      164.92      159.36      7.79 o 
  15   1  10      589.83      596.69     23.01 o 
 -14   2  10      250.09      263.59      7.87 o 
 -12   2  10       96.45      108.75      4.21 o 
 -10   2  10      498.33      491.36     19.40 o 
  -8   2  10       32.75       30.71      2.16 o 
  -6   2  10      522.25      527.79     19.47 o 
  -4   2  10      375.36      380.06     14.69 o 
  -2   2  10       55.19       53.71      2.25 o 
   0   2  10      945.09      934.08     19.81 o 
   2   2  10      176.91      184.88      4.94 o 
   4   2  10      931.05      958.80     28.66 o 
   6   2  10      847.22      858.58     21.96 o 
   8   2  10       33.44       29.80      2.09 o 
  10   2  10      920.34      949.74     34.84 o 
  12   2  10        0.81        2.97      1.65 o 
  14   2  10      365.27      357.64     14.84 o 
 -13   3  10       77.42       79.28      5.12 o 
 -11   3  10      345.15      375.48     14.50 o 
  -9   3  10      559.43      554.48     14.54 o 
  -7   3  10       12.39       11.68      1.45 o 
  -5   3  10      727.86      745.33     19.06 o 
  -3   3  10      119.96      107.19      4.03 o 
  -1   3  10      227.89      219.45      6.81 o 
   1   3  10      660.77      640.60     16.63 o 
   3   3  10       85.44       96.25      3.10 o 
   5   3  10      747.53      735.32     26.38 o 
   7   3  10      130.03      135.48      6.12 o 
   9   3  10      501.75      469.37     18.43 o 
  11   3  10      289.45      300.09     12.81 o 
  13   3  10      137.77      133.38      7.12 o 
 -12   4  10        1.33        3.13      1.98 o 
 -10   4  10      551.51      522.79     20.97 o 
  -8   4  10      302.86      295.25      8.77 o 
  -6   4  10      522.45      535.26     14.23 o 
  -4   4  10      822.52      839.16     30.33 o 
  -2   4  10       62.20       65.82      3.09 o 
   0   4  10     1147.38     1105.61     28.28 o 
   2   4  10      117.43      110.65      4.21 o 
   4   4  10      669.65      689.92     25.28 o 
   6   4  10      540.93      514.47     20.30 o 
   8   4  10        3.60        6.63      1.28 o 
  10   4  10      563.35      590.12     22.49 o 
  12   4  10       34.04       34.96      3.63 o 
  -9   5  10      644.44      666.07     24.40 o 
  -7   5  10        0.69        2.09      1.22 o 
  -5   5  10      898.75      915.39     23.10 o 
  -3   5  10      172.41      171.75      5.74 o 
  -1   5  10      433.24      423.45     11.70 o 
   1   5  10      611.06      589.28     15.70 o 
   3   5  10      153.48      148.21      7.45 o 
   5   5  10      597.47      615.75     23.19 o 
   7   5  10       44.38       50.98      3.96 o 
   9   5  10      360.49      374.68     10.78 o 
  -6   6  10      258.47      257.99     12.38 o 
  -4   6  10      237.56      241.27     11.62 o 
  -2   6  10       35.71       41.72      2.67 o 
   0   6  10      555.96      572.75     36.83 o 
   2   6  10       63.33       68.84      4.79 o 
   4   6  10      441.21      444.10     17.72 o 
   6   6  10      335.56      357.10     14.82 o 
  -5  -5  11        9.76        8.52      1.63 o 
  -3  -5  11      608.81      630.32     17.05 o 
  -1  -5  11      274.34      297.34      8.99 o 
   1  -5  11      240.62      252.06     13.70 o 
   3  -5  11      581.76      571.70     24.26 o 
  -8  -4  11      375.91      387.65     11.38 o 
  -6  -4  11      457.74      456.26     13.24 o 
  -4  -4  11      132.96      143.12      5.21 o 
  -2  -4  11     1019.83      996.02     42.84 o 
   0  -4  11        7.19        3.95      1.40 o 
   2  -4  11      670.34      672.94     17.86 o 
   4  -4  11      205.11      194.74      6.39 o 
   6  -4  11      346.02      319.85      9.66 o 
   8  -4  11      401.59      417.18     11.91 o 
  -9  -3  11      112.37      125.51      4.79 o 
  -7  -3  11      376.12      401.56     11.32 o 
  -5  -3  11        3.25        0.82      1.10 o 
  -3  -3  11      668.72      666.06     17.51 o 
  -1  -3  11      274.34      269.12      8.23 o 
   1  -3  11      138.71      145.13      5.09 o 
   3  -3  11      603.30      596.59     20.01 o 
   5  -3  11       18.54       19.92      1.86 o 
   7  -3  11      539.12      572.91     22.31 o 
 -12  -2  11      517.76      527.69     14.51 o 
 -10  -2  11        8.82        9.65      2.31 o 
  -8  -2  11      341.75      326.46      9.72 o 
  -6  -2  11      152.07      149.37      5.21 o 
  -4  -2  11      115.95      116.47      3.60 o 
  -2  -2  11      429.94      418.73      9.49 o 
   0  -2  11       18.37       21.40      1.55 o 
   2  -2  11      196.78      201.41      5.07 o 
   4  -2  11      247.04      257.37     11.63 o 
   6  -2  11      110.35       98.72      5.62 o 
 -11  -1  11      299.44      302.15     12.64 o 
  -9  -1  11      122.61      122.91      4.67 o 
  -7  -1  11      476.76      492.74     13.20 o 
  -5  -1  11        6.78        7.68      4.28 o 
  -3  -1  11     1006.63      972.67     24.65 o 
  -1  -1  11      433.82      431.30     11.71 o 
   1  -1  11      286.47      302.68     12.31 o 
   3  -1  11      893.21      848.23     30.91 o 
   5  -1  11        2.88        4.12      1.65 o 
 -12   0  11      680.45      716.19     18.76 o 
 -10   0  11       81.10       75.61      3.50 o 
  -8   0  11      516.46      504.92     13.63 o 
  -6   0  11      672.17      668.16     20.23 o 
  -4   0  11      217.02      204.00      9.13 o 
  -2   0  11     1623.97     1547.28     53.94 o 
   0   0  11        9.30       14.17      2.14 o 
   2   0  11     1078.60     1066.45     37.95 o 
   4   0  11      272.27      270.42     11.31 o 
   6   0  11      578.75      558.02     20.84 o 
 -11   1  11      299.79      298.62      7.27 o 
  -9   1  11      123.18      128.41      4.68 o 
  -7   1  11      476.42      467.12     18.58 o 
  -5   1  11        6.57        4.45      1.65 o 
  -3   1  11     1005.32      990.52     35.12 o 
  -1   1  11      432.57      429.14     16.72 o 
   1   1  11      285.47      293.18     12.15 o 
   3   1  11      891.48      876.55     31.08 o 
   5   1  11        2.91        3.62      1.48 o 
   7   1  11      794.98      838.96     21.65 o 
 -12   2  11      517.67      527.75     20.44 o 
 -10   2  11        8.82        7.66      1.45 o 
  -8   2  11      342.11      341.07      9.66 o 
  -6   2  11      151.95      154.23      5.33 o 
  -4   2  11      115.44      116.60      6.28 o 
  -2   2  11      429.48      425.35     16.55 o 
   0   2  11       18.44       23.08      2.80 o 
   2   2  11      195.51      174.32      8.62 o 
   4   2  11      247.66      253.87     10.80 o 
   6   2  11      109.86       91.28      5.29 o 
   8   2  11      502.54      528.72     20.61 o 
  10   2  11        0.36        1.98      1.48 o 
  12   2  11      441.33      453.58     18.22 o 
  -9   3  11      112.07      123.27      4.68 o 
  -7   3  11      376.12      390.96     11.15 o 
  -5   3  11        3.45        1.81      1.16 o 
  -3   3  11      669.44      650.23     17.33 o 
  -1   3  11      275.20      287.08     15.71 o 
   1   3  11      139.50      149.89      5.15 o 
   3   3  11      604.99      584.13     25.64 o 
   5   3  11       18.53       28.02      2.97 o 
   7   3  11      540.58      579.48     21.80 o 
   9   3  11      227.70      236.69     10.62 o 
  -8   4  11      376.89      402.48     11.26 o 
  -6   4  11      458.11      500.75     13.25 o 
  -4   4  11      133.16      137.86      5.03 o 
  -2   4  11     1021.28      954.90     24.81 o 
   0   4  11        7.07        5.43      1.34 o 
   2   4  11      671.31      671.62     17.69 o 
   4   4  11      204.52      195.22      9.12 o 
   6   4  11      346.77      359.60     14.00 o 
   8   4  11      400.71      434.14     16.86 o 
  -5   5  11        9.62        8.93      1.57 o 
  -3   5  11      608.52      635.98     16.87 o 
  -1   5  11      273.30      291.15      8.82 o 
   1   5  11      240.82      249.27      7.75 o 
   3   5  11      580.53      598.85     22.16 o 
  -5  -3  12      561.18      591.69     16.13 o 
  -3  -3  12       96.79      103.05      5.54 o 
  -1  -3  12      190.34      188.42      6.44 o 
   1  -3  12      348.18      367.86     12.58 o 
   3  -3  12       60.03       65.20      4.62 o 
   5  -3  12      370.28      359.16     15.17 o 
  -6  -2  12      304.97      308.31      9.24 o 
  -4  -2  12      354.47      328.50      9.96 o 
  -2  -2  12       25.58       24.64      1.89 o 
   0  -2  12      448.65      469.23     18.39 o 
   2  -2  12       61.71       63.72      3.71 o 
   4  -2  12      278.67      264.86     11.47 o 
   6  -2  12      345.21      346.56     14.50 o 
  -7  -1  12        2.12        3.98      1.48 o 
  -5  -1  12      543.59      580.19     15.18 o 
  -3  -1  12      103.95       99.68      5.95 o 
  -1  -1  12      170.53      164.36      8.12 o 
   1  -1  12      415.95      438.15     16.87 o 
   3  -1  12       75.77       78.45      5.12 o 
  -8   0  12       53.17       57.99      3.09 o 
  -6   0  12      305.66      313.36     13.15 o 
  -4   0  12      380.20      376.39     15.18 o 
  -2   0  12       22.66       20.28      2.80 o 
   0   0  12      747.17      778.49     28.71 o 
   2   0  12       83.00       88.21      5.29 o 
   4   0  12      692.33      716.32     26.46 o 
  -7   1  12        2.10        2.47      1.81 o 
  -5   1  12      545.15      533.04     21.30 o 
  -3   1  12      103.92      108.94      5.95 o 
  -1   1  12      171.12      175.46      8.28 o 
   1   1  12      415.89      415.10     16.70 o 
   3   1  12       75.67       87.20      5.12 o 
   5   1  12      481.89      467.33     18.08 o 
  -6   2  12      304.99      315.43      9.30 o 
  -4   2  12      354.71      359.19     10.08 o 
  -2   2  12       25.68       28.69      3.13 o 
   0   2  12      448.90      433.90     17.72 o 
   2   2  12       61.89       61.90      4.46 o 
   4   2  12      278.61      263.20     11.31 o 
   6   2  12      345.47      366.39     14.50 o 
  -5   3  12      560.29      595.79     16.01 o 
  -3   3  12       96.72      100.98      4.21 o 
  -1   3  12      190.13      202.79      6.63 o 
   1   3  12      348.49      373.30     10.66 o 
   3   3  12       60.01       60.41      4.46 o 
   5   3  12      370.44      374.34     15.01 o 
                                                 
