# Supplementary material for: Orientational disorder and phase transitions in crystals of (NH4)2NbOF5
Source: Acta Crystallogr B. 2008 Sep 6;64(Pt 5):527–33. doi: 10.1107/S0108768108021289 (PMC2553555; doi:10.1107/S0108768108021289)
Supplement: Supplementary file 4 [file b-64-00527-198Ksup4.hkl]

# 
# h,k,l, Fc-squared, Fo-squared, sigma(Fo-squared) and status flag 
# 
data_198K 
_shelx_title ' m9 in Ia' 
_shelx_refln_list_code          4 
_shelx_F_calc_maximum      476.07 
_exptl_crystal_F_000       928.00 
_reflns_d_resolution_high  0.5645 
 
loop_ 
 _symmetry_equiv_pos_as_xyz 
 'x, y, z' 
 'x+1/2, -y, z' 
 'x+1/2, y+1/2, z+1/2' 
 'x+1, -y+1/2, z+1/2' 
 
_cell_length_a    14.3384 
_cell_length_b     5.9804 
_cell_length_c    14.4524 
_cell_angle_alpha  90.000 
_cell_angle_beta   90.110 
_cell_angle_gamma  90.000 
 
_shelx_F_squared_multiplier     1.000 
 
loop_ 
 _refln_index_h 
 _refln_index_k 
 _refln_index_l 
 _refln_F_squared_calc 
 _refln_F_squared_meas 
 _refln_F_squared_sigma 
 _refln_observed_status 
  -4   1 -25        1.89        7.14     11.22 o 
  -2   1 -25        1.75       13.26     12.24 o 
   0   1 -25        2.74       10.20     11.22 o 
   2   1 -25        4.69       32.65     13.26 o 
   4   1 -25        1.90        6.12     12.24 o 
  -1   2 -25        1.36       -2.04     11.22 o 
   1   2 -25        1.42      -10.20     10.20 o 
  -2   0 -24      487.97      524.43     33.74 o 
   0   0 -24     4523.89     4395.14    206.57 o 
   2   0 -24      216.36      168.50     20.42 o 
   4   0 -24     2914.56     2822.80    134.12 o 
   6   0 -24     2448.16     2657.00    120.49 o 
   8   0 -24      249.21      252.27     24.51 o 
  -3   1 -24      487.08      506.02     32.71 o 
  -1   1 -24     2303.63     2152.44    109.11 o 
   1   1 -24     1176.69     1123.37     62.52 o 
   3   1 -24      567.87      561.75     25.31 o 
   5   1 -24     3637.26     3573.38    118.50 o 
   7   1 -24      151.47       80.65     16.34 o 
  -2   2 -24      388.38      399.55     28.61 o 
   0   2 -24     2353.31     2513.06    119.42 o 
   2   2 -24      188.84      177.67     19.40 o 
   4   2 -24     2052.45     1958.93     98.72 o 
   6   2 -24     2198.49     2238.71    113.17 o 
  -1   3 -24     1993.48     2164.04    101.78 o 
   1   3 -24     1180.55     1252.45     65.59 o 
   3   3 -24      503.38      479.46     33.74 o 
   5   3 -24     3514.12     3251.25    164.37 o 
  -2   1 -23       61.18       72.46     14.29 o 
   0   1 -23       10.25       16.33     10.20 o 
   2   1 -23       16.87        7.70      7.11 o 
   4   1 -23       21.46       12.11      8.27 o 
   6   1 -23       10.95        6.21      8.27 o 
   8   1 -23       39.27       14.08      9.00 o 
  10   1 -23       12.55        7.35      9.00 o 
  -1   2 -23        4.05        2.04     10.20 o 
   1   2 -23        1.66        8.16      9.18 o 
   3   2 -23       15.08       14.29     11.22 o 
   5   2 -23        2.76       -4.08     10.20 o 
   7   2 -23       11.19       12.24     12.24 o 
   9   2 -23        0.35        1.02      8.66 o 
   0   3 -23       43.65       56.13     13.27 o 
   2   3 -23       68.02       72.46     15.31 o 
   4   3 -23       23.30        7.14     11.22 o 
   6   3 -23       20.94        6.12     12.25 o 
   8   3 -23       25.06        5.10     13.27 o 
  -5   4 -23        1.68      -11.22     11.22 o 
   1   4 -23       39.91       39.80     13.27 o 
   3   4 -23        6.84       18.37     12.24 o 
   5   4 -23        4.95        6.12     12.24 o 
  -2   0 -22     6936.80     6390.99    291.50 o 
   0   0 -22      133.23      112.30     16.33 o 
   2   0 -22     8816.25     8114.94    374.91 o 
   4   0 -22     1520.02     1458.74     73.91 o 
   6   0 -22     3533.42     3459.59    159.32 o 
   8   0 -22     3258.12     3281.72    153.96 o 
  10   0 -22      325.48      302.40     25.54 o 
  12   0 -22     4161.21     4307.06    194.83 o 
  -1   1 -22     1869.77     1819.60     90.47 o 
   1   1 -22     2472.31     2463.97     82.70 o 
   3   1 -22     5574.89     5136.87    168.14 o 
   5   1 -22       25.30       14.38      9.69 o 
   7   1 -22     3084.89     3192.79    105.88 o 
   9   1 -22      991.60      994.79     39.83 o 
  11   1 -22     1531.10     1480.96     54.06 o 
   0   2 -22      168.74      136.82     16.34 o 
   2   2 -22     2055.42     2078.97     96.70 o 
   4   2 -22      890.80      835.54     48.13 o 
   6   2 -22      666.41      704.37     62.92 o 
   8   2 -22     2218.14     2213.82     77.49 o 
  10   2 -22       35.41       34.20     10.44 o 
  12   2 -22     3188.05     3362.54    112.44 o 
   1   3 -22     1520.31     1565.32     78.01 o 
   3   3 -22     3727.12     3632.36    172.87 o 
   5   3 -22       64.94       42.87     13.27 o 
   7   3 -22     2391.07     2297.29    119.45 o 
   9   3 -22     1041.38      991.61     60.44 o 
   2   4 -22     5898.94     6097.22    270.22 o 
   4   4 -22      965.54      901.24     54.28 o 
   6   4 -22     2430.84     2417.91    116.36 o 
   8   4 -22     2635.94     2494.78    126.75 o 
  -3   5 -22     3654.28     3491.00    148.95 o 
  -1   5 -22     1637.04     1564.65     71.87 o 
   1   5 -22     1775.96     1878.87    101.18 o 
   3   5 -22     3767.17     3837.17    121.84 o 
   5   5 -22       49.13       79.60     15.31 o 
   0   1 -21       34.64       28.29      7.94 o 
   2   1 -21       26.71       33.74      7.94 o 
   4   1 -21        2.46        4.08      8.16 o 
   6   1 -21       10.91        7.14      7.22 o 
   8   1 -21       33.27       42.29      9.72 o 
  10   1 -21        0.24       -0.62      8.27 o 
  12   1 -21       45.37       77.57     11.55 o 
  14   1 -21       17.32       18.88      9.38 o 
   1   2 -21       14.71       10.20      9.18 o 
   3   2 -21        2.45        2.04      9.18 o 
   5   2 -21        0.41        0.86      6.83 o 
   7   2 -21        0.43       -2.58     10.20 o 
   9   2 -21       37.50       20.06      8.27 o 
  11   2 -21        1.28        3.06      8.66 o 
  13   2 -21        4.53       11.18     13.78 o 
   2   3 -21       11.95        5.10      9.18 o 
   4   3 -21       10.87        3.06      9.18 o 
   6   3 -21       17.01       19.39     11.22 o 
   8   3 -21        6.03        4.08     11.22 o 
  10   3 -21       34.27       34.70     14.29 o 
  12   3 -21       25.50       30.65     10.02 o 
  -5   4 -21      115.79      164.35     19.40 o 
   3   4 -21       39.16       44.90     13.27 o 
   5   4 -21       55.83       38.78     13.27 o 
   7   4 -21        7.51        3.06     11.22 o 
   9   4 -21       11.77        3.06     13.27 o 
  -4   5 -21        1.97       -4.08     11.22 o 
  -2   5 -21        2.13        7.14     11.22 o 
   0   5 -21       35.67       54.09     13.27 o 
   2   5 -21        6.63       11.22      7.94 o 
   4   5 -21        1.38        5.10     11.22 o 
   6   5 -21       69.28       84.71     16.33 o 
   8   5 -21       53.41       62.66     13.78 o 
  -1   6 -21       18.35       18.37     12.25 o 
   1   6 -21       21.67       22.53      9.00 o 
   0   0 -20     8986.65     9028.70    386.57 o 
   2   0 -20      687.07      647.79     37.86 o 
   4   0 -20     7857.83     7644.71    353.04 o 
   6   0 -20     5031.63     5397.61    232.28 o 
   8   0 -20     2213.02     2205.35    103.99 o 
  10   0 -20     5137.48     4991.36    224.89 o 
  12   0 -20       99.83       65.33     15.31 o 
  14   0 -20     2467.51     2521.36    122.57 o 
  -1   1 -20     4887.80     4999.09    218.71 o 
   1   1 -20     2783.06     2640.72     72.48 o 
   3   1 -20     1050.92      994.26     38.41 o 
   5   1 -20     7520.46     7355.48    307.21 o 
   7   1 -20      279.96      247.21     22.47 o 
   9   1 -20     4188.73     4192.47    134.62 o 
  11   1 -20     2609.95     2653.66     94.84 o 
  13   1 -20      728.81      747.99     31.11 o 
  15   1 -20     3028.41     2956.24    100.34 o 
  -4   2 -20     4960.54     4522.16    197.84 o 
   2   2 -20      510.51      492.87     30.68 o 
   4   2 -20     2863.75     2745.13     90.16 o 
   6   2 -20     3486.86     3447.94    113.06 o 
   8   2 -20       85.16      111.27     11.55 o 
  10   2 -20     3313.44     3216.51    108.91 o 
  12   2 -20      770.24      823.65     69.59 o 
  14   2 -20     1426.23     1527.39     88.23 o 
   3   3 -20      540.42      532.78     33.75 o 
   5   3 -20     4447.85     4276.11    202.54 o 
   7   3 -20      266.86      212.46     22.47 o 
   9   3 -20     2702.23     2741.87    131.99 o 
  11   3 -20     2400.21     2426.52     83.37 o 
  13   3 -20      406.55      434.61     22.40 o 
  -6   4 -20     3367.28     3339.28    135.43 o 
   2   4 -20      447.61      428.30     29.64 o 
   4   4 -20     4563.80     4340.01    207.76 o 
   6   4 -20     3445.09     3415.79    159.26 o 
   8   4 -20     1296.50     1334.17     65.63 o 
  10   4 -20     3525.96     3646.17    171.66 o 
  12   4 -20      105.75      121.47     19.39 o 
  -5   5 -20     3918.92     4042.47    159.50 o 
  -3   5 -20      691.09      744.82     37.85 o 
  -1   5 -20     3409.51     3726.15    141.64 o 
   1   5 -20     2591.44     2718.88    114.40 o 
   3   5 -20      900.53      948.16     51.20 o 
   5   5 -20     5126.27     5383.20    243.46 o 
   7   5 -20      103.51       54.10     14.29 o 
   9   5 -20     3365.62     3559.75    110.78 o 
  -6   6 -20     2280.94     2351.51     98.79 o 
  -4   6 -20     2355.38     2439.78    101.91 o 
  -2   6 -20      466.75      461.00     28.62 o 
   0   6 -20     3480.30     3733.16    151.97 o 
   2   6 -20      277.79      309.59     16.57 o 
   4   6 -20     1672.89     1716.72     58.48 o 
   6   6 -20     1850.67     1942.72     64.66 o 
  -4   1 -19       63.61       84.71     13.27 o 
  -2   1 -19        8.29        6.66      8.16 o 
   0   1 -19        0.62        0.74      4.49 o 
   2   1 -19       22.86       28.79      5.22 o 
   4   1 -19       18.98        7.67      5.08 o 
   6   1 -19       25.67       10.71      7.22 o 
   8   1 -19       58.21       33.19      8.28 o 
  10   1 -19       75.42       83.44     10.83 o 
  12   1 -19       84.08       41.55      9.38 o 
  14   1 -19       94.55      123.05     13.34 o 
  16   1 -19       40.03       11.74      9.38 o 
  -5   2 -19        0.64        3.06      9.18 o 
   3   2 -19        9.35       11.73      7.65 o 
   5   2 -19        0.40       -5.55      5.55 o 
   7   2 -19        9.76       -1.02      6.49 o 
   9   2 -19       10.96       -1.02      6.83 o 
  11   2 -19       35.42       51.94     10.10 o 
  13   2 -19       12.48       12.24      8.66 o 
  15   2 -19       13.80       18.76     14.80 o 
  -4   3 -19       15.76       13.27      9.18 o 
  -2   3 -19      169.12      176.65     14.30 o 
   0   3 -19        5.87       17.35      9.18 o 
   2   3 -19      115.62      151.09     14.29 o 
   4   3 -19        9.87       14.80      7.65 o 
   6   3 -19       30.19       37.76     12.25 o 
   8   3 -19       50.56       29.60     11.23 o 
  10   3 -19       43.02       18.37      7.94 o 
  12   3 -19       52.64       16.84      8.66 o 
  14   3 -19       76.54       98.07     11.89 o 
   3   4 -19       15.74        5.10      9.18 o 
   5   4 -19        6.37        2.04      9.18 o 
   7   4 -19       38.77       46.94     13.27 o 
   9   4 -19        1.15       12.24     12.24 o 
  11   4 -19       28.77        4.08     11.23 o 
  13   4 -19        2.50       -9.18     11.22 o 
  -6   5 -19      105.17      152.10     17.35 o 
  -4   5 -19       46.88       64.29     13.27 o 
  -2   5 -19       54.71       62.26     13.27 o 
   0   5 -19       20.66       28.57     11.22 o 
   4   5 -19       18.09       10.20     11.22 o 
   6   5 -19       42.19       42.86     13.27 o 
   8   5 -19       27.00       27.55     12.25 o 
  10   5 -19       61.23       83.51     11.48 o 
  -5   6 -19        7.35       -4.08     12.24 o 
  -3   6 -19       18.88       12.25     12.25 o 
  -1   6 -19       61.42       87.77     15.31 o 
   1   6 -19       51.17       72.46     14.29 o 
   3   6 -19        9.17        1.90      7.55 o 
   5   6 -19        7.74       17.75      8.27 o 
   7   6 -19       27.70       21.43     11.23 o 
   9   6 -19       48.28       57.15     14.29 o 
  -2   7 -19      107.62      152.09     19.39 o 
   0   7 -19       17.54       16.33     13.27 o 
   2   7 -19       91.52      127.59     18.37 o 
  -6   0 -18     1406.27     1378.91     69.82 o 
  -4   0 -18     2418.71     2237.41    110.38 o 
  -2   0 -18     2824.05     2641.84    127.13 o 
   0   0 -18      267.21      251.77     19.41 o 
   2   0 -18     5704.29     5546.87    181.26 o 
   4   0 -18     2212.16     2309.85    154.07 o 
   6   0 -18     2846.53     3096.92     98.56 o 
   8   0 -18     4774.56     4713.01    212.43 o 
  10   0 -18      383.23      389.38     27.59 o 
  12   0 -18     7725.89     7617.09    333.51 o 
  16   0 -18     1484.09     1581.34     81.07 o 
  18   0 -18     2618.22     2996.35    143.22 o 
  -7   1 -18     6780.32     7007.09    319.27 o 
  -5   1 -18       71.15       89.82     13.27 o 
  -3   1 -18    10096.77     9973.50    455.33 o 
  -1   1 -18     2164.88     2084.41     57.88 o 
   1   1 -18     3451.75     3475.24     90.91 o 
   3   1 -18    11831.33    12198.68    269.43 o 
   5   1 -18       43.94       56.54     10.90 o 
   7   1 -18     5147.11     5351.86    139.63 o 
   9   1 -18     2526.75     2468.82     83.49 o 
  11   1 -18     3140.53     3076.00     99.39 o 
  13   1 -18     3446.73     3318.85    110.81 o 
  15   1 -18       63.02       48.60     10.03 o 
  17   1 -18     2553.69     2704.88     92.52 o 
  -4   2 -18     2997.03     3048.88    138.54 o 
  -2   2 -18    10123.66     9907.28    451.93 o 
   0   2 -18      173.26      184.83     17.36 o 
   2   2 -18    12533.92    12060.60    389.44 o 
   4   2 -18     2464.90     2411.02     57.74 o 
   6   2 -18     4234.82     4195.70    141.56 o 
   8   2 -18     4859.22     4703.97    153.88 o 
  10   2 -18       91.32      101.98     34.19 o 
  12   2 -18     6097.89     6028.31    193.62 o 
  14   2 -18     1307.22     1337.33    108.20 o 
  16   2 -18      944.73      971.31     38.38 o 
  -5   3 -18       19.82       14.29      9.18 o 
  -3   3 -18     8787.11     8905.80    356.78 o 
  -1   3 -18     2434.57     2499.64    107.25 o 
   1   3 -18     3313.28     3279.18    143.88 o 
   3   3 -18     9107.56     9123.41    448.42 o 
   5   3 -18       25.83       25.83     10.71 o 
   7   3 -18     4062.79     4060.17    105.04 o 
   9   3 -18     2053.15     2096.48     71.30 o 
  11   3 -18     1836.67     1757.88     61.41 o 
  13   3 -18     2999.57     2964.95    100.00 o 
  15   3 -18       22.64       15.82      8.66 o 
  -6   4 -18     1088.25     1069.99     59.96 o 
  -4   4 -18     1786.81     1729.04     79.15 o 
  -2   4 -18     2182.68     2155.22     95.76 o 
   0   4 -18       79.92      104.11     14.29 o 
   2   4 -18     4004.00     4016.13    171.19 o 
   4   4 -18     1215.79     1170.14     62.56 o 
   6   4 -18     1824.12     1879.21     91.49 o 
   8   4 -18     3579.03     3589.59    168.71 o 
  10   4 -18      177.09      208.30     20.42 o 
  12   4 -18     4812.69     5063.37    227.60 o 
  14   4 -18      690.92      642.35     29.66 o 
  -7   5 -18     4117.99     4081.23    162.79 o 
  -5   5 -18      262.89      290.09     19.41 o 
  -3   5 -18     4998.46     4863.97    197.76 o 
  -1   5 -18     1400.60     1300.16     60.54 o 
   1   5 -18     1922.95     1916.82     82.27 o 
   3   5 -18     5828.51     5933.37    268.37 o 
   5   5 -18       96.09       75.54     14.29 o 
   7   5 -18     3932.25     4001.67    181.33 o 
   9   5 -18     1472.36     1448.56     50.85 o 
  11   5 -18     1951.77     1910.69     62.50 o 
  -6   6 -18     2360.75     2274.49    101.94 o 
  -4   6 -18     1791.59     1787.81     81.17 o 
  -2   6 -18     4657.12     4638.58    188.04 o 
   0   6 -18       28.57       23.47     11.23 o 
   2   6 -18     5907.33     5669.90    233.81 o 
   4   6 -18     1068.34     1075.95     38.94 o 
   6   6 -18     2289.62     2354.54     76.05 o 
   8   6 -18     3077.61     3208.47    135.23 o 
  10   6 -18       88.01      103.09     16.33 o 
  -5   7 -18       10.14       42.86     14.29 o 
  -3   7 -18     3644.36     3689.76    151.02 o 
  -1   7 -18     1521.69     1607.13     70.81 o 
   1   7 -18     1573.50     1659.80     72.88 o 
   3   7 -18     3236.86     3344.39    138.40 o 
   5   7 -18       21.92       25.51     12.25 o 
  -6   1 -17      400.15      409.92     25.56 o 
  -4   1 -17      116.78      127.61     13.27 o 
  -2   1 -17      143.96      155.21     17.87 o 
   0   1 -17       97.87       94.15      6.86 o 
   2   1 -17       42.53       22.28      4.19 o 
   4   1 -17       35.15       23.96      4.45 o 
   6   1 -17      107.88       67.61     13.92 o 
   8   1 -17       23.69       14.81      4.96 o 
  10   1 -17       55.94       25.79      7.84 o 
  12   1 -17        6.83        6.89      7.65 o 
  14   1 -17       22.50        9.18      7.94 o 
  16   1 -17       24.76       52.00      9.72 o 
  18   1 -17        5.77       -4.08      8.66 o 
  -5   2 -17      104.59      114.18      8.57 o 
  -3   2 -17       82.67       99.01     14.29 o 
  -1   2 -17        9.20        4.08      8.16 o 
   1   2 -17        4.49        5.10      5.77 o 
   3   2 -17       39.26       37.37      5.10 o 
   5   2 -17       71.49       80.66      6.60 o 
   7   2 -17        3.41       -1.24      4.55 o 
   9   2 -17       42.15       60.24      9.00 o 
  11   2 -17        3.25       -1.02      6.49 o 
  13   2 -17       20.07        1.53      7.22 o 
  15   2 -17        3.23        3.06      7.94 o 
  17   2 -17       45.08       60.83     11.23 o 
 -16   3 -17        3.62       12.24     10.20 o 
 -10   3 -17      256.16      215.52     18.39 o 
  -6   3 -17      110.14      114.33     12.25 o 
  -4   3 -17      144.59      168.85     28.08 o 
  -2   3 -17       68.08       90.33      9.00 o 
   0   3 -17       23.57       35.49      6.83 o 
   2   3 -17       21.78       19.32     11.23 o 
   4   3 -17       52.35       43.55      8.10 o 
   6   3 -17       84.57       96.08     14.80 o 
   8   3 -17      127.30      134.08      9.01 o 
  10   3 -17       71.45       50.80      7.07 o 
  12   3 -17        4.56        2.55      7.22 o 
  14   3 -17        7.11       -0.51      7.22 o 
  16   3 -17        1.51        7.65      7.94 o 
  -7   4 -17       10.99        5.10      9.18 o 
  -5   4 -17       13.68       24.49      9.18 o 
  -3   4 -17       11.51        3.06      9.18 o 
  -1   4 -17       60.04       64.30     12.25 o 
   1   4 -17      123.19      116.38     12.25 o 
   3   4 -17        6.49        2.04      8.16 o 
   5   4 -17       12.87       17.35      6.49 o 
   7   4 -17        3.22       10.71      6.49 o 
   9   4 -17      167.10      147.03     17.36 o 
  11   4 -17        6.63        5.10     10.20 o 
  13   4 -17       69.36       88.21     11.17 o 
  15   4 -17        8.10        8.67      7.94 o 
  -6   5 -17      130.23      130.67     13.27 o 
  -4   5 -17       34.53       46.94     11.23 o 
  -2   5 -17       30.32       25.51      7.22 o 
   0   5 -17       83.35      103.09     14.29 o 
   4   5 -17       23.28       17.35     10.20 o 
   6   5 -17       42.46       28.57     11.23 o 
   8   5 -17       33.57       44.90     13.27 o 
  10   5 -17       20.13       24.98      7.55 o 
  -7   6 -17       37.43       44.90     13.27 o 
  -5   6 -17      165.60      176.64     16.34 o 
  -3   6 -17      143.63      168.46     15.31 o 
  -1   6 -17       62.31      104.10     15.31 o 
   1   6 -17       17.37        7.14     10.20 o 
   3   6 -17       65.80      102.06     15.31 o 
   5   6 -17      101.05      118.87     11.55 o 
   7   6 -17       31.53       38.78     12.25 o 
   9   6 -17       52.94       86.75     15.31 o 
  -6   7 -17       29.80       24.49     13.27 o 
  -4   7 -17       49.07       53.07     15.31 o 
  -2   7 -17       12.18       11.22     12.24 o 
   0   7 -17       16.23       30.61     12.25 o 
   2   7 -17       28.12       23.47     12.25 o 
   4   7 -17       29.15       30.61     12.25 o 
   6   7 -17       71.24       81.65     15.31 o 
   8   7 -17      128.91      163.34     18.38 o 
  -6   0 -16     7345.41     6951.10    325.22 o 
  -4   0 -16     5180.84     5256.55    236.46 o 
  -2   0 -16     2381.18     2190.10    106.36 o 
   0   0 -16     3997.60     4067.96    187.37 o 
   2   0 -16     1329.19     1212.74     44.63 o 
   4   0 -16     2823.84     2918.53     96.15 o 
   6   0 -16     5273.24     5366.14    174.83 o 
   8   0 -16      130.88      133.08     10.45 o 
  10   0 -16     7529.12     7118.07    232.05 o 
  12   0 -16      987.58     1049.27     53.28 o 
  14   0 -16     2370.92     2249.13    109.21 o 
  16   0 -16     2566.73     2344.90    113.38 o 
  18   0 -16     1015.09     1202.58     64.53 o 
  -5   1 -16     9562.07     9770.32    425.63 o 
  -3   1 -16     1257.29     1278.09     45.37 o 
  -1   1 -16     7491.05     7337.56    237.57 o 
   1   1 -16     4571.65     4323.64    115.43 o 
   3   1 -16     1218.82     1223.21     30.65 o 
   5   1 -16    10058.85     9819.03    222.51 o 
   7   1 -16      485.00      453.05     29.66 o 
   9   1 -16     7454.39     7504.89    168.85 o 
  11   1 -16     4899.52     4824.31    156.19 o 
  13   1 -16     1008.42     1012.02     38.03 o 
  15   1 -16     5339.77     5264.20    167.27 o 
  17   1 -16      298.96      242.11     16.24 o 
  19   1 -16     2702.46     2705.41     91.11 o 
  -6   2 -16     7911.57     7634.15    318.31 o 
  -4   2 -16    16608.94    16370.36    731.82 o 
  -2   2 -16     2189.97     2205.79    103.12 o 
   0   2 -16    23111.97    23232.34   1085.20 o 
   2   2 -16     1749.60     1620.31     47.70 o 
   4   2 -16    16401.09    16776.26    380.78 o 
   6   2 -16     7931.71     8173.04    187.10 o 
   8   2 -16     3175.72     3266.17     73.57 o 
  10   2 -16     9299.65     9142.46    237.98 o 
  12   2 -16      186.82      219.04     13.72 o 
  14   2 -16     2938.68     2935.79     96.73 o 
  16   2 -16     2230.67     2084.01     74.60 o 
  18   2 -16      932.25     1007.35     38.91 o 
 -17   3 -16      658.18      650.58     37.85 o 
 -15   3 -16     5034.04     4796.08    207.03 o 
 -11   3 -16     3415.19     3210.16    149.02 o 
  -5   3 -16     9575.77     9343.07    389.52 o 
  -3   3 -16     2231.88     2253.86     72.20 o 
  -1   3 -16     8420.99     8212.24    254.44 o 
   1   3 -16     6348.08     6436.50    194.10 o 
   3   3 -16     2067.79     2036.34     67.45 o 
   5   3 -16    10626.62    10481.10    333.54 o 
   7   3 -16      191.13      200.13     23.28 o 
   9   3 -16     7170.43     7227.32    163.32 o 
  11   3 -16     3395.99     3575.85    106.44 o 
  13   3 -16      830.63      775.86     31.85 o 
  15   3 -16     4579.37     4751.00    150.18 o 
  17   3 -16      234.62      217.42     15.51 o 
 -16   4 -16     2723.83     2776.25    125.77 o 
  -6   4 -16     5180.07     5111.36    146.64 o 
  -4   4 -16     3493.38     3467.69    149.19 o 
  -2   4 -16     1179.83     1182.71     41.17 o 
   0   4 -16     4781.57     4977.39    155.17 o 
   2   4 -16      693.35      687.85     25.93 o 
   4   4 -16     2199.45     2150.81     59.29 o 
   6   4 -16     4155.91     4186.61    109.81 o 
   8   4 -16      142.77      143.38     10.76 o 
  10   4 -16     4588.90     4535.35    272.88 o 
  12   4 -16      716.86      741.40     30.02 o 
  14   4 -16     1915.20     1908.48     67.60 o 
  16   4 -16     1782.21     1887.12     94.51 o 
  -7   5 -16     1117.21     1152.16     52.28 o 
  -5   5 -16     4174.02     4275.53    123.56 o 
  -3   5 -16      210.82      223.59     12.26 o 
  -1   5 -16     3289.01     3287.84     98.30 o 
   1   5 -16     1842.02     1808.36     56.66 o 
   3   5 -16      385.77      423.12     25.55 o 
   5   5 -16     4313.49     4456.88    133.79 o 
   7   5 -16      502.23      483.63     31.70 o 
   9   5 -16     3882.81     4043.25    121.71 o 
  11   5 -16     2792.00     2793.51    118.63 o 
  -6   6 -16     4457.11     4777.73    183.80 o 
  -4   6 -16     5053.44     4918.95    198.84 o 
  -2   6 -16      917.00      983.20     46.09 o 
   0   6 -16     9821.42     9975.03    389.24 o 
   2   6 -16      536.61      581.85     30.68 o 
   4   6 -16     5338.52     5483.48    232.93 o 
   6   6 -16     4508.79     4479.60    182.80 o 
   8   6 -16     1364.52     1321.28     60.52 o 
  10   6 -16     4033.05     4121.00    168.90 o 
  -7   7 -16      157.56      188.88     20.42 o 
  -5   7 -16     4219.62     4414.22    175.24 o 
  -3   7 -16     1033.54     1038.81     50.20 o 
  -1   7 -16     4139.71     4111.94    172.11 o 
   1   7 -16     3333.33     3508.09    144.71 o 
   3   7 -16     1136.70     1098.67     53.29 o 
   5   7 -16     4936.11     4715.15    199.63 o 
   7   7 -16       47.91       56.13     14.29 o 
   9   7 -16     3359.33     3242.51    142.60 o 
  -4   8 -16     1405.25     1545.82     69.75 o 
  -2   8 -16      268.00      284.97     22.47 o 
   0   8 -16     2997.63     3449.64    137.24 o 
   2   8 -16      161.11      175.61     18.38 o 
   4   8 -16     1067.71     1163.79     54.30 o 
  -4   1 -15       47.08       62.68      6.50 o 
  -2   1 -15       11.96        3.71      4.08 o 
   0   1 -15       82.41       82.38      5.68 o 
   2   1 -15       42.94       46.79      5.30 o 
   4   1 -15       16.67       12.67      3.68 o 
   6   1 -15       97.58       97.23      6.37 o 
   8   1 -15       45.63       51.15      5.58 o 
  10   1 -15      174.41      179.35      8.68 o 
  12   1 -15       56.96       27.07      7.55 o 
  14   1 -15      183.54      211.07     13.72 o 
  16   1 -15       70.27       39.92      9.38 o 
  18   1 -15       41.27       68.21     10.44 o 
  20   1 -15       50.47       35.45      9.72 o 
 -15   2 -15        2.03       -2.04      9.18 o 
 -13   2 -15        0.63       -3.06      9.18 o 
 -11   2 -15       72.10       83.70     13.27 o 
  -5   2 -15        3.49       12.24      6.12 o 
  -3   2 -15       37.98       56.13      9.18 o 
  -1   2 -15       30.75       13.27      7.14 o 
   1   2 -15       93.32      102.04      6.66 o 
   3   2 -15       37.74       46.72      5.30 o 
   5   2 -15        8.13        7.99      3.93 o 
   7   2 -15       40.18       39.63      5.22 o 
   9   2 -15        3.69        2.16      4.19 o 
  11   2 -15       27.92       24.01      5.58 o 
  13   2 -15        0.45        2.55      6.49 o 
  15   2 -15        5.24       10.64     12.24 o 
  17   2 -15       12.43       12.73     12.24 o 
  19   2 -15       12.57        8.43      8.27 o 
 -18   3 -15       16.03       17.35     11.22 o 
 -16   3 -15      192.85      169.51     18.38 o 
 -12   3 -15       68.08      104.11     15.31 o 
 -10   3 -15       81.86       69.41     12.25 o 
  -6   3 -15       46.64       60.21     10.21 o 
  -4   3 -15       15.46       28.57      8.16 o 
  -2   3 -15      208.75      202.31     11.18 o 
   0   3 -15        3.84        3.57      5.05 o 
   2   3 -15      133.48      117.42      8.57 o 
   4   3 -15       33.54       44.55      9.69 o 
   6   3 -15       13.57        8.85      4.31 o 
   8   3 -15       10.99       10.20      3.81 o 
  10   3 -15      259.22      274.55     10.75 o 
  12   3 -15       74.50       78.99      9.72 o 
  14   3 -15      128.92      127.15     11.55 o 
  16   3 -15       80.60       87.10     11.74 o 
  18   3 -15       55.43       78.00     11.17 o 
 -17   4 -15        6.05        5.10     11.22 o 
 -11   4 -15       78.34       74.51     14.29 o 
  -7   4 -15      115.52      105.16      7.94 o 
  -5   4 -15        3.55        6.12      5.05 o 
  -3   4 -15      275.33      252.35     17.37 o 
  -1   4 -15       15.56        9.80      6.12 o 
   1   4 -15       51.78       62.41      7.94 o 
   3   4 -15       82.01       81.31     22.46 o 
   5   4 -15        4.85       -2.75      5.22 o 
   7   4 -15       88.57       97.11      7.51 o 
   9   4 -15       51.18       59.66      8.28 o 
  11   4 -15       49.21       60.65      9.00 o 
  13   4 -15       27.80       36.68      8.27 o 
  15   4 -15       85.99       90.84     15.31 o 
  17   4 -15       14.70       15.31     12.24 o 
 -16   5 -15       86.18      108.19     16.33 o 
  -6   5 -15       21.67       29.79      7.22 o 
  -4   5 -15        6.01       11.73      6.49 o 
  -2   5 -15      118.95      117.15      7.25 o 
   0   5 -15       16.01       18.29      4.89 o 
   2   5 -15      217.98      211.33      9.55 o 
   4   5 -15        3.93        0.00      5.77 o 
   6   5 -15       42.62       62.87      8.66 o 
   8   5 -15      117.59      109.72      7.48 o 
  10   5 -15       54.13       50.01     11.23 o 
  -7   6 -15      151.23      150.08     14.29 o 
  -5   6 -15        5.01        4.08     10.20 o 
  -3   6 -15       55.84       96.96     14.29 o 
  -1   6 -15       48.87       43.88     12.25 o 
   1   6 -15      121.65      124.55     13.27 o 
   3   6 -15       62.61       78.59     13.27 o 
   5   6 -15        4.02       10.20      9.18 o 
   7   6 -15       62.29       74.50     13.27 o 
   9   6 -15        4.58       -4.08      9.18 o 
  -8   7 -15       44.14       44.90     14.29 o 
  -6   7 -15       16.71       17.35     12.25 o 
  -4   7 -15       25.84       21.43     13.27 o 
  -2   7 -15       86.31      117.38     16.33 o 
   0   7 -15       66.58       81.65     15.31 o 
   2   7 -15       66.92       75.53     14.29 o 
   4   7 -15       64.69       86.75     15.31 o 
   6   7 -15        7.39        3.06     10.20 o 
   8   7 -15       17.09       16.33     11.22 o 
  10   7 -15       57.47       82.67     14.29 o 
  -7   8 -15       40.78       28.57     13.27 o 
  -5   8 -15        5.02       24.49     13.26 o 
  -3   8 -15       77.08       92.88     16.33 o 
  -1   8 -15       19.59       11.22     12.25 o 
   1   8 -15       24.94       26.53     12.25 o 
   3   8 -15       23.45       18.37     12.25 o 
   5   8 -15       10.02       28.57     12.24 o 
   7   8 -15       36.60       38.78     13.27 o 
  -4   0 -14     5626.98     5902.08    262.88 o 
  -2   0 -14     8797.18     8853.20    408.69 o 
   0   0 -14      208.65      192.05     14.30 o 
   2   0 -14    12945.75    12989.43    423.48 o 
   4   0 -14     3754.55     3795.61    124.72 o 
   8   0 -14     7359.05     7150.70    304.08 o 
  10   0 -14      245.08      342.15     15.52 o 
  12   0 -14     9621.38     9267.56    310.58 o 
  14   0 -14     2475.58     2461.53    115.50 o 
  16   0 -14     1718.45     1852.70     90.43 o 
  18   0 -14     5848.36     6056.73    270.32 o 
  20   0 -14       28.09       12.25     11.23 o 
  -9   1 -14     6295.05     6032.06    268.07 o 
  -5   1 -14       61.71       84.72      9.19 o 
  -3   1 -14    18789.20    18265.43    589.87 o 
  -1   1 -14     2639.03     2578.33     87.49 o 
   1   1 -14     4842.49     4851.99    131.19 o 
   3   1 -14    22084.66    22366.80    576.39 o 
   5   1 -14       86.12       90.78      5.73 o 
   7   1 -14     7269.66     7333.62    166.63 o 
   9   1 -14     5602.01     5556.19    125.42 o 
  11   1 -14     4244.02     4201.93     95.38 o 
  13   1 -14     5240.94     5149.17    137.71 o 
  15   1 -14       18.90       30.61      7.94 o 
  17   1 -14     4708.38     4704.68    151.79 o 
  19   1 -14      822.41      845.18     34.74 o 
  21   1 -14     1161.09     1255.38     47.09 o 
 -20   2 -14       23.54       37.76     12.25 o 
 -18   2 -14     4403.89     4437.58    191.99 o 
 -16   2 -14     2138.26     2144.80     96.74 o 
 -14   2 -14     2439.80     2356.12     76.84 o 
 -12   2 -14     8957.42     8709.08    382.71 o 
 -10   2 -14      769.80      659.46     36.86 o 
  -6   2 -14     5787.02     5797.04    240.45 o 
   0   2 -14       95.42       96.95      5.89 o 
   2   2 -14    18975.30    19478.22    500.20 o 
   4   2 -14     3945.90     3955.68     92.77 o 
   6   2 -14     9399.31     9900.36    219.64 o 
   8   2 -14     9413.58     9464.48    242.22 o 
  10   2 -14     1400.56     1526.36     36.69 o 
  12   2 -14    11978.94    12064.76    268.97 o 
  14   2 -14      958.32      852.96     34.77 o 
  16   2 -14     2661.48     2766.28     91.79 o 
  18   2 -14     4269.18     4084.91    135.32 o 
  20   2 -14       57.32       63.28     11.17 o 
 -19   3 -14      815.92      857.71     46.06 o 
 -17   3 -14     3520.03     3870.55    163.43 o 
 -15   3 -14       45.29       61.23     11.23 o 
 -13   3 -14     6435.27     6857.64    300.71 o 
 -11   3 -14     2233.03     2180.25     99.95 o 
  -7   3 -14    10376.61    10468.73    439.72 o 
  -5   3 -14       64.76       67.37      9.19 o 
  -3   3 -14    15714.42    15378.76    646.09 o 
  -1   3 -14     3835.67     3870.81    184.13 o 
   1   3 -14     5314.43     5235.14    166.32 o 
   3   3 -14    20288.92    20323.39    616.07 o 
   5   3 -14      217.29      214.77      8.55 o 
   7   3 -14     9154.57     9123.38    181.62 o 
   9   3 -14     3590.87     3527.14     73.54 o 
  11   3 -14     4461.03     4581.95     91.09 o 
  13   3 -14     4233.64     4109.31    195.24 o 
  15   3 -14       78.75      103.66     10.83 o 
  17   3 -14     3502.05     3642.22    179.97 o 
  19   3 -14      670.85      670.04     41.94 o 
 -18   4 -14     3310.93     3622.18    154.97 o 
 -16   4 -14     1845.41     1852.93     87.35 o 
 -12   4 -14     7246.22     7345.22    329.96 o 
  -6   4 -14     5809.75     5782.07    317.38 o 
  -4   4 -14     3710.04     3522.50    157.80 o 
  -2   4 -14     7242.51     7085.92    303.95 o 
   0   4 -14       33.06       74.76     12.25 o 
   2   4 -14     9233.72     9614.49    287.08 o 
   4   4 -14     2401.23     2352.79     77.40 o 
   6   4 -14     3084.92     2953.87     79.03 o 
   8   4 -14     5709.14     5648.65    145.33 o 
  10   4 -14       73.26       81.52     10.57 o 
  12   4 -14     6342.51     6333.42    204.35 o 
  14   4 -14     1635.45     1641.79     57.37 o 
  16   4 -14     1357.41     1448.38     73.85 o 
  18   4 -14     3748.83     4223.13    189.37 o 
 -17   5 -14     2077.23     2242.83    102.84 o 
  -7   5 -14     7258.06     7338.12    210.66 o 
  -5   5 -14       63.61      103.34      9.38 o 
  -3   5 -14     8555.09     8307.84    271.62 o 
  -1   5 -14     1972.71     2043.44     52.56 o 
   1   5 -14     2681.05     2795.98     70.10 o 
   3   5 -14     7806.26     8040.90    192.92 o 
   5   5 -14       25.00       23.04      4.31 o 
   7   5 -14     4237.34     4183.01     90.89 o 
   9   5 -14     3015.14     3074.59     83.44 o 
  11   5 -14     1349.04     1235.29     57.46 o 
  17   5 -14     2650.33     2793.83    132.94 o 
  -8   6 -14     4000.88     4343.51    171.09 o 
  -6   6 -14     2059.04     1959.79     60.68 o 
  -4   6 -14     2195.07     2256.54     68.40 o 
  -2   6 -14     4109.69     4074.17    152.60 o 
   0   6 -14       36.80       55.25      6.86 o 
   2   6 -14     6393.03     6471.29    184.67 o 
   4   6 -14     1442.77     1423.62     64.67 o 
   6   6 -14     3373.01     3373.89    108.63 o 
   8   6 -14     4691.04     4716.17    188.19 o 
  10   6 -14      242.18      261.46     18.38 o 
  -7   7 -14     4659.52     4680.43    193.24 o 
  -5   7 -14      129.47      135.78     15.31 o 
  -3   7 -14     5824.79     5860.24    235.95 o 
  -1   7 -14     2432.24     2551.18    105.10 o 
   1   7 -14     2557.08     2420.49    105.15 o 
   3   7 -14     6788.23     6615.52    266.17 o 
   5   7 -14      133.88      116.38     13.27 o 
   7   7 -14     5178.15     5201.86    211.32 o 
   9   7 -14     1117.13     1077.04     52.26 o 
  -8   8 -14     2733.25     2876.12    122.67 o 
  -6   8 -14     1676.40     1721.04     78.04 o 
  -4   8 -14     1335.60     1377.37     64.61 o 
  -2   8 -14     3310.22     3336.68    139.50 o 
   0   8 -14        7.64        8.16     12.24 o 
   2   8 -14     3593.46     3809.90    151.03 o 
   4   8 -14      822.56      808.63     42.99 o 
   6   8 -14     1607.92     1517.33     70.84 o 
   8   8 -14     2294.16     2406.24    103.95 o 
 -16   1 -13       58.41       70.42     12.25 o 
 -14   1 -13      423.66      429.35     25.56 o 
 -12   1 -13      189.54      199.14     15.32 o 
 -10   1 -13     1132.10     1115.31     56.43 o 
  -4   1 -13      406.40      439.78     23.52 o 
  -2   1 -13      118.19      113.59      6.83 o 
   0   1 -13        2.72        1.53      3.61 o 
   2   1 -13       44.57       38.11      4.12 o 
   4   1 -13      159.82      147.71      6.76 o 
   6   1 -13      124.67      113.84      6.24 o 
   8   1 -13       42.25       26.71      4.32 o 
  10   1 -13      306.79      257.83     10.22 o 
  12   1 -13      290.39      286.39     14.16 o 
  14   1 -13      123.43      102.03     16.83 o 
  16   1 -13      201.24      260.92     14.79 o 
  18   1 -13       72.99       41.95      9.38 o 
  20   1 -13      174.87      188.41     14.06 o 
 -21   2 -13        3.26       12.24     11.22 o 
 -19   2 -13       24.57       35.72     12.25 o 
 -17   2 -13       35.97       33.68     11.23 o 
 -15   2 -13        6.34        3.84      6.10 o 
 -13   2 -13       58.94       59.20     12.25 o 
 -11   2 -13       31.41       34.70      9.18 o 
  -7   2 -13       19.89       26.53      7.14 o 
  -5   2 -13       52.73       66.34      9.19 o 
  -1   2 -13       18.53        7.82      2.95 o 
   1   2 -13       66.35       70.34      5.08 o 
   3   2 -13        1.78       -2.04      2.95 o 
   5   2 -13       84.76       90.41      5.34 o 
   7   2 -13        6.66        3.65      3.29 o 
   9   2 -13       45.13       40.58      4.96 o 
  11   2 -13       17.71       17.86      4.59 o 
  13   2 -13      102.63      125.48      8.14 o 
  15   2 -13       18.30       24.59      7.55 o 
  17   2 -13       11.59       18.12      7.55 o 
  19   2 -13        6.66        0.00      7.55 o 
  21   2 -13        9.93       20.41      8.66 o 
 -20   3 -13       20.12       14.29     12.25 o 
 -18   3 -13        7.20       -6.12      9.18 o 
 -16   3 -13       85.76       71.45     12.25 o 
 -14   3 -13      707.41      725.59     40.94 o 
 -12   3 -13       11.55       20.41      9.18 o 
 -10   3 -13      280.46      283.01     19.41 o 
  -6   3 -13      604.84      570.08     29.68 o 
  -4   3 -13       50.82       61.24      9.19 o 
  -2   3 -13       17.53       15.31      6.12 o 
   0   3 -13      399.87      412.55     32.72 o 
   2   3 -13        9.55       10.99      4.65 o 
   4   3 -13      183.82      172.41      7.01 o 
   6   3 -13      164.72      151.23      9.18 o 
   8   3 -13      391.91      381.79     10.73 o 
  10   3 -13       91.31       78.46      5.80 o 
  12   3 -13       30.67       29.67      5.47 o 
  14   3 -13      189.28      137.40     11.55 o 
  16   3 -13      309.82      356.55     18.06 o 
  18   3 -13        4.11        3.06     11.22 o 
  20   3 -13       68.50       91.86     17.35 o 
 -19   4 -13       22.52       25.51     12.25 o 
 -17   4 -13       51.26       70.42     13.27 o 
 -13   4 -13      112.53      108.21     14.29 o 
 -11   4 -13       27.63       23.47      9.18 o 
  -7   4 -13       93.22      114.26      9.00 o 
  -5   4 -13       53.28       72.48      7.22 o 
  -3   4 -13      219.35      213.49     15.32 o 
  -1   4 -13       99.97       94.96     11.74 o 
   1   4 -13       42.91       45.74      6.49 o 
   3   4 -13       63.11       59.75     26.03 o 
   5   4 -13       56.81       69.41     11.55 o 
   7   4 -13       73.16       79.15      6.43 o 
   9   4 -13      268.19      278.86      9.80 o 
  11   4 -13       35.33       47.99      5.58 o 
  13   4 -13       32.54       25.27      7.55 o 
  15   4 -13       30.07       41.84     12.25 o 
  17   4 -13      150.02      175.60     18.38 o 
  19   4 -13       41.66       61.23     14.29 o 
 -18   5 -13      288.76      301.33     23.49 o 
 -16   5 -13        3.74        4.08     10.20 o 
  -8   5 -13       74.75       79.61     12.25 o 
  -6   5 -13       33.45       41.96      7.65 o 
  -4   5 -13      399.17      403.70     16.25 o 
  -2   5 -13       20.35       33.16      6.49 o 
   0   5 -13       52.11       68.82      6.27 o 
   2   5 -13       26.83       29.37      5.08 o 
   4   5 -13      244.72      239.24     11.36 o 
   6   5 -13       15.13       15.04      4.19 o 
   8   5 -13      214.48      207.09      9.40 o 
  10   5 -13      112.44       94.93      7.84 o 
  14   5 -13       57.32       68.38     13.27 o 
  16   5 -13       10.43       14.29     11.22 o 
  18   5 -13       81.51       78.59     16.33 o 
  -7   6 -13       13.97       11.73      7.22 o 
  -5   6 -13       90.01      121.40     10.45 o 
  -3   6 -13        9.88       11.73      6.49 o 
  -1   6 -13       45.09       53.52      6.84 o 
   1   6 -13       73.50       85.80      7.84 o 
   3   6 -13       15.94       37.87      7.22 o 
   5   6 -13       57.05       86.20      9.00 o 
   7   6 -13        8.43       12.75      6.49 o 
   9   6 -13       80.13       92.05      9.30 o 
  -8   7 -13       92.88      107.18     16.33 o 
  -6   7 -13       48.08       64.29     13.27 o 
  -4   7 -13       31.79       23.47     11.23 o 
  -2   7 -13       14.13        5.10      9.18 o 
   0   7 -13      104.30      130.66     16.33 o 
   2   7 -13        5.94       18.37     10.20 o 
   4   7 -13       92.67      110.24     14.29 o 
   6   7 -13       44.46       53.07     12.25 o 
   8   7 -13      140.48      107.20     12.25 o 
  -7   8 -13       81.51      102.07     17.35 o 
  -5   8 -13       30.21       17.35     13.27 o 
  -3   8 -13      112.50      158.22     19.40 o 
  -1   8 -13      106.85      149.03     18.37 o 
   1   8 -13       29.53       30.61     12.25 o 
   3   8 -13       40.02       37.76     12.25 o 
   5   8 -13       14.16       13.27     11.22 o 
   7   8 -13       86.30      103.09     16.33 o 
   9   8 -13       72.07      101.04     16.33 o 
  -2   9 -13       15.80       41.84     14.29 o 
   0   9 -13        2.38        6.12     11.22 o 
   2   9 -13       15.87       14.29     13.27 o 
  -2   0 -12     5298.27     4967.48    236.25 o 
   0   0 -12    55868.88    54514.61   2597.21 o 
   2   0 -12     4554.93     4460.13    209.99 o 
   4   0 -12    28552.60    28859.16   1311.73 o 
   6   0 -12    12359.13    12611.78    397.21 o 
   8   0 -12     2730.01     2632.42    100.46 o 
  10   0 -12    16458.88    16075.06    514.94 o 
  12   0 -12     1159.81     1164.60     59.51 o 
  14   0 -12     3335.88     3126.16    108.32 o 
  16   0 -12     5063.07     4734.08    224.09 o 
  18   0 -12     1438.24     1668.80     78.00 o 
  20   0 -12     3157.55     3321.76    153.90 o 
  22   0 -12      311.94      333.03     25.54 o 
 -19   1 -12     4113.49     4267.90    185.61 o 
 -17   1 -12     1661.24     1622.37     95.55 o 
 -15   1 -12     8798.54     8422.30    263.32 o 
 -13   1 -12     2654.39     2709.57     86.83 o 
 -11   1 -12     6966.96     7099.37    311.24 o 
  -9   1 -12     9826.58    10017.53    424.59 o 
  -3   1 -12     2509.82     2500.44    122.28 o 
  -1   1 -12    14281.47    14498.34    673.59 o 
   1   1 -12    13159.14    13450.79    356.44 o 
   3   1 -12     3180.74     3349.90     88.86 o 
   5   1 -12    14430.74    14731.47    334.51 o 
   7   1 -12      455.12      463.43     13.68 o 
   9   1 -12    14840.18    14746.01    328.89 o 
  11   1 -12     6897.55     6827.35    157.06 o 
  13   1 -12     1194.04     1089.06     42.79 o 
  15   1 -12     8999.84     8990.61    235.05 o 
  19   1 -12     3905.97     4114.97    130.77 o 
  21   1 -12     2315.58     2465.71     83.34 o 
 -20   2 -12     2688.53     2762.86    125.77 o 
 -18   2 -12      866.00      909.22     47.10 o 
 -16   2 -12     5916.13     5980.79    184.99 o 
 -14   2 -12     3942.48     3813.54    120.27 o 
 -12   2 -12     1020.63      935.02     52.29 o 
 -10   2 -12    12233.41    11090.68    525.30 o 
  -6   2 -12     9587.31     9730.41    400.51 o 
  -2   2 -12     3142.77     3240.30    146.58 o 
   0   2 -12     7782.25     8241.26    216.47 o 
   2   2 -12     2244.39     2247.45     61.86 o 
   4   2 -12     4322.64     4490.32    122.12 o 
   6   2 -12     8180.14     8588.45    191.94 o 
   8   2 -12     1319.38     1329.93     32.99 o 
  10   2 -12    12903.89    12979.15    295.13 o 
  12   2 -12      630.25      624.93     18.28 o 
  14   2 -12     3816.35     3904.28     90.47 o 
  16   2 -12     3381.47     3086.49    107.19 o 
  18   2 -12     1717.05     1829.97     62.11 o 
  20   2 -12     2443.17     2487.31     94.76 o 
 -21   3 -12     1601.25     1644.47     79.04 o 
 -19   3 -12     3346.38     3564.69    157.10 o 
 -17   3 -12     1154.62     1083.53     56.38 o 
 -15   3 -12     7985.14     8036.30    265.64 o 
 -13   3 -12     1631.76     1721.40     82.22 o 
  -7   3 -12     2109.41     2147.44     93.86 o 
  -5   3 -12    10929.54    11146.54    457.47 o 
  -3   3 -12      774.39      780.86     37.92 o 
  -1   3 -12     8428.04     7840.92    352.47 o 
   1   3 -12     7145.04     7117.02    228.51 o 
   3   3 -12     1385.50     1487.00     34.20 o 
   5   3 -12    11147.73    11807.54    233.22 o 
   7   3 -12      836.56      804.29     20.58 o 
   9   3 -12    12511.22    12846.11    272.38 o 
  11   3 -12     5659.52     5735.84    114.86 o 
  13   3 -12     1247.00     1276.14     33.06 o 
  15   3 -12     7506.20     7321.40    235.48 o 
  17   3 -12      342.73      270.65     16.24 o 
  19   3 -12     2923.16     2837.71    138.27 o 
  21   3 -12     1872.25     1903.02     95.56 o 
 -20   4 -12     2180.81     2417.51    108.02 o 
 -18   4 -12      440.19      494.70     29.64 o 
 -16   4 -12     3817.97     3968.48    174.03 o 
 -14   4 -12     3369.47     3541.52    163.47 o 
 -12   4 -12      322.65      354.56     22.48 o 
  -8   4 -12     1457.38     1510.63     44.64 o 
  -6   4 -12    11134.33    10904.29    314.07 o 
  -4   4 -12    17881.14    18056.34    631.99 o 
  -2   4 -12     2452.82     2431.43    107.47 o 
   0   4 -12    30942.45    31817.38   1111.79 o 
   2   4 -12     1885.65     1934.11     62.77 o 
   4   4 -12    14310.34    15169.54    462.51 o 
   6   4 -12     9978.63     9764.77    248.10 o 
   8   4 -12     2111.38     2089.19     42.94 o 
  10   4 -12     9823.40     9838.62    195.56 o 
  12   4 -12      696.12      761.15     29.98 o 
  14   4 -12     2990.17     2830.53    138.43 o 
  16   4 -12     3050.94     2999.23    145.62 o 
  18   4 -12      735.17      854.43     47.07 o 
  20   4 -12     2254.05     2575.62    119.37 o 
 -17   5 -12      523.61      570.51     33.74 o 
 -11   5 -12     3121.76     3024.97    141.63 o 
  -7   5 -12      301.18      293.15     13.35 o 
  -5   5 -12    10069.83    10043.01    282.75 o 
  -3   5 -12     2552.47     2529.08     76.98 o 
  -1   5 -12     9621.95     9134.98    266.37 o 
   1   5 -12     7389.05     7680.87    183.14 o 
   3   5 -12     2254.30     2261.32     73.98 o 
   5   5 -12     9297.72     8971.82    193.41 o 
   7   5 -12      194.62      192.97      8.81 o 
   9   5 -12     7166.89     7027.95    264.09 o 
  13   5 -12      561.37      500.10     32.73 o 
  15   5 -12     5729.68     5665.27    255.62 o 
  17   5 -12      276.37      270.68     23.49 o 
 -16   6 -12     2395.05     2402.13    115.32 o 
  -8   6 -12      159.67      148.86     10.11 o 
  -6   6 -12     4781.91     4729.02    156.72 o 
  -4   6 -12     2542.20     2599.57    134.64 o 
  -2   6 -12      784.22      830.14     28.54 o 
   0   6 -12     6527.79     6540.14    161.79 o 
   2   6 -12      452.12      475.78     22.49 o 
   4   6 -12     2407.55     2507.14     74.67 o 
   6   6 -12     4857.72     4711.09    143.09 o 
   8   6 -12      569.35      527.27     20.60 o 
  10   6 -12     4558.01     4429.78    177.73 o 
  -9   7 -12     3266.05     3451.02    132.29 o 
  -7   7 -12     1179.96     1233.35     57.41 o 
  -5   7 -12     3343.91     3439.16    139.63 o 
  -3   7 -12      269.70      297.26     20.43 o 
  -1   7 -12     3117.33     3098.72     95.28 o 
   1   7 -12     2063.09     2081.98     65.05 o 
   3   7 -12      422.47      400.68     24.53 o 
   5   7 -12     4710.98     4581.20    187.20 o 
   7   7 -12      500.22      493.83     27.61 o 
   9   7 -12     4328.79     4282.01    174.35 o 
  -8   8 -12      437.41      482.42     28.62 o 
  -6   8 -12     4136.65     4548.01    175.20 o 
  -4   8 -12     3879.75     3748.70    158.48 o 
  -2   8 -12      616.89      598.37     33.75 o 
   0   8 -12     8310.29     7317.71    313.95 o 
   2   8 -12      387.19      394.46     24.53 o 
   4   8 -12     3661.59     3430.95    152.14 o 
   6   8 -12     4161.51     4262.29    172.11 o 
   8   8 -12      781.02      762.45     38.89 o 
  -5   9 -12     2986.94     3009.80    130.01 o 
  -3   9 -12      830.18      846.49     44.01 o 
  -1   9 -12     3003.58     3055.64    131.06 o 
   1   9 -12     2091.27     2298.59     95.65 o 
   3   9 -12      718.39      771.44     38.88 o 
   5   9 -12     3190.63     3205.17    138.37 o 
 -22   1 -11       21.25       24.49     12.25 o 
 -20   1 -11       37.27       40.82     12.25 o 
 -18   1 -11       15.58       12.30      6.83 o 
 -16   1 -11       40.37       46.67      7.55 o 
 -14   1 -11        5.39       10.79      4.90 o 
 -12   1 -11      216.15      207.35     16.34 o 
 -10   1 -11       99.27       94.94     10.21 o 
  -8   1 -11      389.85      345.65     20.45 o 
  -4   1 -11      982.16      999.17     50.32 o 
  -2   1 -11      371.04      349.84     20.46 o 
   0   1 -11       57.04       63.56      5.38 o 
   2   1 -11       99.42       92.10      5.31 o 
   4   1 -11      300.83      272.97     18.40 o 
   6   1 -11      270.17      273.19      9.20 o 
   8   1 -11      127.73      120.49      6.13 o 
  10   1 -11      174.59      161.06      7.52 o 
  12   1 -11       77.93       60.23      5.61 o 
  14   1 -11       18.36       15.31      4.59 o 
  16   1 -11       24.85       21.11      6.83 o 
  18   1 -11       29.30       29.10      9.18 o 
  20   1 -11       10.66       11.50      8.16 o 
  22   1 -11       57.25       86.16     11.17 o 
 -21   2 -11        4.91       18.37     11.22 o 
 -19   2 -11       26.41       38.78     10.20 o 
 -17   2 -11        2.97        6.92      6.37 o 
 -15   2 -11       33.20       41.61      8.16 o 
 -13   2 -11        3.71        0.00      7.14 o 
 -11   2 -11      238.66      222.70     16.35 o 
  -9   2 -11       20.89       24.49      7.14 o 
  -7   2 -11       66.58       65.33      7.15 o 
  -5   2 -11       12.84       22.45      5.10 o 
  -3   2 -11      460.18      401.15     21.49 o 
  -1   2 -11      179.66      175.98      8.28 o 
   1   2 -11      118.50      128.97      6.01 o 
   3   2 -11      124.41      100.55      5.68 o 
   5   2 -11       39.74       46.67      4.08 o 
   7   2 -11      139.13      144.04      6.50 o 
   9   2 -11       36.82       51.81      4.71 o 
  11   2 -11       91.25       80.29      6.09 o 
  13   2 -11        3.26       -0.03      3.80 o 
  15   2 -11       41.24       49.44      5.95 o 
  17   2 -11       10.37        6.63      6.49 o 
  19   2 -11       53.62       83.75     16.33 o 
  21   2 -11        8.11        5.10      7.22 o 
 -20   3 -11      153.36      169.48     17.36 o 
 -18   3 -11        4.92       19.39     10.20 o 
 -16   3 -11       25.77       22.26      7.55 o 
 -14   3 -11        1.15       -8.16      8.16 o 
 -12   3 -11       24.08       22.45      9.18 o 
 -10   3 -11       36.13       29.60      8.16 o 
  -8   3 -11      796.44      803.29     38.94 o 
  -6   3 -11      177.84      193.04     12.26 o 
  -4   3 -11      118.18       94.96      9.19 o 
  -2   3 -11       83.22       76.56      8.17 o 
   0   3 -11      189.72      182.77      9.31 o 
   2   3 -11       74.13       67.88      4.71 o 
   4   3 -11       51.28       43.86      4.42 o 
   6   3 -11       95.69       94.55      4.62 o 
   8   3 -11      334.35      312.20      9.39 o 
  10   3 -11      136.24      130.65      5.70 o 
  12   3 -11       26.76       28.76      5.67 o 
  14   3 -11        1.22       -0.12      4.19 o 
  16   3 -11       32.78       38.82      7.94 o 
  18   3 -11        8.69       13.27     10.20 o 
  20   3 -11       61.30       58.17     14.29 o 
 -19   4 -11       75.30      106.15     15.31 o 
 -17   4 -11       11.02        0.00     10.20 o 
 -13   4 -11        9.00        5.10      8.16 o 
 -11   4 -11       79.69       87.78     13.27 o 
  -7   4 -11      760.45      785.24     25.70 o 
  -5   4 -11      138.80      129.71      7.94 o 
  -3   4 -11      179.06      170.13      8.67 o 
  -1   4 -11      114.13      109.25     10.21 o 
   1   4 -11      342.26      360.74     14.40 o 
   3   4 -11      420.43      428.03     16.58 o 
   5   4 -11       61.76       66.99     12.76 o 
   7   4 -11      216.42      190.45      8.00 o 
   9   4 -11       49.74       56.84      4.54 o 
  11   4 -11       69.80       80.86      7.25 o 
  13   4 -11        6.87       14.29      6.49 o 
  15   4 -11      232.91      221.63     19.41 o 
  17   4 -11        3.96        1.02      9.18 o 
  19   4 -11       23.79       10.20     11.22 o 
 -18   5 -11       13.54       23.47     10.20 o 
 -16   5 -11       87.28      124.53     15.31 o 
 -12   5 -11      286.27      270.72     20.43 o 
  -8   5 -11        1.44        6.12      5.05 o 
  -6   5 -11       72.17       94.02      8.66 o 
  -4   5 -11      139.33      149.67      8.66 o 
  -2   5 -11      245.58      246.52     11.75 o 
   0   5 -11       99.12       97.65      6.27 o 
   2   5 -11       72.25       76.20     13.31 o 
   4   5 -11      120.63      121.16      6.81 o 
   6   5 -11       80.70       92.07      5.85 o 
   8   5 -11        1.61        4.08      4.33 o 
  10   5 -11       65.35       90.88      8.66 o 
  12   5 -11      116.67      116.38     14.29 o 
  14   5 -11       73.41      107.17     14.29 o 
  16   5 -11       78.69       92.88     15.31 o 
  18   5 -11       16.00       13.27     10.20 o 
 -17   6 -11       10.74        4.08     10.20 o 
  -9   6 -11       15.42       17.35      9.18 o 
  -7   6 -11       57.37       72.04      8.66 o 
  -5   6 -11       10.17       15.13      6.10 o 
  -3   6 -11      452.23      456.45     18.03 o 
  -1   6 -11       91.92       97.59     12.25 o 
   1   6 -11       57.34       72.14     12.76 o 
   3   6 -11      123.52      110.06      8.28 o 
   5   6 -11        3.79        5.37      5.38 o 
   7   6 -11      145.20      150.09      9.39 o 
   9   6 -11       39.69       43.81      7.55 o 
  -8   7 -11      118.37      151.09     17.35 o 
  -6   7 -11       27.01       18.37      7.55 o 
  -4   7 -11        6.35       11.73      6.49 o 
  -2   7 -11       31.09       40.81      8.67 o 
   0   7 -11        5.35        2.42     12.24 o 
   2   7 -11       91.38      113.18     10.45 o 
   4   7 -11       22.28       32.07      7.55 o 
   6   7 -11       12.79       11.39      6.83 o 
   8   7 -11       96.51      107.18     14.29 o 
  -9   8 -11       19.60       27.55     12.25 o 
  -7   8 -11      202.55      200.15     18.38 o 
  -5   8 -11       30.69       28.57     12.25 o 
  -3   8 -11       34.81       31.64     12.25 o 
  -1   8 -11       43.35       62.25     13.27 o 
   1   8 -11       57.17       71.44     13.27 o 
   3   8 -11      112.14      159.25     18.37 o 
   5   8 -11       16.65       19.39     11.22 o 
   7   8 -11       57.77       63.28     13.27 o 
  -6   9 -11       24.17       46.94     14.29 o 
  -4   9 -11       36.73       31.64     13.27 o 
  -2   9 -11       76.59       97.98     17.35 o 
   0   9 -11      122.60      164.35     19.40 o 
   2   9 -11       25.95       13.27     12.25 o 
   4   9 -11       71.26       95.94     16.33 o 
   6   9 -11       22.44       23.47     13.27 o 
 -20   0 -10       22.72       27.55     11.22 o 
 -18   0 -10     7991.74     8350.29    353.11 o 
 -16   0 -10     3261.30     3329.72    138.70 o 
 -14   0 -10     2264.03     2315.83     73.95 o 
 -12   0 -10    15995.19    16781.43    651.01 o 
 -10   0 -10     1350.92     1411.46     43.94 o 
  -8   0 -10    15385.68    16828.65    699.85 o 
   0   0 -10       94.81       91.90      9.19 o 
   2   0 -10    79817.49    76468.41   3496.46 o 
   4   0 -10     8459.88     8436.77    269.63 o 
   6   0 -10    29876.60    29907.94   1370.48 o 
   8   0 -10    21540.33    21716.76    677.64 o 
  10   0 -10     3081.09     2940.45    131.82 o 
  12   0 -10    17742.23    18078.04    560.60 o 
  14   0 -10     1579.30     1574.79     86.36 o 
  16   0 -10     4725.60     4780.72    150.52 o 
  18   0 -10     7464.11     7391.73    335.56 o 
  20   0 -10       23.52       30.61     11.22 o 
  22   0 -10     3159.98     3139.35    148.71 o 
 -23   1 -10     2403.61     2655.29    120.46 o 
 -21   1 -10     1994.03     2021.57     93.57 o 
 -19   1 -10     1882.03     1793.10     84.31 o 
 -17   1 -10     5592.72     5694.63    207.36 o 
 -15   1 -10       75.12      102.00      9.00 o 
 -13   1 -10    10179.70     9861.99    304.31 o 
 -11   1 -10     3004.08     3388.57    144.08 o 
  -9   1 -10     9302.83     8922.77    415.64 o 
  -3   1 -10    34198.44    35719.23   1602.11 o 
  -1   1 -10     6640.06     6271.96    310.28 o 
   1   1 -10    10701.05    11319.31    291.57 o 
   3   1 -10    45752.03    46317.60   1703.55 o 
   5   1 -10      436.29      453.70     12.39 o 
   7   1 -10    15844.77    16256.85    382.45 o 
   9   1 -10     8435.76     8687.22    238.28 o 
  11   1 -10     5950.16     6193.98    136.06 o 
  13   1 -10     7222.71     6873.39    185.26 o 
  15   1 -10       55.82       70.78      6.24 o 
  17   1 -10     6772.65     6971.25    213.40 o 
  19   1 -10     1518.01     1424.52     52.27 o 
  21   1 -10     1563.07     1600.98     58.07 o 
  23   1 -10     1990.36     2007.78     71.96 o 
 -22   2 -10     3553.98     3819.91    170.62 o 
 -20   2 -10        7.57       27.55     10.20 o 
 -18   2 -10     6906.79     7144.17    295.84 o 
 -16   2 -10     3314.26     3428.22    123.68 o 
 -14   2 -10     2088.73     2175.93     68.04 o 
 -12   2 -10    14369.06    14500.54    637.15 o 
 -10   2 -10      396.62      383.45     22.50 o 
  -8   2 -10    11882.46    12985.37    501.74 o 
  -6   2 -10     8844.73     8559.06    371.99 o 
  -4   2 -10     7013.56     7126.15    251.21 o 
   2   2 -10     6393.21     6779.60    172.62 o 
   4   2 -10     3499.13     3479.50     96.76 o 
   8   2 -10    10425.96    10653.24    240.12 o 
  10   2 -10      378.80      372.46     25.86 o 
  12   2 -10    11404.47    11698.53    265.97 o 
  14   2 -10     2851.56     2894.69     67.42 o 
  16   2 -10     3398.01     3506.83     91.41 o 
  18   2 -10     6816.58     6859.73    212.82 o 
  20   2 -10       12.62        8.16     10.20 o 
  22   2 -10     2938.74     2923.92    141.35 o 
 -21   3 -10     1448.85     1432.30     71.82 o 
 -19   3 -10     1619.97     1620.44     77.02 o 
 -17   3 -10     4338.84     4473.11    183.83 o 
 -15   3 -10       59.18       44.46      7.11 o 
 -13   3 -10     8655.66     8826.86    389.22 o 
 -11   3 -10     2183.25     2190.50    101.07 o 
  -7   3 -10    15312.00    16302.60    467.04 o 
  -5   3 -10      187.42      155.27     11.24 o 
  -3   3 -10    18589.90    19930.83    810.45 o 
  -1   3 -10     2281.58     2385.75    102.47 o 
   1   3 -10     4420.81     4583.16    118.79 o 
   3   3 -10    20722.33    21749.55    477.63 o 
   5   3 -10      103.58       97.72      7.83 o 
   7   3 -10     9593.47     9785.20    197.69 o 
   9   3 -10     8141.01     7981.50    159.47 o 
  11   3 -10     3438.58     3600.15     81.01 o 
  13   3 -10     7286.96     7155.37    165.16 o 
  15   3 -10       50.89       93.65     14.80 o 
  17   3 -10     5447.60     5584.20    246.19 o 
  19   3 -10     1309.73     1186.68     64.62 o 
  21   3 -10     1401.37     1560.27     78.99 o 
 -20   4 -10        5.34       13.26     11.22 o 
 -18   4 -10     4956.22     4997.13    216.36 o 
 -16   4 -10     2465.77     2424.19    111.31 o 
 -14   4 -10     2102.58     2119.95    102.96 o 
 -12   4 -10    10142.36    10426.07    457.53 o 
  -8   4 -10    10718.95    11037.05    306.24 o 
  -6   4 -10    12076.15    12006.97    340.71 o 
  -4   4 -10     6332.16     6699.17    185.28 o 
  -2   4 -10    19711.05    20994.46    574.92 o 
   0   4 -10       28.99       31.64      7.14 o 
   2   4 -10    30784.16    30128.59    937.11 o 
   4   4 -10     5005.17     5369.90    164.58 o 
   6   4 -10    14406.38    14199.97    317.10 o 
   8   4 -10    12805.07    13213.95    257.72 o 
  10   4 -10     1001.37     1070.79     23.32 o 
  12   4 -10    12301.06    11888.93    525.14 o 
  14   4 -10     1275.74     1246.26     47.48 o 
  16   4 -10     3115.18     3095.06    143.64 o 
  18   4 -10     4898.62     5025.22    227.76 o 
  20   4 -10        8.35       -1.02      9.18 o 
 -19   5 -10     1048.81     1143.26     57.37 o 
 -17   5 -10     3358.27     3544.67    155.06 o 
 -13   5 -10     6341.32     6049.96    276.52 o 
 -11   5 -10     1989.92     2059.63     92.64 o 
  -9   5 -10     3485.89     3444.80    138.91 o 
  -7   5 -10    12730.67    12785.84    361.56 o 
  -5   5 -10      166.04      164.57      9.39 o 
  -3   5 -10    18564.73    18352.80    532.57 o 
  -1   5 -10     7178.42     7291.02    208.78 o 
   1   5 -10     7702.77     7912.76    190.05 o 
   3   5 -10    21851.64    22510.84    666.90 o 
   5   5 -10      418.75      429.70     18.76 o 
   7   5 -10    12024.69    11593.48    332.72 o 
   9   5 -10     2793.17     2816.82     83.95 o 
  11   5 -10     3351.34     3403.32    148.06 o 
  13   5 -10     4607.24     4620.18    212.18 o 
  15   5 -10       91.74      117.38     14.29 o 
  17   5 -10     3198.09     3428.88    156.00 o 
  19   5 -10      958.97     1005.65     54.28 o 
 -18   6 -10     3023.67     3105.18    137.25 o 
 -16   6 -10     2018.40     2118.31     97.69 o 
  -8   6 -10     5630.59     5447.01    162.09 o 
  -6   6 -10     3129.33     3246.48     95.71 o 
  -4   6 -10     2529.00     2558.65    102.19 o 
  -2   6 -10     4201.01     4091.70    121.61 o 
   0   6 -10       13.90       16.43      4.79 o 
   2   6 -10     4761.28     4404.70    134.80 o 
   4   6 -10     1809.14     1714.56     79.22 o 
   6   6 -10     2265.01     2255.15     68.81 o 
   8   6 -10     4604.72     4675.46    133.46 o 
  10   6 -10       55.95      106.14     13.27 o 
  18   6 -10     3197.11     3340.56    160.06 o 
  -9   7 -10     2557.67     2628.98    107.22 o 
  -7   7 -10     4932.23     4841.71    219.69 o 
  -5   7 -10      306.61      349.19     20.94 o 
  -3   7 -10     5956.90     5697.58    168.85 o 
  -1   7 -10     1121.87     1146.75     37.29 o 
   1   7 -10     1363.14     1407.74     44.98 o 
   3   7 -10     5195.89     5256.65    150.66 o 
   5   7 -10      147.88      167.38     10.45 o 
   7   7 -10     3683.04     3505.83    105.36 o 
   9   7 -10     2768.29     2683.83    113.50 o 
  -8   8 -10     3724.68     3716.33    154.24 o 
  -6   8 -10     2116.48     2206.04     93.63 o 
  -4   8 -10     2098.70     2081.59     91.58 o 
  -2   8 -10     4913.40     4917.59    195.62 o 
   0   8 -10       58.68       58.17     13.27 o 
   2   8 -10     5565.49     5452.76    213.85 o 
   4   8 -10     1605.86     1550.69     68.81 o 
   6   8 -10     3300.58     3224.13    133.35 o 
   8   8 -10     3910.38     4019.40    162.64 o 
  -7   9 -10     3618.09     3884.83    156.18 o 
  -5   9 -10       40.15       53.07     14.29 o 
  -3   9 -10     5379.08     5374.24    219.72 o 
  -1   9 -10     2306.20     2322.38    100.88 o 
   1   9 -10     2151.25     2191.38     94.65 o 
   3   9 -10     5506.74     5571.61    219.82 o 
   5   9 -10      129.21      145.98     19.40 o 
   7   9 -10     3900.83     4081.49    166.70 o 
 -22   1  -9      194.61      192.99     19.40 o 
 -20   1  -9       18.06       32.65     11.22 o 
 -18   1  -9      383.14      386.67     17.69 o 
 -16   1  -9      158.81      191.49     10.83 o 
 -14   1  -9      945.17      883.59     32.20 o 
 -12   1  -9      225.78      245.02      9.03 o 
 -10   1  -9      548.39      516.22     19.17 o 
  -8   1  -9      579.53      553.77     19.18 o 
  -6   1  -9      133.13      125.62      9.19 o 
  -4   1  -9       56.16       58.19      5.10 o 
  -2   1  -9       65.92       56.15      6.13 o 
   0   1  -9      148.92      154.86      7.22 o 
   2   1  -9       18.99       12.78      2.51 o 
   4   1  -9       18.57       14.72      2.55 o 
   6   1  -9      100.21       99.77      5.11 o 
   8   1  -9     1358.02     1307.30     30.72 o 
  10   1  -9      293.20      277.42      9.83 o 
  12   1  -9      686.26      746.19     19.06 o 
  14   1  -9      255.83      201.64     13.35 o 
  16   1  -9      543.27      547.79     18.29 o 
  18   1  -9      104.50       74.52     14.29 o 
  20   1  -9       60.91       81.40     10.10 o 
  22   1  -9       70.37       60.80     10.03 o 
 -23   2  -9       43.64       52.05     14.29 o 
 -21   2  -9        6.81        9.18     10.20 o 
 -19   2  -9       16.38       14.29      9.18 o 
 -17   2  -9       55.26       65.88      8.57 o 
 -15   2  -9       75.77       89.71      8.57 o 
 -13   2  -9        2.38        2.04      7.14 o 
 -11   2  -9        4.83        1.02      5.10 o 
  -9   2  -9      146.13      146.03     11.23 o 
  -7   2  -9       93.34       91.89      8.17 o 
  -5   2  -9      143.13      129.12      6.11 o 
  -3   2  -9       24.90       28.92      6.63 o 
  -1   2  -9      174.01      160.41     10.22 o 
   1   2  -9       94.58       89.63      5.38 o 
   3   2  -9       57.37       64.10      4.49 o 
   5   2  -9       53.06       40.92      3.42 o 
   7   2  -9      161.49      182.53      6.88 o 
   9   2  -9      181.49      185.25      7.39 o 
  11   2  -9       11.54        6.39      3.17 o 
  13   2  -9        8.81        7.74      3.93 o 
  15   2  -9       29.63       32.33      4.71 o 
  17   2  -9       28.99       26.53      5.89 o 
  19   2  -9       13.45       18.37      7.22 o 
  21   2  -9        2.57       -1.02      9.18 o 
  23   2  -9       25.43       23.47     12.25 o 
 -22   3  -9       60.16       56.13     13.27 o 
 -20   3  -9       42.37       52.05     12.25 o 
 -18   3  -9      587.82      535.95     32.73 o 
 -16   3  -9       43.70       52.33      7.84 o 
 -14   3  -9      356.92      347.49     23.51 o 
 -12   3  -9      419.82      405.92     24.54 o 
 -10   3  -9      489.08      434.77     26.60 o 
  -8   3  -9        2.65        9.18      3.61 o 
  -6   3  -9       36.69       49.01      5.05 o 
  -4   3  -9      699.56      660.05     32.80 o 
  -2   3  -9        9.76       23.47      5.10 o 
   0   3  -9      836.51      831.40     39.51 o 
   2   3  -9       19.58       32.30      3.06 o 
   4   3  -9      973.35      933.84     22.80 o 
   6   3  -9      111.76      124.97      4.68 o 
   8   3  -9        4.10        5.32      2.44 o 
  10   3  -9      140.50      127.68      5.40 o 
  12   3  -9      974.02     1006.29     28.12 o 
  14   3  -9      196.29      185.69      8.29 o 
  16   3  -9      116.64      126.59     14.29 o 
  18   3  -9      176.00      126.62     16.34 o 
  20   3  -9      134.08      132.72     16.33 o 
  22   3  -9       22.74       26.53     12.25 o 
 -21   4  -9       34.28       42.86     12.25 o 
 -19   4  -9      160.64      154.17     16.34 o 
 -17   4  -9       32.07       35.72     10.20 o 
 -15   4  -9       13.26        7.40      6.12 o 
 -13   4  -9      271.20      250.29     19.41 o 
 -11   4  -9      195.17      201.20     15.32 o 
  -7   4  -9        9.97       12.24      4.33 o 
  -5   4  -9      304.02      313.40     18.91 o 
  -3   4  -9       62.99       84.01      6.50 o 
  -1   4  -9      503.46      469.73     33.77 o 
   1   4  -9      146.00      135.47      7.94 o 
   3   4  -9      188.19      203.45      9.73 o 
   5   4  -9      246.19      252.61      9.40 o 
   7   4  -9       29.06       23.28      3.27 o 
   9   4  -9       30.31       32.45      3.65 o 
  11   4  -9      153.48      153.72     10.11 o 
  13   4  -9      161.49      137.92     10.83 o 
  15   4  -9       23.44       39.80     10.20 o 
  17   4  -9       12.99        6.12      9.18 o 
  19   4  -9       45.12       45.92     12.25 o 
  21   4  -9       12.94       21.43     12.24 o 
 -20   5  -9        7.73        3.06     10.20 o 
 -18   5  -9       29.75       33.68     11.23 o 
 -16   5  -9       91.33      125.55     14.29 o 
 -14   5  -9      321.74      292.22     23.50 o 
 -12   5  -9       17.05       28.57     10.20 o 
  -8   5  -9      429.88      418.11     16.26 o 
  -6   5  -9       47.44       58.19      6.50 o 
  -4   5  -9      272.26      270.04     11.91 o 
  -2   5  -9       24.82       22.50      5.05 o 
   0   5  -9      250.05      236.25     11.18 o 
   2   5  -9       70.33       87.53      6.27 o 
   4   5  -9      424.81      425.94     13.72 o 
   6   5  -9      109.98       95.68      7.22 o 
   8   5  -9      871.60      851.36     27.50 o 
  10   5  -9      190.20      189.95     13.28 o 
  12   5  -9       62.42       75.19      8.66 o 
  14   5  -9      114.25      101.06     13.27 o 
  16   5  -9      343.80      389.30     25.54 o 
  18   5  -9        9.24        3.06     10.20 o 
  20   5  -9       16.48       22.45     11.22 o 
 -17   6  -9       88.99      109.22     15.31 o 
 -11   6  -9       11.63        8.16      9.18 o 
  -9   6  -9      116.76      103.03      8.28 o 
  -7   6  -9      157.51      159.81      9.39 o 
  -5   6  -9      145.50      150.34      9.39 o 
  -3   6  -9       51.16       76.95      8.28 o 
  -1   6  -9      288.88      260.16     12.28 o 
   1   6  -9       99.67       91.98      7.22 o 
   3   6  -9       53.45       70.55     10.72 o 
   5   6  -9       79.07       95.45     12.25 o 
   7   6  -9      245.81      238.61     11.56 o 
   9   6  -9      200.01      196.38     10.45 o 
  17   6  -9       65.37       67.36     14.29 o 
 -16   7  -9        8.76        4.08      9.18 o 
  -8   7  -9       34.47       33.94      8.27 o 
  -6   7  -9       19.81       12.14      6.83 o 
  -4   7  -9      142.95      134.08      9.73 o 
  -2   7  -9        9.06        2.82      6.10 o 
   0   7  -9      149.97      138.58     12.76 o 
   2   7  -9        9.02        1.29      5.38 o 
   4   7  -9      137.04      123.34     12.76 o 
   6   7  -9       21.39       29.08      6.49 o 
   8   7  -9      123.55      132.82     12.76 o 
  -9   8  -9       37.73       37.76     12.25 o 
  -7   8  -9        2.52        9.18     10.20 o 
  -5   8  -9       78.91      103.09     16.33 o 
  -3   8  -9       28.57       33.68     11.23 o 
  -1   8  -9      135.68      124.55     13.27 o 
   1   8  -9       39.89       46.94     13.27 o 
   3   8  -9       44.10       51.03     12.25 o 
   5   8  -9       42.80       66.33     13.27 o 
   7   8  -9        7.93        0.00     10.20 o 
  -8   9  -9       37.35       44.90     14.29 o 
  -6   9  -9       29.57       37.76     13.27 o 
  -4   9  -9       30.28       15.31     13.27 o 
  -2   9  -9       27.31       18.37     12.25 o 
   0   9  -9        1.45       -6.12     10.20 o 
   2   9  -9       32.88       36.74     13.27 o 
   4   9  -9       80.09       89.82     16.33 o 
   6   9  -9      101.63      129.64     18.37 o 
   8   9  -9       81.06       87.78     16.33 o 
 -24   0  -8     2527.68     2591.58    118.45 o 
 -22   0  -8      128.56      147.00     17.35 o 
 -20   0  -8     4131.83     4236.86    183.62 o 
 -18   0  -8     1028.56      971.83     39.97 o 
 -16   0  -8     8091.95     7823.86    243.26 o 
 -14   0  -8     6723.04     6663.82    202.58 o 
 -12   0  -8     3109.81     3052.20     98.60 o 
 -10   0  -8    17716.32    18347.10    542.78 o 
  -6   0  -8    20924.82    20212.77    922.28 o 
   0   0  -8    58061.12    61333.02   2897.33 o 
   2   0  -8     5596.86     6083.89    275.52 o 
   4   0  -8    19856.89    19425.95    611.23 o 
   6   0  -8    20750.55    22261.70    776.74 o 
   8   0  -8    10867.31    10468.17    434.85 o 
  10   0  -8    25964.29    25498.25    925.21 o 
  12   0  -8      873.11      755.63     39.99 o 
  14   0  -8     6741.77     6625.77    215.74 o 
  16   0  -8     4799.47     4516.91    156.99 o 
  18   0  -8     2423.43     2534.22    110.32 o 
  20   0  -8     3511.42     3554.86    167.65 o 
  22   0  -8      348.31      297.33     23.50 o 
  24   0  -8     3092.63     3163.69    148.64 o 
 -23   1  -8      277.71      322.77     25.54 o 
 -21   1  -8     2296.41     2436.08    106.05 o 
 -19   1  -8     5233.14     5161.05    130.68 o 
 -17   1  -8     2023.26     2016.88     53.63 o 
 -15   1  -8    13233.52    13157.69    280.78 o 
 -13   1  -8     3322.03     3078.41     68.95 o 
 -11   1  -8    11379.23    11527.49    283.91 o 
  -9   1  -8    16339.85    17939.37    422.47 o 
  -7   1  -8     1212.93     1195.54     38.16 o 
  -5   1  -8    24620.05    25752.49   1089.61 o 
  -1   1  -8    22157.21    23706.02   1034.64 o 
   1   1  -8    29748.71    33077.27   1008.70 o 
   3   1  -8     5778.47     5918.02    161.23 o 
   5   1  -8    17259.24    17838.07    399.43 o 
   7   1  -8     1133.78     1116.19     27.50 o 
   9   1  -8    30393.72    29675.44    651.75 o 
  11   1  -8     8415.62     8694.27    201.57 o 
  13   1  -8     1378.24     1307.69     40.13 o 
  15   1  -8    13850.93    13554.78    348.65 o 
  19   1  -8     4316.88     4053.99    137.34 o 
  21   1  -8     3286.17     3335.60    107.80 o 
  23   1  -8      465.40      475.24     22.04 o 
 -22   2  -8      138.03      152.11     17.36 o 
 -20   2  -8     3855.54     3543.37    156.45 o 
 -18   2  -8      659.20      720.05     27.12 o 
 -16   2  -8     6149.06     6242.74    187.73 o 
 -14   2  -8     7292.84     7208.88    223.01 o 
 -12   2  -8     1025.61     1162.31     56.42 o 
 -10   2  -8    20464.25    20441.50    916.93 o 
  -8   2  -8     4373.41     4435.72    191.85 o 
  -6   2  -8    23874.43    23755.04    978.16 o 
  -4   2  -8    29445.70    29895.55    897.88 o 
  -2   2  -8     5338.23     5225.19    165.12 o 
   0   2  -8    63799.79    71872.00   3194.64 o 
   2   2  -8     4394.30     4329.22    204.85 o 
   4   2  -8    13359.31    13604.90    630.16 o 
   6   2  -8    16500.31    16804.66    377.08 o 
  10   2  -8    16771.96    17270.67    388.42 o 
  12   2  -8     3482.21     3542.68     92.64 o 
  14   2  -8     4210.12     3906.29    111.93 o 
  16   2  -8     6513.39     6562.09    190.66 o 
  18   2  -8     1304.18     1328.34     46.06 o 
  20   2  -8     3759.52     3592.82    169.85 o 
  22   2  -8      246.38      281.89     22.47 o 
 -23   3  -8      231.14      286.97     22.47 o 
 -21   3  -8     2161.45     2185.36    100.83 o 
 -19   3  -8     4050.25     4350.05    181.47 o 
 -17   3  -8     1287.79     1278.00     45.30 o 
 -15   3  -8    10111.69    10041.66    306.13 o 
 -13   3  -8     2575.44     2774.73    128.10 o 
 -11   3  -8     7073.14     7301.73    328.87 o 
  -7   3  -8      752.65      766.22     23.89 o 
  -5   3  -8    19616.05    20207.64    572.76 o 
  -3   3  -8     2312.93     2530.42    104.70 o 
  -1   3  -8    16748.55    17135.59    720.42 o 
   1   3  -8    15790.10    15754.78    762.77 o 
   3   3  -8     3034.04     3238.87     85.35 o 
   5   3  -8    11925.43    12302.42    247.25 o 
   7   3  -8     1287.80     1310.99     30.77 o 
   9   3  -8    16383.52    16790.59    324.25 o 
  11   3  -8     7771.93     7722.25    171.26 o 
  13   3  -8      920.16      766.23     25.43 o 
  15   3  -8    12285.49    12179.08    714.29 o 
  17   3  -8      497.11      449.91     32.72 o 
  19   3  -8     3989.62     4109.58    186.61 o 
  21   3  -8     2773.10     3081.52    137.16 o 
  23   3  -8      451.59      476.29     32.71 o 
 -22   4  -8      111.95      141.89     18.37 o 
 -20   4  -8     2972.65     3154.03    139.33 o 
 -18   4  -8      748.35      751.20     38.89 o 
 -16   4  -8     5317.90     5539.12    173.16 o 
 -14   4  -8     3987.27     4443.40    187.95 o 
 -12   4  -8     1645.65     1599.03     76.10 o 
 -10   4  -8    11452.63    11471.61    512.03 o 
  -8   4  -8     1144.10     1175.53     42.09 o 
  -6   4  -8    12162.85    12277.01    508.06 o 
  -4   4  -8     6989.83     7630.26    215.00 o 
  -2   4  -8     2506.24     2569.06     92.21 o 
   0   4  -8    26032.27    27925.36    755.15 o 
   2   4  -8     1841.69     1939.76     51.49 o 
   4   4  -8    10756.42    11591.51    346.20 o 
   6   4  -8    13163.30    13204.07    260.09 o 
   8   4  -8     4157.02     4279.79     81.01 o 
  10   4  -8    14296.80    14604.32    340.88 o 
  12   4  -8      607.89      698.43     27.85 o 
  14   4  -8     5268.00     5018.31    225.54 o 
  16   4  -8     3473.88     3280.83    163.58 o 
  18   4  -8     1416.72     1425.37     72.86 o 
  20   4  -8     2759.64     3014.34    140.25 o 
  22   4  -8      162.84      158.25     18.38 o 
 -19   5  -8     3240.26     3300.62    151.86 o 
 -17   5  -8      712.41      755.17     40.93 o 
 -15   5  -8     8372.66     8655.40    362.00 o 
 -13   5  -8     1012.68     1128.37     55.34 o 
 -11   5  -8     6231.67     6368.42    275.93 o 
  -9   5  -8     8861.68     9007.86    250.46 o 
  -7   5  -8     1766.63     1748.56     53.81 o 
  -5   5  -8    10028.08     9547.74    278.54 o 
  -3   5  -8     1638.75     1681.01     73.09 o 
  -1   5  -8    10053.04    10933.77    402.25 o 
   1   5  -8     9596.68     9905.58    283.48 o 
   3   5  -8     2119.96     2084.44     53.50 o 
   5   5  -8    13569.15    13650.27    909.86 o 
   7   5  -8      608.31      558.64     20.23 o 
   9   5  -8    13593.09    13810.54    759.18 o 
  11   5  -8     4287.70     4233.03    139.32 o 
  13   5  -8     1411.55     1370.40     48.96 o 
  15   5  -8     7290.36     7168.62    327.90 o 
  17   5  -8      242.19      186.91     19.41 o 
  19   5  -8     2528.58     2504.63    123.63 o 
 -18   6  -8      570.16      584.92     34.77 o 
 -16   6  -8     3056.17     3077.05    139.40 o 
 -12   6  -8      426.27      464.08     27.60 o 
 -10   6  -8     9859.50     9117.75    419.08 o 
  -8   6  -8     1041.66     1047.42     34.77 o 
  -6   6  -8     9255.87     9473.31    294.72 o 
  -4   6  -8     9522.51     9798.75    503.33 o 
  -2   6  -8     1295.90     1254.54     41.07 o 
   0   6  -8    18985.18    20235.77    547.97 o 
   2   6  -8     1077.77     1087.36     34.07 o 
   4   6  -8     6638.27     6450.98    189.25 o 
   6   6  -8     8398.85     8670.98    337.09 o 
   8   6  -8      798.10      758.82     26.76 o 
  16   6  -8     2672.87     2707.54    126.82 o 
  18   6  -8      455.69      452.81     30.66 o 
 -17   7  -8      248.07      256.35     21.45 o 
 -15   7  -8     4097.22     4140.34    181.37 o 
  -9   7  -8     6380.76     6229.51    182.01 o 
  -7   7  -8      491.93      516.42     20.60 o 
  -5   7  -8     6482.05     6369.65    186.71 o 
  -3   7  -8     1431.70     1573.72     47.13 o 
  -1   7  -8     6060.92     6336.37    176.92 o 
   1   7  -8     3824.82     3716.43    109.22 o 
   3   7  -8      994.02      949.01     32.92 o 
   5   7  -8     5815.22     5763.51    168.43 o 
   7   7  -8      494.24      503.93     19.94 o 
   9   7  -8     4452.09     4099.79    170.43 o 
 -10   8  -8     3919.30     4009.15    167.82 o 
  -8   8  -8      196.24      202.19     16.34 o 
  -6   8  -8     3848.76     3844.42    154.40 o 
  -4   8  -8     2869.20     2994.91    120.79 o 
  -2   8  -8      620.86      604.59     32.74 o 
   0   8  -8     6779.83     6527.03    268.51 o 
   2   8  -8      325.53      340.24     21.46 o 
   4   8  -8     3176.25     3205.36    128.17 o 
   6   8  -8     4473.98     4601.85    176.59 o 
   8   8  -8      603.86      596.30     30.68 o 
  -9   9  -8     2541.97     2751.62    112.29 o 
  -7   9  -8      620.12      677.09     35.80 o 
  -5   9  -8     2793.90     2955.95    123.77 o 
  -3   9  -8      582.37      612.59     32.73 o 
  -1   9  -8     2726.23     2790.53    116.53 o 
   1   9  -8     2042.04     1952.13     87.42 o 
   3   9  -8      597.55      654.55     34.77 o 
   5   9  -8     4483.91     4612.88    182.69 o 
   7   9  -8      235.19      230.81     18.38 o 
  -2  10  -8      270.72      292.12     22.47 o 
   0  10  -8     4084.20     3955.33    163.68 o 
   2  10  -8      216.63      278.78     20.42 o 
 -24   1  -7        4.45       14.29     12.24 o 
 -22   1  -7       68.15      108.38     15.31 o 
 -20   1  -7        7.81        1.53      5.77 o 
 -18   1  -7       91.48      117.99      6.63 o 
 -16   1  -7      651.65      595.49     16.63 o 
 -14   1  -7      184.07      226.16      7.78 o 
 -12   1  -7      979.83      945.31     23.04 o 
 -10   1  -7      407.00      391.24     12.79 o 
  -8   1  -7     3901.58     3682.87     81.52 o 
  -6   1  -7      610.67      568.67     19.54 o 
  -4   1  -7      585.06      595.97     28.72 o 
  -2   1  -7      802.49      814.54     41.14 o 
   0   1  -7      315.68      311.19     17.40 o 
   2   1  -7      302.89      320.45     13.03 o 
   4   1  -7      256.00      261.18      8.86 o 
   6   1  -7      218.81      195.95      7.02 o 
   8   1  -7     1043.68      922.03     47.28 o 
  10   1  -7      141.16      121.11      6.50 o 
  12   1  -7      297.05      253.95     11.40 o 
  14   1  -7      629.98      691.28     27.19 o 
  16   1  -7      176.10      140.57      9.22 o 
  18   1  -7      338.10      349.60     13.76 o 
  20   1  -7        6.32        3.12      6.10 o 
  22   1  -7      216.77      233.88     14.44 o 
  24   1  -7       14.96       14.29     11.22 o 
 -23   2  -7       14.25       54.08     13.27 o 
 -21   2  -7       15.03       14.29      9.18 o 
 -19   2  -7        3.06        1.02      8.16 o 
 -17   2  -7       29.18       42.31      7.55 o 
 -15   2  -7      165.49      164.89     12.76 o 
 -13   2  -7       11.63        5.10      4.33 o 
 -11   2  -7        8.97        4.08      5.10 o 
  -9   2  -7      132.71      133.78     10.21 o 
  -7   2  -7      521.24      507.70     16.28 o 
  -5   2  -7      223.28      234.07     12.27 o 
  -3   2  -7      113.65      110.87      5.06 o 
  -1   2  -7       46.65       58.46      3.92 o 
   1   2  -7      159.30      164.51     10.22 o 
   3   2  -7      369.52      395.12     14.48 o 
   5   2  -7       62.90       59.94      5.30 o 
   7   2  -7      397.89      387.46     11.12 o 
   9   2  -7      122.52      120.10      5.34 o 
  11   2  -7       26.38       29.07      3.80 o 
  13   2  -7       21.23       26.78      3.93 o 
  15   2  -7      296.24      315.61     10.73 o 
  17   2  -7       28.67       35.18      4.96 o 
  19   2  -7        7.07       13.27      6.49 o 
  21   2  -7        4.22        3.06      9.18 o 
  23   2  -7       38.89       41.84     12.25 o 
 -22   3  -7       28.49       40.82     12.25 o 
 -20   3  -7      189.71      205.25     18.38 o 
 -18   3  -7      127.19      156.20     11.17 o 
 -16   3  -7       29.56       29.14      6.83 o 
 -14   3  -7       49.82       55.10      7.55 o 
 -12   3  -7     2362.54     2221.38    105.34 o 
 -10   3  -7      229.41      221.70     15.33 o 
  -8   3  -7      199.92      214.09      8.67 o 
  -6   3  -7     1170.25     1170.31     35.21 o 
  -4   3  -7     1614.59     1575.73     46.30 o 
  -2   3  -7       94.87      107.21      8.17 o 
   0   3  -7      369.87      351.37     13.37 o 
   2   3  -7      207.72      224.74      7.85 o 
   4   3  -7      433.06      416.62     27.63 o 
   6   3  -7      712.91      679.18     15.53 o 
   8   3  -7       59.51       50.61      3.23 o 
  10   3  -7      391.78      372.86      9.89 o 
  12   3  -7      643.34      546.68     33.78 o 
  14   3  -7       40.20       53.01      5.67 o 
  16   3  -7       34.51       35.15      7.55 o 
  18   3  -7      408.96      453.82     27.60 o 
  20   3  -7       54.57       48.99     12.25 o 
  22   3  -7       79.94      107.17     16.33 o 
 -21   4  -7       57.29       74.50     14.29 o 
 -19   4  -7      129.69      153.13     16.33 o 
 -17   4  -7       19.17       17.35      9.18 o 
 -15   4  -7       24.02       23.06      6.49 o 
 -13   4  -7      107.95      118.42     12.25 o 
 -11   4  -7      693.22      659.39     35.84 o 
  -9   4  -7       59.35       72.53      6.50 o 
  -7   4  -7       41.55       51.38      5.38 o 
  -5   4  -7      111.26      106.82      8.17 o 
  -3   4  -7      644.85      605.33     20.97 o 
  -1   4  -7      321.92      317.21     22.50 o 
   1   4  -7      102.72       88.39      5.78 o 
   3   4  -7      317.19      296.24     10.00 o 
   5   4  -7       42.71       56.90      8.04 o 
   7   4  -7      150.12      147.74      4.61 o 
   9   4  -7       17.46       14.82      3.06 o 
  11   4  -7      508.11      476.23     20.25 o 
  13   4  -7       80.15       81.15      7.94 o 
  15   4  -7       63.43       67.36      8.28 o 
  17   4  -7       51.28       44.91     11.23 o 
  19   4  -7      231.80      245.11     20.43 o 
  21   4  -7       72.94       99.00     16.33 o 
 -20   5  -7       37.19       39.80     12.25 o 
 -18   5  -7       14.27       16.33     10.20 o 
 -16   5  -7      492.94      526.55     30.67 o 
 -14   5  -7       93.34      105.14     12.25 o 
 -12   5  -7       16.30       20.41      8.16 o 
 -10   5  -7       90.15       89.83     11.23 o 
  -8   5  -7     1067.78     1034.29     50.27 o 
  -6   5  -7       79.22      100.41      7.94 o 
  -4   5  -7       17.07       19.39      5.05 o 
  -2   5  -7      285.14      273.71     11.91 o 
   0   5  -7      151.26      154.94      8.28 o 
   2   5  -7      109.68      101.33      5.31 o 
   4   5  -7       38.14       41.05      5.77 o 
   6   5  -7      152.13      144.59      7.94 o 
   8   5  -7      285.28      248.06     11.18 o 
  10   5  -7      113.24      110.34      8.66 o 
  12   5  -7       47.38       60.59      7.55 o 
  14   5  -7      351.03      364.71     32.70 o 
  16   5  -7      141.82      122.51     15.31 o 
  18   5  -7       36.86       39.80     11.23 o 
  20   5  -7       15.66       19.39     10.20 o 
 -19   6  -7        4.84        1.02      9.18 o 
 -17   6  -7       54.00       61.23     12.25 o 
 -15   6  -7      270.17      282.95     20.43 o 
 -13   6  -7       47.27       58.17     12.25 o 
 -11   6  -7        5.10       -8.16      8.16 o 
  -9   6  -7      164.88      172.59     10.11 o 
  -7   6  -7      522.39      489.06     19.16 o 
  -5   6  -7      127.03      117.88      9.70 o 
  -3   6  -7       78.37       99.01      8.66 o 
  -1   6  -7       50.74       61.95      7.22 o 
   1   6  -7       64.78       75.05      7.94 o 
   3   6  -7      265.36      271.06     11.90 o 
   5   6  -7       76.21       98.09      8.66 o 
   7   6  -7      239.60      235.05     11.18 o 
   9   6  -7      126.56      103.12      7.55 o 
  15   6  -7      483.36      465.17     28.63 o 
  17   6  -7       40.50       41.84     12.25 o 
  19   6  -7        2.35       11.22     10.20 o 
 -16   7  -7        9.17        8.16      9.18 o 
 -10   7  -7       90.58      115.74     14.80 o 
  -8   7  -7       10.18       16.33      6.49 o 
  -6   7  -7      261.63      264.45     15.32 o 
  -4   7  -7       18.56       24.49      6.83 o 
  -2   7  -7       66.26       84.14      9.38 o 
   0   7  -7      188.24      172.41     10.45 o 
   2   7  -7       35.36       34.97      7.22 o 
   4   7  -7       16.55       20.41      6.49 o 
   6   7  -7      226.45      210.98     11.18 o 
   8   7  -7       17.87       25.70      7.14 o 
 -15   8  -7       19.78       16.33     10.20 o 
  -9   8  -7       18.60       32.65     11.22 o 
  -7   8  -7       10.23       14.29     10.20 o 
  -5   8  -7       36.83       51.03     12.25 o 
  -3   8  -7      134.76      131.43      9.73 o 
  -1   8  -7       30.90       33.94      8.27 o 
   1   8  -7       17.52       12.94      6.83 o 
   3   8  -7       50.80       67.97      9.38 o 
   5   8  -7       18.65       21.43      7.22 o 
   7   8  -7       12.26       21.43      9.18 o 
 -10   9  -7       14.02        4.08     11.22 o 
  -8   9  -7       20.57       38.78     13.27 o 
  -6   9  -7       27.85       26.53     13.27 o 
  -4   9  -7        4.82        3.06     10.20 o 
  -2   9  -7       18.21       26.53     11.22 o 
   0   9  -7        0.27       -7.14      9.18 o 
   2   9  -7       15.44        7.14     10.20 o 
   4   9  -7        6.36       -9.18      9.18 o 
   6   9  -7       23.44       24.49     11.22 o 
  -3  10  -7       10.33       25.51     12.24 o 
  -1  10  -7       21.48       33.67     13.27 o 
   1  10  -7        8.76       11.22     13.27 o 
   3  10  -7       36.13       47.96     14.29 o 
 -24   0  -6     1232.65     1225.03     61.51 o 
 -22   0  -6     4827.10     5141.03    222.48 o 
 -20   0  -6       39.26       71.58      9.30 o 
 -18   0  -6     9977.39     9819.64    297.47 o 
 -16   0  -6     5636.26     5773.79    171.69 o 
 -14   0  -6     2930.32     2978.96    106.19 o 
 -12   0  -6    18604.54    17786.66    554.26 o 
 -10   0  -6     4742.97     4336.29    138.23 o 
  -6   0  -6     6731.46     6623.53    300.33 o 
   2   0  -6     8447.83     8721.29    401.71 o 
   6   0  -6     2792.64     2523.46     84.26 o 
   8   0  -6    23933.73    21528.03    701.05 o 
  10   0  -6     1363.40     1199.49     57.66 o 
  12   0  -6    16274.90    16197.94    512.06 o 
  14   0  -6     2993.88     3129.93     98.51 o 
  16   0  -6     7521.00     7820.62    242.30 o 
  18   0  -6     8363.53     8109.04    269.82 o 
  20   0  -6       81.34      108.19     14.29 o 
  22   0  -6     4531.16     4276.46    193.16 o 
  24   0  -6      663.76      619.90     38.87 o 
 -23   1  -6     2364.58     2442.86     78.99 o 
 -21   1  -6     2816.81     2743.25     86.10 o 
 -19   1  -6     3414.19     3382.70     76.65 o 
 -17   1  -6     6318.54     6295.04    136.16 o 
 -15   1  -6      634.44      616.41     16.37 o 
 -13   1  -6    15299.47    15037.00    325.68 o 
 -11   1  -6     1865.27     2085.67     51.60 o 
  -9   1  -6    12979.80    12854.41    320.52 o 
  -7   1  -6    40904.72    41370.30    996.97 o 
  -5   1  -6      306.12      302.74     11.20 o 
  -3   1  -6    41496.74    44327.72   1910.48 o 
  -1   1  -6     9912.41    10817.98    468.48 o 
   1   1  -6    15645.44    16295.45    519.73 o 
   3   1  -6    57043.47    58350.25   1845.72 o 
   5   1  -6      154.87      188.84     20.95 o 
   7   1  -6    28548.02    28189.57    758.98 o 
   9   1  -6    12877.38    12612.49    284.45 o 
  11   1  -6     4415.10     4532.55    138.54 o 
  13   1  -6    11394.76    11213.83    304.81 o 
  15   1  -6      454.43      432.33     13.79 o 
  17   1  -6     7906.35     7875.25    177.43 o 
  19   1  -6     2711.61     2682.70     90.13 o 
  21   1  -6     2131.83     2014.93     70.95 o 
  23   1  -6     2264.36     2207.73    107.04 o 
 -24   2  -6      940.00      928.74     51.20 o 
 -22   2  -6     4271.36     4638.59    202.26 o 
 -20   2  -6       44.08       75.52     13.27 o 
 -18   2  -6     9050.78     8476.50    265.01 o 
 -16   2  -6     4883.39     5089.37    164.29 o 
 -14   2  -6     2075.77     2226.44     48.41 o 
 -12   2  -6    19812.59    19573.15    414.42 o 
 -10   2  -6      252.30      339.30     13.01 o 
  -8   2  -6    24548.89    25985.35    634.40 o 
  -6   2  -6    59787.91    61078.07   1812.54 o 
  -4   2  -6    16518.20    16354.99    492.38 o 
  -2   2  -6    72220.46    85469.57   2487.53 o 
   0   2  -6      411.54      415.95     21.51 o 
   2   2  -6   108619.50   122986.48   5321.44 o 
   4   2  -6    10185.58    11600.75    503.18 o 
   6   2  -6    37612.24    39142.01    881.14 o 
   8   2  -6    28731.44    28270.04    641.74 o 
  10   2  -6      776.03      802.17     19.85 o 
  12   2  -6    16911.78    16460.87    374.87 o 
  14   2  -6     3277.22     3495.64     76.96 o 
  16   2  -6     5741.22     5651.94    128.48 o 
  18   2  -6     8871.85     8767.83    279.68 o 
  20   2  -6       92.14      115.34     15.31 o 
  22   2  -6     4258.29     4368.72    196.03 o 
  24   2  -6      544.90      548.04     36.81 o 
 -23   3  -6     2036.98     2086.26     99.74 o 
 -21   3  -6     2376.92     2567.43    114.31 o 
 -19   3  -6     2507.69     2564.77    117.52 o 
 -17   3  -6     5376.77     5411.80    167.41 o 
 -15   3  -6      334.27      352.12     15.90 o 
 -13   3  -6    10799.13    11131.25    487.89 o 
 -11   3  -6     2550.62     2614.46    122.08 o 
  -9   3  -6     6268.51     6224.92    188.23 o 
  -7   3  -6    32880.95    31546.57    905.68 o 
  -5   3  -6      553.97      589.00     18.79 o 
  -3   3  -6    42195.75    45373.71   1242.81 o 
  -1   3  -6    16259.48    18223.61    526.28 o 
   3   3  -6    47836.35    48840.03   1272.42 o 
   5   3  -6      474.70      548.14     19.08 o 
   7   3  -6    24346.64    24811.84    489.85 o 
   9   3  -6     7199.59     7100.60    142.56 o 
  11   3  -6     3545.30     3636.25     81.86 o 
  13   3  -6     9360.78     8980.10    204.08 o 
  15   3  -6      209.61      208.49     12.62 o 
  17   3  -6     6511.47     6883.62    294.77 o 
  19   3  -6     2271.71     2226.59    109.17 o 
  21   3  -6     2142.40     2096.95    107.01 o 
  23   3  -6     1902.07     1935.17     96.60 o 
 -22   4  -6     3592.91     3912.42    173.75 o 
 -20   4  -6       16.91       26.53     10.20 o 
 -18   4  -6     6470.82     6556.37    284.83 o 
 -16   4  -6     3632.23     3710.03    115.27 o 
 -14   4  -6     2590.21     2593.22     82.80 o 
 -12   4  -6    11761.13    12281.00    531.47 o 
 -10   4  -6      752.90      713.00     38.93 o 
  -8   4  -6     9816.70     9765.96    307.77 o 
  -4   4  -6     4753.53     4884.73    141.86 o 
  -2   4  -6     1891.34     1961.93     58.40 o 
   0   4  -6       27.41       28.50      5.10 o 
   2   4  -6     5062.10     5313.44    127.65 o 
   4   4  -6     3254.02     3377.68     74.37 o 
   6   4  -6     3418.73     3438.30     61.42 o 
   8   4  -6    10927.70    11145.91    213.57 o 
  10   4  -6      212.36      195.11     15.32 o 
  12   4  -6    12041.34    12598.50    388.28 o 
  14   4  -6     2126.55     2021.89     69.17 o 
  16   4  -6     4164.99     4183.70    186.96 o 
  18   4  -6     6101.75     6010.56    269.79 o 
  20   4  -6        8.16       28.57     11.22 o 
  22   4  -6     3316.98     3292.67    158.07 o 
 -21   5  -6     1393.60     1506.81     72.83 o 
 -19   5  -6     1501.85     1555.92     74.92 o 
 -17   5  -6     3992.85     3779.16    166.93 o 
 -15   5  -6       94.01      102.34     13.78 o 
 -13   5  -6     8877.67     9296.50    389.12 o 
 -11   5  -6     1674.14     1675.33     77.13 o 
  -9   5  -6     7559.14     7389.33    321.23 o 
  -7   5  -6    10992.22    10599.68    314.55 o 
  -5   5  -6      713.06      712.72     23.87 o 
  -3   5  -6    13778.32    13924.25    399.97 o 
  -1   5  -6     2041.36     2102.65     63.07 o 
   1   5  -6     2801.75     2983.83     84.98 o 
   3   5  -6    15513.55    16928.72    465.60 o 
   5   5  -6      300.87      265.74     11.56 o 
   7   5  -6    10701.31    10672.33    304.63 o 
   9   5  -6     6518.98     6162.21    133.38 o 
  11   5  -6     2793.42     2753.20     89.15 o 
  13   5  -6     7395.28     6946.65    457.85 o 
  15   5  -6      201.69      206.29     17.36 o 
  17   5  -6     3951.35     3942.36    181.41 o 
  19   5  -6     1322.04     1438.95     73.84 o 
  21   5  -6     1406.66     1438.16     74.88 o 
 -20   6  -6       13.04        3.06     10.20 o 
 -18   6  -6     3849.05     3854.93    168.78 o 
 -16   6  -6     2250.25     2117.67     96.77 o 
 -12   6  -6     9415.29     9385.82    410.66 o 
 -10   6  -6      105.61      110.59      8.57 o 
  -8   6  -6     9919.09     9260.68    277.75 o 
  -6   6  -6     9684.09     9230.86    272.27 o 
  -4   6  -6     5369.61     5012.02    149.84 o 
  -2   6  -6    17318.35    17574.06    939.71 o 
   0   6  -6       47.14       78.11      7.94 o 
   2   6  -6    18599.69    18712.68    525.90 o 
   4   6  -6     4745.02     4521.66    143.62 o 
   6   6  -6     9684.46     9593.24    266.58 o 
   8   6  -6     9177.29     9118.58    264.07 o 
  14   6  -6     1320.61     1254.72     65.66 o 
  16   6  -6     1961.72     1822.20     90.49 o 
  18   6  -6     4008.97     4072.77    188.56 o 
  20   6  -6        4.10       11.22     10.20 o 
 -17   7  -6     2329.86     2279.04    103.97 o 
 -15   7  -6       31.69       28.57     10.20 o 
 -11   7  -6     2063.99     2098.27     99.82 o 
  -9   7  -6     1979.66     1952.18     54.28 o 
  -7   7  -6     9315.70     8623.63    250.48 o 
  -5   7  -6      244.43      241.67     12.28 o 
  -3   7  -6    15543.68    15773.77    439.25 o 
  -1   7  -6     5306.70     5086.35    215.31 o 
   1   7  -6     5229.50     5282.48    150.19 o 
   3   7  -6    14891.01    14393.04    418.37 o 
   5   7  -6      275.98      276.07     12.94 o 
   7   7  -6     8032.55     7949.19    295.13 o 
 -14   8  -6     1154.15     1096.58     55.34 o 
 -10   8  -6       21.99       64.29     13.27 o 
  -8   8  -6     3013.42     2867.06    120.84 o 
  -6   8  -6     1776.58     1580.84     72.98 o 
  -4   8  -6     1506.00     1529.72     61.61 o 
  -2   8  -6     3357.09     3478.81    101.98 o 
   0   8  -6       15.50       28.52      7.55 o 
   2   8  -6     3233.45     3229.96     96.80 o 
   4   8  -6     1400.74     1354.03     43.87 o 
   6   8  -6     2257.73     2310.97    114.83 o 
   8   8  -6     2812.30     2703.79    115.58 o 
  -9   9  -6     1892.75     2008.23     87.36 o 
  -7   9  -6     2284.58     2455.11    103.97 o 
  -5   9  -6      174.65      158.26     16.34 o 
  -3   9  -6     4045.78     3865.58    163.79 o 
  -1   9  -6      647.44      643.46     34.78 o 
   1   9  -6      655.70      650.64     34.78 o 
   3   9  -6     4014.54     3873.41    162.73 o 
   5   9  -6       79.04       93.90     15.31 o 
   7   9  -6     2556.91     2575.15    110.26 o 
  -4  10  -6     1334.08     1397.75     63.58 o 
  -2  10  -6     3084.79     3034.82    130.06 o 
   0  10  -6       38.62       26.53     13.27 o 
   2  10  -6     2925.92     3112.47    124.83 o 
   4  10  -6     1205.60     1267.93     59.45 o 
 -24   1  -5       19.26       29.56     10.20 o 
 -22   1  -5      189.30      187.30     12.62 o 
 -20   1  -5        9.75       12.59      4.83 o 
 -18   1  -5      214.70      210.93      8.66 o 
 -16   1  -5       28.77       22.85      3.93 o 
 -14   1  -5      100.36       92.22      6.07 o 
 -12   1  -5      189.66      217.37      7.01 o 
 -10   1  -5      270.86      248.69     11.95 o 
  -8   1  -5      426.11      447.98     13.99 o 
  -6   1  -5      923.22      894.32     42.19 o 
  -4   1  -5      598.49      613.48     18.51 o 
  -2   1  -5     1252.50     1295.75     58.05 o 
   0   1  -5      618.32      633.81     29.84 o 
   2   1  -5      436.07      470.96     23.60 o 
   4   1  -5     1563.64     1648.68     52.84 o 
   6   1  -5      612.44      603.60     18.16 o 
   8   1  -5     1037.39     1115.42     29.30 o 
  10   1  -5      137.22      129.87      6.19 o 
  12   1  -5      704.53      730.52     22.05 o 
  14   1  -5       55.96       61.57      4.83 o 
  16   1  -5       21.35       27.18      4.08 o 
  18   1  -5       76.09       74.38      6.24 o 
  20   1  -5       16.81       29.14      6.83 o 
  22   1  -5       55.35       71.08     11.74 o 
  24   1  -5       53.44       71.44     14.29 o 
 -23   2  -5        5.51       10.20     11.22 o 
 -21   2  -5       30.65       39.21      7.22 o 
 -19   2  -5       65.05       82.40      9.08 o 
 -17   2  -5        6.62        8.18      3.62 o 
 -15   2  -5        5.16       10.75      3.29 o 
 -13   2  -5      139.64      124.89      5.73 o 
 -11   2  -5       72.93       78.86      5.08 o 
  -9   2  -5      436.25      435.72     15.87 o 
  -7   2  -5      161.21      145.42      7.15 o 
  -5   2  -5      391.75      366.56     12.65 o 
  -3   2  -5      255.94      293.68     10.13 o 
  -1   2  -5     1808.35     1789.83     56.83 o 
   1   2  -5      988.43     1012.28     32.72 o 
   3   2  -5      802.71      885.66     24.07 o 
   5   2  -5      122.19      120.83      5.09 o 
   7   2  -5      176.45      168.52      5.26 o 
   9   2  -5      263.17      263.17      7.50 o 
  11   2  -5      129.10      141.95      5.99 o 
  13   2  -5       54.62       65.67      4.83 o 
  15   2  -5       11.16       17.55      3.57 o 
  17   2  -5        5.65        8.43      4.30 o 
  19   2  -5       23.63       15.31      9.18 o 
  21   2  -5       55.89       59.19     12.25 o 
  23   2  -5        2.08       -1.02      9.18 o 
 -22   3  -5      105.05      136.78     17.35 o 
 -20   3  -5       45.55       21.43     10.21 o 
 -18   3  -5      148.92      146.38     10.45 o 
 -16   3  -5       28.05       41.84      6.83 o 
 -14   3  -5       25.33       29.15      6.10 o 
 -12   3  -5       56.89       69.41      9.19 o 
 -10   3  -5       67.85       75.54      9.19 o 
  -8   3  -5      508.87      475.39     14.83 o 
  -6   3  -5     1253.05     1297.79     38.90 o 
  -4   3  -5     1113.89     1099.73     33.06 o 
  -2   3  -5       19.03       22.24      3.61 o 
   0   3  -5      114.36      100.79      4.13 o 
   2   3  -5       56.82       50.86      3.41 o 
   4   3  -5      360.81      351.82     13.69 o 
   6   3  -5      737.52      681.17     15.37 o 
   8   3  -5     1909.11     1924.63     37.67 o 
  10   3  -5      245.88      233.76      8.15 o 
  12   3  -5      211.85      225.12      8.64 o 
  14   3  -5       84.64      100.20      8.66 o 
  16   3  -5       97.28      101.92      9.00 o 
  18   3  -5       53.31       55.11     11.23 o 
  20   3  -5       34.73       38.78     11.23 o 
  22   3  -5       89.30       97.99     16.33 o 
 -21   4  -5       17.06       23.47     11.22 o 
 -19   4  -5       10.93       14.29      9.18 o 
 -17   4  -5      116.84      112.67      9.73 o 
 -15   4  -5       71.52       82.02      8.28 o 
 -13   4  -5      179.91      169.53     14.30 o 
 -11   4  -5       51.99       54.09      9.19 o 
  -9   4  -5      143.01      139.76      6.07 o 
  -7   4  -5      195.27      182.53      8.28 o 
  -5   4  -5     1801.52     1795.84     53.23 o 
  -3   4  -5      363.34      369.29     13.30 o 
  -1   4  -5     1209.85     1361.20     56.09 o 
   1   4  -5      376.07      367.81     13.37 o 
   3   4  -5      623.36      635.29     14.93 o 
   5   4  -5     1011.51      988.47     23.75 o 
   7   4  -5      651.72      657.59     14.02 o 
   9   4  -5       40.10       50.65      3.68 o 
  11   4  -5       39.78       52.42      6.10 o 
  13   4  -5      110.75      109.81      8.66 o 
  15   4  -5       33.70       37.06      6.83 o 
  17   4  -5       80.00       87.78     14.29 o 
  19   4  -5        4.98        1.02      9.18 o 
  21   4  -5       18.79       29.59     11.22 o 
 -20   5  -5       32.54       27.55     11.23 o 
 -18   5  -5       73.45       84.71     13.27 o 
 -16   5  -5       42.41       37.89      7.11 o 
 -14   5  -5       88.10      103.25      9.30 o 
 -12   5  -5       71.35       89.82     12.25 o 
 -10   5  -5      199.67      190.87     10.03 o 
  -8   5  -5       81.16       75.55      6.50 o 
  -6   5  -5       27.83       47.50      5.77 o 
  -4   5  -5      129.32      114.45      7.22 o 
  -2   5  -5      146.60      133.69      7.56 o 
   0   5  -5      590.05      568.18     37.89 o 
   2   5  -5      164.67      149.67      6.27 o 
   4   5  -5      481.61      507.60     25.58 o 
   6   5  -5       72.94       74.64      5.77 o 
   8   5  -5       33.27       36.31      3.57 o 
  10   5  -5       53.61       67.91      6.50 o 
  12   5  -5      215.50      229.02     11.90 o 
  14   5  -5      104.75       99.74      8.66 o 
  16   5  -5       14.14       10.20      8.16 o 
  18   5  -5       58.75       66.34     13.27 o 
  20   5  -5       13.75       19.39     10.20 o 
 -19   6  -5      117.01      114.33     16.33 o 
 -17   6  -5        1.93        6.12      8.16 o 
 -15   6  -5        5.11       15.31      9.18 o 
 -13   6  -5      132.80      104.14     13.27 o 
 -11   6  -5       59.57       92.88     12.25 o 
  -9   6  -5      205.75      210.44      9.64 o 
  -7   6  -5      125.83      112.42     11.23 o 
  -5   6  -5      241.50      227.17     11.18 o 
  -3   6  -5      182.92      176.79     14.30 o 
  -1   6  -5      919.95      960.72     84.07 o 
   1   6  -5      470.50      469.12     17.71 o 
   3   6  -5      322.41      331.70     13.73 o 
   5   6  -5       94.23       81.50      6.83 o 
   7   6  -5       92.79       85.27      7.22 o 
   9   6  -5      155.63      137.85     11.23 o 
  13   6  -5       44.96       34.70      9.18 o 
  15   6  -5        8.06        0.00      8.16 o 
  17   6  -5        5.52        3.06      8.16 o 
  19   6  -5       43.53       48.99     13.27 o 
 -18   7  -5        5.63        4.08     10.20 o 
 -16   7  -5       16.99       20.41      9.18 o 
 -14   7  -5       39.67       47.96     11.23 o 
 -10   7  -5       39.16       45.30      6.27 o 
  -8   7  -5       78.18      104.76      9.72 o 
  -6   7  -5      171.68      163.79     10.11 o 
  -4   7  -5      264.65      239.07     12.28 o 
  -2   7  -5       96.97      106.74     10.11 o 
   0   7  -5        4.71        0.88      5.38 o 
   2   7  -5       95.25      103.40      9.30 o 
   4   7  -5      202.46      193.82     10.45 o 
   6   7  -5      235.30      223.12     11.18 o 
   8   7  -5      279.90      255.19     11.90 o 
 -15   8  -5       10.22        6.12      9.18 o 
  -9   8  -5        7.32       11.22     10.20 o 
  -7   8  -5       35.97       50.00     12.25 o 
  -5   8  -5      271.29      260.22     13.35 o 
  -3   8  -5        5.25        0.00      6.49 o 
  -1   8  -5      162.20      145.05     15.83 o 
   1   8  -5       59.09       59.64      8.66 o 
   3   8  -5       18.15       11.73      6.49 o 
   5   8  -5      147.63      125.08      9.73 o 
   7   8  -5      108.12      107.53      8.28 o 
 -10   9  -5       31.67       47.96     14.29 o 
  -8   9  -5       13.74       18.37     11.22 o 
  -6   9  -5       27.43       19.39     12.25 o 
  -4   9  -5        5.57        3.06     10.20 o 
  -2   9  -5       19.73       15.31     10.20 o 
   0   9  -5       79.78       87.78     14.29 o 
   2   9  -5       46.23       47.97     12.25 o 
   4   9  -5       18.39        3.06      9.18 o 
   6   9  -5       12.72        6.12      9.18 o 
  -5  10  -5       17.21       17.35     12.25 o 
  -3  10  -5       39.35       52.05     14.29 o 
  -1  10  -5       73.00       79.61     16.33 o 
   1  10  -5       32.93       48.98     13.27 o 
   3  10  -5       15.51       29.59     13.27 o 
   5  10  -5       12.90       17.35     11.22 o 
 -24   0  -4     3064.88     3293.96    146.58 o 
 -22   0  -4       67.07      110.23     15.31 o 
 -20   0  -4     5342.85     5184.25    163.57 o 
 -18   0  -4      729.51      740.70     27.14 o 
 -16   0  -4     6282.72     6112.04    347.54 o 
 -14   0  -4    11754.74    11615.92    598.94 o 
 -12   0  -4     3211.00     3304.45    137.34 o 
 -10   0  -4    22041.99    21820.96    656.10 o 
  -8   0  -4     6071.36     5905.74    183.61 o 
  -6   0  -4    45653.32    42854.13   1919.10 o 
  -4   0  -4     4644.70     4466.00    196.85 o 
   0   0  -4    94286.03    95972.04   4499.10 o 
   2   0  -4     2925.15     3194.48    142.24 o 
   4   0  -4     7097.29     8592.85    383.91 o 
  10   0  -4    17573.21    16796.96    542.25 o 
  12   0  -4     7856.01     8444.30    257.97 o 
  14   0  -4     7333.94     7215.11    342.57 o 
  16   0  -4     7504.88     7490.30    236.92 o 
  18   0  -4     1350.98     1327.33     46.78 o 
  20   0  -4     4983.35     4809.19    218.74 o 
  22   0  -4      144.99      141.91     15.31 o 
  24   0  -4     3487.75     3629.00    167.49 o 
 -23   1  -4      558.84      628.76     25.66 o 
 -21   1  -4     3291.92     3481.63    105.28 o 
 -19   1  -4     5045.37     4875.44    108.58 o 
 -17   1  -4     1373.05     1319.56     32.44 o 
 -15   1  -4    17548.72    17811.61    377.39 o 
 -13   1  -4     2874.49     2837.97     82.70 o 
 -11   1  -4    12048.74    12175.81    255.60 o 
  -9   1  -4    29033.12    31032.44    745.22 o 
  -7   1  -4     1700.29     1631.56     40.38 o 
  -5   1  -4    24778.29    23397.55    724.57 o 
  -3   1  -4     2532.43     2407.90     72.25 o 
  -1   1  -4    34408.30    39984.65   1730.13 o 
   1   1  -4    42103.22    45556.69   2019.22 o 
   3   1  -4     6072.84     5841.83    183.80 o 
   5   1  -4    13589.76    13286.48    437.80 o 
   7   1  -4     3185.96     3140.44     80.74 o 
   9   1  -4    40458.41    37402.79    817.43 o 
  11   1  -4    10784.37    10763.49    297.45 o 
  15   1  -4    19992.97    20271.65    441.17 o 
  17   1  -4      481.12      469.40     30.68 o 
  19   1  -4     4567.47     4427.04    118.88 o 
  21   1  -4     4133.87     4130.51    132.04 o 
  23   1  -4      779.43      802.38     45.03 o 
 -24   2  -4     2575.73     2722.11     87.42 o 
 -22   2  -4       63.94      104.50     10.45 o 
 -20   2  -4     4959.03     4922.81    125.74 o 
 -18   2  -4      682.26      713.11     18.40 o 
 -16   2  -4     7425.26     7403.97    159.31 o 
 -14   2  -4     8308.78     8203.75    176.43 o 
 -12   2  -4     3624.19     3357.09     74.65 o 
 -10   2  -4    20020.67    20477.98    656.04 o 
  -8   2  -4     8033.21     8107.13    335.01 o 
  -6   2  -4    38939.93    40188.71   1520.69 o 
  -4   2  -4    31989.38    34790.99   1014.75 o 
  -2   2  -4     5294.46     5111.15    217.24 o 
   2   2  -4     5376.36     5659.12    347.24 o 
   4   2  -4    50043.35    49713.94   1468.53 o 
   6   2  -4    41777.85    40605.17    885.46 o 
   8   2  -4    22492.91    21355.29    459.68 o 
  10   2  -4    27930.99    26663.46    579.21 o 
  12   2  -4     1206.23     1184.73     61.65 o 
  14   2  -4     9104.44     9364.15    208.54 o 
  16   2  -4     5485.76     5493.10    126.20 o 
  18   2  -4     1488.38     1429.67     67.79 o 
  20   2  -4     4498.46     4354.45    198.50 o 
  22   2  -4      191.60      248.13     19.40 o 
  24   2  -4     3050.91     3175.84    147.59 o 
 -23   3  -4      468.08      534.60     32.71 o 
 -21   3  -4     2740.10     2844.63    122.74 o 
 -19   3  -4     4945.50     4888.69    218.66 o 
 -17   3  -4     1125.59     1079.07     39.47 o 
 -15   3  -4    14787.28    14518.89    451.36 o 
 -13   3  -4     1854.58     1981.92     65.93 o 
 -11   3  -4     9543.46     8631.93    402.04 o 
  -9   3  -4    21209.02    21463.96    523.76 o 
  -7   3  -4      851.44      842.29     21.69 o 
  -5   3  -4    23455.84    23683.01    652.16 o 
  -3   3  -4     5936.92     5987.70    264.74 o 
  -1   3  -4    32593.43    33891.16   1427.40 o 
   1   3  -4    39792.90    39980.96   1150.44 o 
   3   3  -4     8441.59     8694.75    205.80 o 
   5   3  -4    23700.98    24176.74    456.10 o 
   7   3  -4      464.41      469.06     17.73 o 
   9   3  -4    31559.06    30860.02    526.15 o 
  11   3  -4     6675.69     6626.82    152.66 o 
  13   3  -4     1415.10     1593.48     50.48 o 
  15   3  -4    14180.51    13971.20    445.82 o 
  17   3  -4      435.82      412.00     19.87 o 
  19   3  -4     4063.29     4083.85    187.80 o 
  21   3  -4     3225.75     3214.79    150.87 o 
  23   3  -4      555.89      613.51     37.83 o 
 -22   4  -4       97.72      132.70     17.35 o 
 -20   4  -4     3680.07     3934.73    164.59 o 
 -18   4  -4      887.35      849.00     45.06 o 
 -16   4  -4     5108.25     5199.32    156.98 o 
 -14   4  -4     6431.13     6219.65    196.72 o 
 -12   4  -4     1330.89     1333.37     62.66 o 
 -10   4  -4    15617.18    15450.22    691.64 o 
  -8   4  -4     1627.32     1607.89     75.21 o 
  -6   4  -4    17303.47    16283.48    476.60 o 
  -4   4  -4     6595.53     6737.89    267.60 o 
  -2   4  -4     2058.05     2073.90     65.76 o 
   0   4  -4    26113.42    27412.59   1108.63 o 
   2   4  -4     1799.99     1839.55     44.52 o 
   4   4  -4     2565.07     2635.57     75.87 o 
   6   4  -4    14097.21    13795.93    264.04 o 
   8   4  -4      510.41      533.09     23.03 o 
  10   4  -4    12010.74    11434.45    567.96 o 
  12   4  -4     2909.58     2959.93     92.21 o 
  14   4  -4     4627.98     4336.45    143.65 o 
  16   4  -4     5323.69     5179.64    165.26 o 
  18   4  -4      965.84     1047.00     52.25 o 
  20   4  -4     3560.24     3734.26    166.59 o 
  22   4  -4      111.74      141.89     17.35 o 
 -21   5  -4     2095.06     2066.23     98.73 o 
 -19   5  -4     3197.35     3074.70    136.38 o 
 -17   5  -4      583.22      564.59     32.73 o 
 -15   5  -4     8906.19     9272.83    275.68 o 
 -13   5  -4     1453.96     1381.51     72.93 o 
 -11   5  -4     6115.95     5916.69    269.94 o 
  -9   5  -4    12204.59    12100.18    286.45 o 
  -7   5  -4     1808.48     1811.20     91.71 o 
  -5   5  -4    10848.95    10254.29    306.33 o 
  -3   5  -4      813.66      815.61     27.52 o 
  -1   5  -4     9061.30     9187.96    371.22 o 
   1   5  -4     6822.85     6781.44    195.88 o 
   3   5  -4      661.13      720.04     23.15 o 
   5   5  -4     8097.08     8343.25    473.36 o 
   7   5  -4     2257.29     2215.13     48.67 o 
   9   5  -4    10441.90     9976.09    210.33 o 
  11   5  -4     7359.92     7091.08    229.54 o 
  13   5  -4      792.43      790.15     31.11 o 
  15   5  -4    10441.62    10832.06    569.56 o 
  17   5  -4      446.57      439.56     29.64 o 
  19   5  -4     3440.32     3462.29    160.29 o 
  21   5  -4     2195.63     2367.45    113.18 o 
 -20   6  -4     2254.22     2229.93    104.96 o 
 -18   6  -4      561.28      559.36     33.75 o 
 -16   6  -4     3772.76     3785.87    165.73 o 
 -14   6  -4     2877.24     2979.90    114.11 o 
 -12   6  -4      739.54      666.41     37.88 o 
 -10   6  -4    10231.53     9978.48    239.29 o 
  -8   6  -4      996.79      983.57     30.75 o 
  -6   6  -4    11014.52    10235.41    299.35 o 
  -4   6  -4    10930.47    10812.66    305.42 o 
  -2   6  -4     2026.47     2174.17     60.47 o 
   0   6  -4    27941.97    29125.64   1123.71 o 
   2   6  -4     1524.70     1485.74     44.69 o 
   4   6  -4    13191.39    13263.28    381.28 o 
   6   6  -4    12226.17    11893.15    339.91 o 
   8   6  -4     2637.45     2634.75     75.16 o 
  12   6  -4      386.54      350.58     24.53 o 
  14   6  -4     4217.05     3996.58    185.86 o 
  16   6  -4     3103.49     2924.67    138.43 o 
  18   6  -4      796.22      831.10     46.06 o 
  20   6  -4     2301.32     2451.61    118.36 o 
 -17   7  -4      384.32      391.37     26.57 o 
 -15   7  -4     5551.18     5533.45    238.73 o 
 -11   7  -4     3456.71     3411.76    157.34 o 
  -9   7  -4     7154.83     7340.52    173.05 o 
  -7   7  -4      598.91      578.88     24.55 o 
  -5   7  -4     8860.17     8669.92    242.53 o 
  -3   7  -4     2694.05     2666.36     80.67 o 
  -1   7  -4     8919.80     8567.64    246.98 o 
   1   7  -4     8295.39     8046.30    236.95 o 
   3   7  -4     2606.99     2548.61     78.45 o 
   5   7  -4    11890.06    11606.91    332.98 o 
   7   7  -4      194.81      182.58     15.83 o 
 -10   8  -4     5647.74     5444.12    218.06 o 
  -8   8  -4      272.96      289.09     19.41 o 
  -6   8  -4     4452.60     4387.65    207.34 o 
  -4   8  -4     4402.43     4206.89    171.50 o 
  -2   8  -4      567.67      597.14     22.05 o 
   0   8  -4     7623.95     7633.67    267.09 o 
   2   8  -4      564.20      535.30     54.72 o 
   4   8  -4     3547.54     3219.85    100.60 o 
   6   8  -4     4360.80     4193.75    124.39 o 
 -11   9  -4     1771.40     1917.84     84.23 o 
  -9   9  -4     3218.37     3145.49    131.19 o 
  -7   9  -4      595.74      689.33     35.80 o 
  -5   9  -4     3135.49     3103.17    128.09 o 
  -3   9  -4      463.61      545.88     30.67 o 
  -1   9  -4     2197.50     2127.70     93.67 o 
   1   9  -4     1433.11     1430.58     64.65 o 
   3   9  -4      307.70      302.40     20.43 o 
   5   9  -4     3014.95     3152.31    130.10 o 
   7   9  -4      579.72      591.11     31.70 o 
  -6  10  -4     2528.81     2731.78    116.40 o 
  -4  10  -4     2394.17     2519.49    108.11 o 
  -2  10  -4      440.33      418.03     26.57 o 
   0  10  -4     4072.06     3995.43    165.79 o 
   2  10  -4      289.03      279.89     21.45 o 
   4  10  -4     2521.77     2616.50    111.25 o 
   6  10  -4     2819.39     2998.71    122.71 o 
 -24   1  -3       36.41       50.00      9.00 o 
 -22   1  -3       23.22       23.57      7.55 o 
 -20   1  -3      493.92      460.86     14.42 o 
 -18   1  -3      191.37      236.02      9.03 o 
 -16   1  -3      861.76      816.34     20.87 o 
 -14   1  -3      368.16      422.93     11.23 o 
 -12   1  -3     2954.74     2756.32     76.42 o 
 -10   1  -3     1196.39     1296.09     38.16 o 
  -8   1  -3      861.09      843.24     22.61 o 
  -6   1  -3      895.81      942.00     24.52 o 
  -4   1  -3      724.37      719.78     23.28 o 
  -2   1  -3      290.77      337.38     15.38 o 
   0   1  -3      282.68      286.25     14.36 o 
   2   1  -3      642.31      749.36     45.39 o 
   4   1  -3      559.58      582.57     20.35 o 
   6   1  -3      475.74      514.80     18.85 o 
   8   1  -3      545.66      517.16     16.17 o 
  10   1  -3     3589.44     3641.77     94.20 o 
  12   1  -3      963.68      849.90     46.19 o 
  14   1  -3     1071.78     1148.96     27.18 o 
  18   1  -3      696.04      715.02     18.78 o 
  20   1  -3      132.67      114.34     15.31 o 
  22   1  -3       57.69       47.97     12.25 o 
  24   1  -3       19.92       12.25      9.18 o 
 -23   2  -3        7.97        2.55      7.22 o 
 -21   2  -3       95.68       94.93     14.29 o 
 -19   2  -3       35.05       53.20      5.69 o 
 -17   2  -3       25.36       36.54      4.59 o 
 -15   2  -3       72.13       82.07      5.34 o 
 -13   2  -3      286.08      275.23      8.81 o 
 -11   2  -3      153.23      155.50      5.99 o 
  -9   2  -3       52.63       68.05      4.13 o 
  -7   2  -3      167.26      181.75      6.27 o 
  -5   2  -3      237.36      243.33      9.02 o 
  -3   2  -3      135.32      144.98     11.24 o 
  -1   2  -3      121.46      107.31      6.13 o 
   1   2  -3      414.19      434.06     14.86 o 
   3   2  -3      478.11      490.20     15.91 o 
   5   2  -3      105.35      105.41      4.62 o 
   7   2  -3       52.96       54.61      2.91 o 
   9   2  -3      168.53      175.62      5.15 o 
  11   2  -3      311.06      305.85      9.45 o 
  13   2  -3       96.41       86.17      5.07 o 
  15   2  -3       36.09       31.82      3.93 o 
  17   2  -3       33.70       38.82      7.22 o 
  19   2  -3       51.41       52.05     11.23 o 
  21   2  -3       41.72       41.84     11.23 o 
  23   2  -3        8.10       10.20      9.18 o 
 -24   3  -3      131.59      134.75     19.40 o 
 -22   3  -3       52.85       69.40     14.29 o 
 -20   3  -3       77.61       80.85      9.38 o 
 -18   3  -3       36.60       53.74      6.27 o 
 -16   3  -3     1363.34     1297.94     31.29 o 
 -14   3  -3      585.73      689.80     20.07 o 
 -12   3  -3      203.93      194.93      9.14 o 
 -10   3  -3      340.32      315.65     10.59 o 
  -8   3  -3     2023.74     1891.08     48.10 o 
  -6   3  -3      726.27      661.36     19.94 o 
  -4   3  -3      112.91       99.16      4.13 o 
  -2   3  -3      855.51      885.00     28.72 o 
   0   3  -3      447.90      447.73     19.47 o 
   2   3  -3      887.45      952.60     30.13 o 
   4   3  -3       31.39       36.21      4.20 o 
   6   3  -3     2672.56     2644.91     58.26 o 
   8   3  -3      939.00      885.58     21.62 o 
  10   3  -3      169.47      151.89      8.60 o 
  12   3  -3      105.16       83.84      6.83 o 
  14   3  -3     2082.42     1966.48     64.96 o 
  16   3  -3      385.56      343.45     25.55 o 
  18   3  -3      131.04      124.55     14.29 o 
  20   3  -3       55.98       56.13     12.25 o 
  22   3  -3      179.10      164.39     17.36 o 
  24   3  -3       40.81       25.51     11.23 o 
 -23   4  -3       15.85       15.31     11.22 o 
 -21   4  -3       62.14       68.38     13.27 o 
 -19   4  -3       34.26       38.78     11.23 o 
 -17   4  -3      288.53      263.92     14.07 o 
 -15   4  -3      212.40      225.11     11.90 o 
 -13   4  -3       93.53       94.56      7.22 o 
 -11   4  -3      145.85      130.71     12.25 o 
  -9   4  -3      556.06      518.61     14.92 o 
  -7   4  -3      197.73      184.59      8.28 o 
  -5   4  -3      179.47      175.28      7.95 o 
  -3   4  -3       87.82       94.58      5.78 o 
  -1   4  -3       54.38       84.74      5.05 o 
   1   4  -3      187.38      221.40      6.37 o 
   3   4  -3       36.77       53.17      3.83 o 
   5   4  -3      674.03      694.25     14.44 o 
   7   4  -3      540.60      529.93     12.62 o 
   9   4  -3      224.03      174.42      7.46 o 
  11   4  -3       72.95       87.04      6.83 o 
  13   4  -3      276.29      272.25     13.00 o 
  15   4  -3      437.69      449.26     22.49 o 
  17   4  -3      105.82      113.31     14.29 o 
  19   4  -3       16.66       15.31      9.18 o 
  21   4  -3       20.79       13.27     10.20 o 
  23   4  -3       25.77       43.88     12.25 o 
 -22   5  -3       22.43       17.35     11.22 o 
 -20   5  -3      361.19      349.45     25.54 o 
 -18   5  -3      119.98      128.63     14.29 o 
 -16   5  -3       40.60       36.15      7.55 o 
 -14   5  -3       15.53       14.76      5.38 o 
 -12   5  -3     1277.15     1169.25     61.59 o 
 -10   5  -3      423.81      419.85     12.67 o 
  -8   5  -3       29.61       34.99      4.30 o 
  -6   5  -3      669.53      636.54     21.36 o 
  -4   5  -3      147.77      126.15      7.22 o 
  -2   5  -3      215.58      191.61      9.01 o 
   0   5  -3      217.32      216.83      9.73 o 
   2   5  -3      329.76      315.87     12.29 o 
   4   5  -3      201.97      202.99     10.22 o 
   6   5  -3      515.78      501.97     14.68 o 
   8   5  -3       93.14       89.47      4.45 o 
  10   5  -3     1323.96     1294.54     42.84 o 
  12   5  -3      417.48      378.28     25.56 o 
  14   5  -3        7.12        7.14      5.05 o 
  16   5  -3       20.23       15.31      8.16 o 
  18   5  -3      408.00      445.61     27.60 o 
  20   5  -3       99.85      111.26     16.33 o 
  22   5  -3       18.70       -9.18      9.18 o 
 -19   6  -3      105.90      111.26     15.31 o 
 -17   6  -3       28.67       27.55     10.20 o 
 -15   6  -3      111.90      108.21     10.03 o 
 -13   6  -3      276.23      271.56     14.07 o 
 -11   6  -3      248.25      236.99     17.37 o 
  -9   6  -3       53.39       82.03      7.07 o 
  -7   6  -3       77.35       94.85      8.28 o 
  -5   6  -3      126.50      119.47      7.94 o 
  -3   6  -3       81.05       83.62      7.55 o 
  -1   6  -3       56.92       72.95      7.55 o 
   1   6  -3      201.82      210.24     13.28 o 
   3   6  -3      229.26      222.82     11.75 o 
   5   6  -3       79.06       97.94      7.94 o 
   7   6  -3       49.02       48.74      6.50 o 
  11   6  -3      278.04      248.26     17.37 o 
  13   6  -3      102.06       87.56      9.00 o 
  15   6  -3       48.51       31.64      9.19 o 
  17   6  -3       86.07      119.42     15.31 o 
  19   6  -3      101.68      108.20     15.31 o 
 -18   7  -3        6.29       -1.02      9.18 o 
 -16   7  -3      240.98      224.69     19.40 o 
 -14   7  -3      122.99      148.02     14.29 o 
 -12   7  -3       41.03       33.68     11.23 o 
 -10   7  -3       32.33       40.41      6.07 o 
  -8   7  -3       95.67      119.10     11.15 o 
  -6   7  -3       80.67       94.78     10.72 o 
  -4   7  -3       27.38       33.24      6.49 o 
  -2   7  -3       69.98       83.81      8.66 o 
   0   7  -3       78.96       90.41      8.66 o 
   2   7  -3      132.66      118.78      8.28 o 
   4   7  -3       55.40       58.44      7.55 o 
   6   7  -3      241.40      233.52     11.18 o 
   8   7  -3       87.12      120.45     13.27 o 
  18   7  -3       15.58       11.22     10.20 o 
 -11   8  -3       32.40       54.09     12.25 o 
  -9   8  -3       97.93      140.87     16.33 o 
  -7   8  -3       77.12       67.77      9.00 o 
  -5   8  -3       64.19       84.98     11.74 o 
  -3   8  -3       16.44       20.92      7.22 o 
  -1   8  -3       12.95       17.86      6.49 o 
   1   8  -3       26.30       26.34      6.83 o 
   3   8  -3       17.66       16.84      6.49 o 
   5   8  -3      223.23      205.60     17.36 o 
   7   8  -3       69.02       82.21      9.00 o 
 -10   9  -3       75.08      102.07     16.33 o 
  -8   9  -3       21.25       11.22     11.22 o 
  -6   9  -3       99.96       92.89     15.31 o 
  -4   9  -3       16.92       15.31     10.20 o 
  -2   9  -3        2.98       20.41     11.22 o 
   0   9  -3       19.69       15.31     10.20 o 
   2   9  -3        2.30       -1.02      9.18 o 
   4   9  -3        9.46       13.27      9.18 o 
   6   9  -3      113.54      159.25     17.35 o 
  -7  10  -3        8.91       16.33     12.24 o 
  -5  10  -3       10.36       20.41     12.24 o 
  -3  10  -3       25.92       11.23     13.27 o 
  -1  10  -3       13.45       15.31     12.24 o 
   1  10  -3       38.76       35.72     13.27 o 
   3  10  -3       30.35       32.66     12.25 o 
   5  10  -3       12.25       14.29     11.22 o 
 -24   0  -2      791.98      761.45     41.96 o 
 -22   0  -2     5734.23     5554.17    232.73 o 
 -20   0  -2      192.03      188.42     12.28 o 
 -18   0  -2    10283.83    10160.16    314.08 o 
 -16   0  -2     8721.56     8610.20    257.84 o 
 -14   0  -2     2416.09     2611.11    109.61 o 
 -12   0  -2    25088.80    23654.74    754.46 o 
 -10   0  -2     2122.14     2146.32     69.92 o 
  -8   0  -2    42702.63    43264.27   1857.63 o 
  -6   0  -2   107246.44    93815.80   4131.80 o 
   2   0  -2    84658.55    86917.66   3765.83 o 
   6   0  -2    43099.59    38616.30   1820.47 o 
   8   0  -2    37681.85    34631.64   1594.03 o 
  10   0  -2     1698.34     1483.06     54.77 o 
  12   0  -2    16995.44    17390.82    571.77 o 
  14   0  -2     6219.64     6198.99    191.68 o 
  16   0  -2     7968.60     7704.09    248.44 o 
  18   0  -2    11041.98    11303.21    382.84 o 
  20   0  -2      272.09      302.38     21.45 o 
  22   0  -2     5767.58     5924.39    266.16 o 
  24   0  -2      523.47      445.77     30.67 o 
 -25   1  -2       13.76       33.68     16.84 o 
 -23   1  -2     2194.60     2184.42     71.31 o 
 -21   1  -2     3287.74     3274.98    101.64 o 
 -19   1  -2     4443.34     4386.29     98.85 o 
 -17   1  -2     6742.64     6430.68    138.55 o 
 -15   1  -2     1455.03     1459.19     34.02 o 
 -13   1  -2    16884.41    16887.49    363.61 o 
 -11   1  -2     1360.05     1555.93     48.31 o 
  -9   1  -2    11023.97    11015.98    259.91 o 
  -7   1  -2    66568.82    61501.98   1506.55 o 
  -5   1  -2      280.80      322.01      8.83 o 
  -3   1  -2    77589.38    78325.65   2305.13 o 
  -1   1  -2    32272.74    33932.52   1350.95 o 
   1   1  -2    36549.27    39784.58   1523.57 o 
   3   1  -2    82590.73    81241.23   2535.12 o 
   5   1  -2      509.31      579.57     20.33 o 
   7   1  -2    52120.72    54433.19   2351.36 o 
   9   1  -2    13129.72    12777.82    245.61 o 
  11   1  -2     1702.99     1998.08     45.77 o 
  13   1  -2    16198.50    15998.56    465.11 o 
  15   1  -2     1087.93     1007.30     26.54 o 
  17   1  -2     7952.23     7740.69    175.31 o 
  19   1  -2     4146.17     4018.67    173.26 o 
  21   1  -2     3059.54     2784.30    136.37 o 
  23   1  -2     2207.68     2190.01    107.03 o 
  25   1  -2       50.47       69.40     15.31 o 
 -24   2  -2      749.57      751.64     68.56 o 
 -22   2  -2     5187.61     5318.46    161.60 o 
 -20   2  -2      130.95      114.91      8.04 o 
 -18   2  -2     9969.39     9615.29    209.06 o 
 -16   2  -2     6379.85     6736.69    141.96 o 
 -14   2  -2     4584.91     4363.12    114.15 o 
 -12   2  -2    15806.92    16468.93    348.76 o 
 -10   2  -2     4798.96     4693.50    136.99 o 
  -8   2  -2    20834.06    20927.96    546.50 o 
  -6   2  -2    10524.42    11066.68    266.18 o 
  -4   2  -2     8019.95     7694.78    232.81 o 
  -2   2  -2     5887.39     4972.64    204.31 o 
   2   2  -2    20517.19    19182.31    472.22 o 
   4   2  -2     6887.86     6738.35    170.91 o 
   6   2  -2    24879.44    24299.83    592.41 o 
   8   2  -2    31536.28    29956.62    741.55 o 
  10   2  -2     2504.67     2421.27     57.95 o 
  12   2  -2    19912.60    20200.13    515.88 o 
  14   2  -2     2404.74     2216.55     53.57 o 
  16   2  -2     8544.39     8669.34    263.40 o 
  18   2  -2     8556.67     8698.12    282.45 o 
  20   2  -2      118.05      160.27     16.33 o 
  22   2  -2     5173.20     4686.03    229.04 o 
  24   2  -2      651.66      650.56     39.89 o 
 -23   3  -2     2093.99     2110.91     69.45 o 
 -21   3  -2     2735.99     2625.73     82.78 o 
 -19   3  -2     3213.49     3256.86     72.82 o 
 -17   3  -2     6371.16     6233.01    135.35 o 
 -15   3  -2      559.46      552.41     22.00 o 
 -13   3  -2    15415.94    15044.86    331.24 o 
 -11   3  -2     1529.99     1689.00     37.42 o 
  -9   3  -2    12114.95    11884.47    220.98 o 
  -7   3  -2    30806.76    31104.56   1048.45 o 
  -5   3  -2     1002.05      970.07     24.90 o 
  -3   3  -2    32509.55    32818.08    961.67 o 
  -1   3  -2    12061.64    12393.78    377.61 o 
   1   3  -2    13321.31    13571.58    379.01 o 
   3   3  -2    42599.07    43967.56   1090.69 o 
   5   3  -2      319.00      316.54     12.30 o 
   7   3  -2    35288.34    34634.01    760.75 o 
   9   3  -2     9175.13     8896.13    201.85 o 
  11   3  -2     3341.58     3457.38    167.50 o 
  13   3  -2    11970.91    11528.88    377.58 o 
  15   3  -2      795.91      815.11     29.67 o 
  17   3  -2     5885.26     5849.85    273.29 o 
  19   3  -2     2922.66     3101.72    135.31 o 
  21   3  -2     2309.17     2234.54    110.18 o 
  23   3  -2     2050.08     1988.85     97.69 o 
 -22   4  -2     3895.29     4014.78    176.04 o 
 -20   4  -2       34.54       88.78     13.27 o 
 -18   4  -2     7067.11     6885.87    212.96 o 
 -16   4  -2     4974.55     4863.05    153.59 o 
 -14   4  -2     1924.69     1917.59     77.75 o 
 -12   4  -2    17505.44    16951.80    749.90 o 
 -10   4  -2      690.42      694.22     36.04 o 
  -8   4  -2    20155.05    20299.40    611.77 o 
  -6   4  -2    28243.58    26147.91    902.06 o 
  -4   4  -2     9642.41     9846.56    230.34 o 
  -2   4  -2    34892.18    34392.64    791.90 o 
   2   4  -2    31635.92    31918.98    658.79 o 
   4   4  -2     7838.39     7851.96    167.60 o 
   6   4  -2    14991.80    13866.02    270.31 o 
   8   4  -2    16310.48    16636.72    340.44 o 
  10   4  -2      480.05      407.16     16.99 o 
  12   4  -2    13282.53    12860.57    465.90 o 
  14   4  -2     3255.88     3245.41    101.77 o 
  16   4  -2     3963.53     3844.00    154.71 o 
  18   4  -2     7468.69     6972.46    321.90 o 
  20   4  -2       63.82       99.00     14.29 o 
  22   4  -2     3797.94     3960.53    184.26 o 
 -21   5  -2     1702.25     1714.06     83.19 o 
 -19   5  -2     1686.73     1743.12     82.17 o 
 -17   5  -2     4010.68     3987.46    122.38 o 
 -15   5  -2      256.98      255.20     13.35 o 
 -13   5  -2     7552.82     7500.23    226.68 o 
 -11   5  -2     3341.87     3209.96    151.42 o 
  -9   5  -2     4428.29     4470.16    106.32 o 
  -7   5  -2    20665.02    19938.05    626.73 o 
  -5   5  -2      330.40      308.39     12.29 o 
  -3   5  -2    29986.19    29156.68    830.71 o 
  -1   5  -2     8623.66     8812.91    247.97 o 
   1   5  -2     9227.35     9357.38    267.52 o 
   3   5  -2    25703.56    23791.63    685.14 o 
   5   5  -2      126.11       96.37      6.35 o 
   7   5  -2    14900.59    14761.02    315.64 o 
   9   5  -2     6362.02     6037.52    197.44 o 
  11   5  -2     2122.97     2098.20    103.11 o 
  13   5  -2     9133.36     8878.39    278.28 o 
  15   5  -2      122.20      102.99      9.73 o 
  17   5  -2     4889.71     4705.93    211.30 o 
  19   5  -2     1831.92     1847.91     88.39 o 
  21   5  -2     2019.75     1945.41     99.74 o 
 -20   6  -2       25.69       11.23     10.20 o 
 -18   6  -2     4597.99     4647.73    207.72 o 
 -16   6  -2     2071.64     2049.63     90.55 o 
 -14   6  -2     2066.88     1928.33     63.61 o 
 -12   6  -2     8445.42     8183.67    297.33 o 
 -10   6  -2      204.79      210.86      9.03 o 
  -8   6  -2     6680.99     6516.32    155.36 o 
  -6   6  -2     4289.04     4058.94    117.11 o 
  -4   6  -2     3700.34     3584.18    103.25 o 
  -2   6  -2     6862.86     6711.17    192.76 o 
   0   6  -2       27.00       28.72      5.77 o 
   2   6  -2     8626.86     8430.48    244.22 o 
   4   6  -2     3700.65     3691.82    122.23 o 
   6   6  -2     6981.63     6662.14    191.40 o 
   8   6  -2     8194.19     8130.95    229.27 o 
  10   6  -2      107.37       86.77     11.23 o 
  12   6  -2    11051.71    10672.58    340.87 o 
  14   6  -2     1431.32     1247.26     62.62 o 
  16   6  -2     2771.12     2863.28    134.14 o 
  18   6  -2     4598.65     5008.15    228.49 o 
  20   6  -2       20.54       38.78     12.25 o 
 -17   7  -2     2967.88     2848.23    134.16 o 
 -15   7  -2       57.52      103.08     13.27 o 
 -13   7  -2     5814.90     5594.03    242.31 o 
 -11   7  -2     1498.65     1524.86     65.72 o 
  -9   7  -2     4623.49     4455.53    129.79 o 
  -7   7  -2     5794.14     6017.81    170.84 o 
  -5   7  -2      124.82      141.55      9.38 o 
  -3   7  -2    11186.96    11060.06    317.76 o 
  -1   7  -2     2113.10     2116.28     63.36 o 
   1   7  -2     2116.82     2046.43     61.17 o 
   3   7  -2    13176.07    12689.94    361.81 o 
   5   7  -2       71.63       78.04      8.28 o 
   7   7  -2     7946.25     7574.51    351.88 o 
  17   7  -2     2389.49     2381.73    114.30 o 
 -10   8  -2       51.48      102.06     15.31 o 
  -8   8  -2     5116.29     4907.56    197.43 o 
  -6   8  -2     4212.41     4032.06    120.66 o 
  -4   8  -2     2754.67     2552.42     78.75 o 
  -2   8  -2     7379.64     7172.87    208.59 o 
   0   8  -2       18.62       14.80      6.49 o 
   2   8  -2     6719.06     6526.06    188.76 o 
   4   8  -2     2742.48     2553.90     77.68 o 
   6   8  -2     3754.08     3645.66    109.09 o 
 -11   9  -2     1641.70     1610.98     71.87 o 
  -9   9  -2     1291.37     1227.49     57.43 o 
  -7   9  -2     4310.23     3852.63    157.72 o 
  -5   9  -2       95.24      138.82     17.35 o 
  -3   9  -2     8217.07     7686.93    306.63 o 
  -1   9  -2     1803.07     1781.19     79.14 o 
   1   9  -2     1776.10     1713.17     75.02 o 
   3   9  -2     7119.03     6767.12    271.78 o 
   5   9  -2       49.52       70.42     13.27 o 
  -8  10  -2     1490.39     1523.72     68.75 o 
  -6  10  -2     1207.21     1200.31     57.40 o 
  -4  10  -2     1010.82     1052.97     50.19 o 
  -2  10  -2     2411.10     2647.54    109.16 o 
   0  10  -2       10.62       27.55     12.24 o 
   2  10  -2     2414.70     2513.70    104.01 o 
   4  10  -2      965.40     1029.24     50.18 o 
   6  10  -2     1468.48     1475.44     67.72 o 
 -24   1  -1       49.05       86.75     10.10 o 
 -22   1  -1        3.92        4.80      6.10 o 
 -20   1  -1      106.17      135.86      9.31 o 
 -18   1  -1       15.97       14.81      4.14 o 
 -16   1  -1      141.48      178.31      7.12 o 
 -14   1  -1     1125.41     1034.94     25.65 o 
 -12   1  -1       86.99       79.34      4.59 o 
 -10   1  -1     1819.27     1740.47     39.77 o 
  -8   1  -1      895.86      873.09     20.48 o 
  -6   1  -1     6155.26     5945.65    151.27 o 
  -4   1  -1     1352.79     1486.85     36.44 o 
  -2   1  -1       65.72       74.60      2.89 o 
   0   1  -1       28.70       33.70      1.44 o 
   2   1  -1       23.95       34.55      2.44 o 
   4   1  -1      838.25      890.58     23.76 o 
   6   1  -1     1996.53     1957.26     52.93 o 
   8   1  -1      332.99      306.00     19.45 o 
  12   1  -1       97.82       85.92      4.71 o 
  14   1  -1      351.36      296.48     20.45 o 
  16   1  -1      500.99      542.32     14.69 o 
  18   1  -1        5.41        5.81      3.29 o 
  20   1  -1      313.11      338.19     22.48 o 
  22   1  -1        8.68        2.04      8.16 o 
  24   1  -1      157.56      166.42     17.36 o 
 -23   2  -1        7.85        7.65      7.22 o 
 -21   2  -1       13.33       13.27      6.49 o 
 -19   2  -1        6.75       10.10      4.28 o 
 -17   2  -1       50.14       82.90      5.85 o 
 -15   2  -1       13.00       16.00      5.01 o 
 -13   2  -1      255.96      227.60      8.70 o 
 -11   2  -1       89.95      107.03      6.63 o 
  -9   2  -1      103.71       98.74      3.87 o 
  -7   2  -1      207.93      211.99      8.29 o 
  -5   2  -1     2094.41     2154.65     66.76 o 
  -3   2  -1      582.22      608.08     18.86 o 
  -1   2  -1     1759.20     1940.31     60.25 o 
   1   2  -1      471.83      538.44     22.61 o 
   3   2  -1      877.40      908.23     28.35 o 
   5   2  -1     1072.63     1046.27     27.91 o 
   7   2  -1      387.30      415.97     10.06 o 
   9   2  -1      306.81      297.80      7.90 o 
  11   2  -1      166.60      169.90      5.96 o 
  13   2  -1      109.01       94.37      4.96 o 
  15   2  -1        4.51        3.06      4.33 o 
  17   2  -1      169.46      198.13     11.55 o 
  19   2  -1       25.31       36.74     10.20 o 
  21   2  -1       26.52       28.57     10.20 o 
  23   2  -1        7.90       13.27      9.18 o 
 -24   3  -1       43.86       41.46      9.38 o 
 -22   3  -1       66.29       71.87      9.72 o 
 -20   3  -1      101.15      140.01      8.80 o 
 -18   3  -1      168.70      159.65      8.55 o 
 -16   3  -1       89.75      100.96      5.95 o 
 -14   3  -1       40.41       54.76      4.59 o 
 -12   3  -1      184.77      210.49      7.81 o 
 -10   3  -1     3368.54     3028.68     59.28 o 
  -8   3  -1      376.10      341.91      7.85 o 
  -6   3  -1       35.58       39.82      2.95 o 
  -4   3  -1      776.03      815.10     25.69 o 
  -2   3  -1     1565.25     1653.28     50.50 o 
   0   3  -1       23.37       26.42      3.64 o 
   2   3  -1     1211.45     1280.34     33.12 o 
   4   3  -1      525.95      594.84     19.62 o 
   6   3  -1       47.16       44.99      2.53 o 
   8   3  -1      166.35      166.42      6.05 o 
  12   3  -1      249.64      252.53     17.37 o 
  14   3  -1       15.70       21.95      5.05 o 
  16   3  -1      166.34      185.66     11.17 o 
  18   3  -1       74.05       67.37     12.25 o 
  20   3  -1      313.73      310.59     22.48 o 
  22   3  -1       60.47       72.46     13.27 o 
  24   3  -1       68.80       66.34     14.29 o 
 -23   4  -1        5.80        5.10     10.20 o 
 -21   4  -1       75.61      127.58     15.31 o 
 -19   4  -1       16.54       22.45     10.20 o 
 -17   4  -1       66.39       76.44      6.81 o 
 -15   4  -1       43.29       58.93      4.96 o 
 -13   4  -1      131.55      148.75      5.99 o 
 -11   4  -1       48.16       55.85      3.89 o 
  -9   4  -1      883.79      846.67     21.28 o 
  -7   4  -1      456.14      433.12      9.87 o 
  -5   4  -1      521.86      525.20     23.22 o 
  -3   4  -1      564.80      551.02     17.94 o 
  -1   4  -1     2520.04     2755.49     82.31 o 
   1   4  -1     1369.45     1339.96     29.55 o 
   3   4  -1      884.80      863.14     23.96 o 
   5   4  -1      254.75      246.86      6.20 o 
   7   4  -1      413.05      387.28      8.84 o 
   9   4  -1      390.85      371.25     22.50 o 
  11   4  -1       28.15       31.77      5.05 o 
  13   4  -1      393.76      396.04     16.98 o 
  15   4  -1      143.47      121.34      9.00 o 
  17   4  -1       34.35       32.66      9.18 o 
  19   4  -1       34.26       26.53     10.20 o 
  21   4  -1      282.25      299.30     22.47 o 
  23   4  -1       16.45       12.25     10.20 o 
 -22   5  -1       25.86       15.31     11.23 o 
 -20   5  -1       84.04      111.26     15.31 o 
 -18   5  -1        6.01       -3.06      7.14 o 
 -16   5  -1       66.49      101.08      9.72 o 
 -14   5  -1      777.57      712.98     27.48 o 
 -12   5  -1       13.30       15.46      4.65 o 
 -10   5  -1        3.76        4.72      3.30 o 
  -8   5  -1      215.16      206.06      7.85 o 
  -6   5  -1     1521.05     1430.64     45.46 o 
  -4   5  -1      357.08      324.92     12.64 o 
  -2   5  -1      365.37      332.77     20.45 o 
   0   5  -1      107.60      101.58      5.09 o 
   2   5  -1       99.30       72.30      5.25 o 
   4   5  -1      104.47       83.14      4.08 o 
   6   5  -1      648.97      576.34     13.14 o 
   8   5  -1      102.33      100.49      4.08 o 
  10   5  -1        3.46       -0.34      3.19 o 
  12   5  -1       37.54       44.24      6.10 o 
  14   5  -1      286.90      265.67     14.30 o 
  16   5  -1      164.34      173.58     15.32 o 
  18   5  -1        9.37        0.00      7.14 o 
  20   5  -1       57.75       72.46     13.27 o 
  22   5  -1       28.72       28.57     11.23 o 
 -19   6  -1       10.72       14.29     10.20 o 
 -17   6  -1       64.20       88.79     12.25 o 
 -15   6  -1       57.30       52.02      7.55 o 
 -13   6  -1      295.00      279.75     14.07 o 
 -11   6  -1       99.28       96.06      6.22 o 
  -9   6  -1       37.01       39.41      4.89 o 
  -7   6  -1      102.11      101.58     13.11 o 
  -5   6  -1     1052.95     1032.71     33.86 o 
  -3   6  -1      116.33      110.80      7.22 o 
  -1   6  -1      419.52      435.87     16.26 o 
   1   6  -1      121.79      118.20      7.22 o 
   3   6  -1      181.80      161.89      8.67 o 
   5   6  -1      433.77      393.69     14.81 o 
   7   6  -1      126.96      115.62      8.68 o 
   9   6  -1      108.01      108.21     11.23 o 
  11   6  -1       83.15       91.71      8.28 o 
  13   6  -1       90.13       87.78      9.30 o 
  15   6  -1       26.33       32.65     10.20 o 
  17   6  -1      217.22      229.78     19.40 o 
  19   6  -1       32.60       45.92     12.25 o 
 -10   7  -1      420.75      409.11     22.49 o 
  -8   7  -1       97.67      101.06      9.38 o 
  -6   7  -1      121.46      104.95      9.19 o 
  -4   7  -1       70.87       84.77      8.66 o 
  -2   7  -1       65.90       85.93      9.19 o 
   0   7  -1       63.46       48.37      6.83 o 
   2   7  -1      139.56      117.18      7.94 o 
   4   7  -1       56.70       67.04      7.22 o 
   6   7  -1       53.94       68.28      7.55 o 
  16   7  -1       10.70       13.27      9.18 o 
  18   7  -1       14.37       23.47     11.22 o 
 -11   8  -1       29.57       23.47     10.20 o 
  -9   8  -1      108.95      123.52     13.27 o 
  -7   8  -1       79.18      126.03     11.17 o 
  -5   8  -1       48.01       45.00      7.94 o 
  -3   8  -1      138.22      128.21     14.29 o 
  -1   8  -1      251.35      235.24     11.90 o 
   1   8  -1      126.41      115.13      8.66 o 
   3   8  -1       62.02       64.85      8.66 o 
   5   8  -1       17.84       14.80      6.49 o 
   7   8  -1       41.70       50.01     10.21 o 
 -10   9  -1       11.89       -4.08     10.20 o 
  -8   9  -1       27.91       25.51     12.25 o 
  -6   9  -1       59.45       71.44     14.29 o 
  -4   9  -1      138.02      118.43     14.29 o 
  -2   9  -1       73.56       89.82     14.29 o 
   0   9  -1       46.08       63.27     12.25 o 
   2   9  -1       45.42       59.19     13.27 o 
   4   9  -1       62.73       78.59     13.27 o 
   6   9  -1       66.48       79.61     13.27 o 
  -7  10  -1        7.95       -2.04     11.22 o 
  -5  10  -1      114.11      122.50     18.37 o 
  -3  10  -1        2.96        2.04     11.22 o 
  -1  10  -1       23.93       25.51     12.25 o 
   1  10  -1        9.65        7.14     10.20 o 
   3  10  -1        1.55       -1.02     10.20 o 
   5  10  -1       37.17       35.72     13.27 o 
 -24   0   0     3158.87     3266.44    145.61 o 
 -22   0   0       33.42       31.64     11.23 o 
 -20   0   0     5935.55     5816.31    178.42 o 
 -18   0   0      718.75      866.93     30.38 o 
 -16   0   0     6987.00     6894.94    211.09 o 
 -14   0   0    11851.18    12214.15    356.59 o 
 -12   0   0     3130.09     3124.06     96.68 o 
 -10   0   0    26951.30    26725.54    792.33 o 
  -8   0   0    34894.30    34145.26   1453.47 o 
  -6   0   0    84577.70    77840.80   3460.39 o 
  -4   0   0    76643.02    69053.73   2797.85 o 
   2   0   0     6155.68     5786.31    264.92 o 
   4   0   0    76585.95    59658.95   2921.39 o 
   6   0   0    84532.01    81697.13   3623.74 o 
   8   0   0    34907.50    32716.62   1520.66 o 
  10   0   0    26879.11    26100.86    833.49 o 
  12   0   0     3126.23     3129.39    124.38 o 
  14   0   0    11771.95    11410.91    444.28 o 
  16   0   0     6997.47     6923.32    333.13 o 
  18   0   0      711.42      718.64     44.02 o 
  20   0   0     5914.65     5711.77    190.35 o 
  22   0   0       38.27       36.74     10.21 o 
 -25   1   0     3489.04     3615.03    113.30 o 
 -23   1   0      891.67      871.69     38.40 o 
 -21   1   0     4078.87     4005.55    124.34 o 
 -19   1   0     4845.48     4926.88    107.75 o 
 -17   1   0      633.82      638.77     17.65 o 
 -15   1   0    21142.61    21285.07    449.87 o 
 -13   1   0     1361.73     1330.88     31.09 o 
 -11   1   0    10401.74    10164.57    219.62 o 
  -9   1   0    45620.52    44651.23    849.95 o 
  -7   1   0     1119.86     1203.28     50.57 o 
  -5   1   0    22746.02    21409.59    538.12 o 
  -3   1   0    11465.89    10685.32    265.28 o 
  -1   1   0    67588.60    66498.95   2735.67 o 
   1   1   0    67613.91    67944.48   3062.88 o 
   3   1   0    11459.98    10984.79    347.89 o 
   5   1   0    22753.50    22749.22    707.17 o 
   9   1   0    45638.81    46369.05   1173.44 o 
  11   1   0    10384.27    10452.62    231.38 o 
  13   1   0     1349.41     1379.58     32.51 o 
  15   1   0    21101.89    20997.73    473.36 o 
  17   1   0      635.18      693.41     18.76 o 
  19   1   0     4861.09     4853.68    160.15 o 
  21   1   0     4045.55     4114.82    185.67 o 
  23   1   0      882.72      899.99     48.12 o 
  25   1   0     3520.71     3601.95    168.52 o 
 -24   2   0     3142.09     3234.74    101.12 o 
 -22   2   0       53.28      125.19     16.84 o 
 -20   2   0     5061.35     5044.80    110.84 o 
 -18   2   0     1004.88      941.29     23.81 o 
 -16   2   0     6180.19     5924.01    127.67 o 
 -14   2   0     9282.85     9766.60    262.91 o 
 -12   2   0     5013.36     5097.40    149.57 o 
 -10   2   0    16738.88    16021.85    606.27 o 
  -8   2   0      741.15      759.34     17.41 o 
  -6   2   0    32732.23    31129.34    773.73 o 
  -4   2   0     3870.40     5308.65    189.56 o 
  -2   2   0     1332.48     1314.10     40.03 o 
   0   2   0    49117.43    47125.44   1430.61 o 
   2   2   0     1333.70     1311.67     52.07 o 
   4   2   0     3852.31     5210.75    152.36 o 
   6   2   0    32773.59    32172.45    796.71 o 
   8   2   0      765.76      775.44     18.12 o 
  10   2   0    16832.53    16447.17    423.10 o 
  12   2   0     5005.72     5224.98    116.86 o 
  14   2   0     9344.05     9871.25    312.48 o 
  16   2   0     6217.14     5825.74    190.13 o 
  18   2   0     1026.77      927.27     58.94 o 
  20   2   0     5081.11     4959.51    228.18 o 
  22   2   0       53.81       56.13     13.27 o 
  24   2   0     3147.28     3129.67    150.75 o 
 -23   3   0      477.45      469.35     21.68 o 
 -21   3   0     3349.84     3175.85    100.16 o 
 -19   3   0     4250.89     4261.91     94.94 o 
 -17   3   0      593.08      625.13     19.19 o 
 -15   3   0    16353.51    16153.22    424.56 o 
 -13   3   0     1356.56     1305.31     30.92 o 
 -11   3   0    10715.01    10585.57    226.82 o 
  -9   3   0    24003.41    23468.77    399.41 o 
  -7   3   0     4067.78     3954.44     76.05 o 
  -5   3   0    12148.79    11346.81    305.43 o 
  -3   3   0      531.93      485.92     29.74 o 
  -1   3   0    18170.46    18142.47   1427.90 o 
   1   3   0    18113.06    17651.83    559.62 o 
   3   3   0      531.36      469.41     15.58 o 
   5   3   0    12150.75    11383.82    444.71 o 
   7   3   0     4081.33     4124.71     79.23 o 
   9   3   0    23993.20    23958.09    746.49 o 
  11   3   0    10729.75    10718.07    338.19 o 
  13   3   0     1352.13     1395.26     46.49 o 
  15   3   0    16354.53    15893.46   1046.97 o 
  17   3   0      594.82      600.80     24.95 o 
  19   3   0     4267.10     4416.28    196.30 o 
  21   3   0     3318.69     3253.52    149.91 o 
  23   3   0      471.49      504.97     31.69 o 
 -22   4   0      108.03      123.51     15.31 o 
 -20   4   0     3873.20     3720.92    115.02 o 
 -18   4   0      762.05      714.50     19.29 o 
 -16   4   0     5396.04     5232.62    159.04 o 
 -14   4   0     6552.87     6093.63    134.14 o 
 -12   4   0     1071.16     1070.04     24.98 o 
 -10   4   0    19604.35    19044.42    322.59 o 
  -8   4   0     7623.33     7797.53    146.11 o 
  -6   4   0    27902.05    25918.50    554.83 o 
  -4   4   0    35264.82    34160.33    995.95 o 
  -2   4   0     3870.84     3666.33     87.50 o 
   0   4   0   120971.90   123342.15   2933.71 o 
   2   4   0     3849.17     3622.93     87.49 o 
   4   4   0    35232.37    34645.27    591.76 o 
   6   4   0    27869.01    26706.90    491.52 o 
   8   4   0     7618.45     7841.73    147.38 o 
  10   4   0    19554.30    19120.65    602.18 o 
  12   4   0     1069.23     1034.26     37.71 o 
  14   4   0     6516.35     6453.91    200.74 o 
  16   4   0     5419.15     5491.01    174.26 o 
  18   4   0      757.05      724.72     40.94 o 
  20   4   0     3844.97     3717.10    173.01 o 
  22   4   0      112.24      124.54     15.31 o 
 -21   5   0     2189.72     2141.15    101.86 o 
 -19   5   0     3751.89     3616.99    157.40 o 
 -17   5   0      555.34      554.87     22.70 o 
 -15   5   0     9867.78     9707.09    300.19 o 
 -13   5   0     1349.20     1217.63     42.76 o 
 -11   5   0     5134.94     4784.24    101.34 o 
  -9   5   0    16574.47    16251.61    341.66 o 
  -7   5   0      202.29      243.00     21.40 o 
  -5   5   0    19806.65    18920.20    460.47 o 
  -3   5   0     6667.41     6764.22    159.61 o 
  -1   5   0    23184.33    23176.95    540.95 o 
   1   5   0    23178.72    22752.11    469.57 o 
   3   5   0     6654.74     6648.71    139.57 o 
   5   5   0    19831.65    19826.12    335.61 o 
   7   5   0      200.44      224.26      6.46 o 
   9   5   0    16560.58    16657.62    413.35 o 
  11   5   0     5104.14     4918.42    158.48 o 
  13   5   0     1341.91     1358.76     46.06 o 
  15   5   0     9843.28    10012.58    316.83 o 
  17   5   0      557.78      552.27     32.73 o 
  19   5   0     3743.61     3531.97    165.67 o 
  21   5   0     2164.15     2275.71    108.02 o 
 -20   6   0     2530.98     2515.63    115.38 o 
 -18   6   0      881.53      847.78     45.05 o 
 -16   6   0     3773.65     3774.02    163.68 o 
 -14   6   0     3233.79     3108.87     99.00 o 
 -12   6   0      898.74      842.05     29.67 o 
 -10   6   0     8737.18     8284.21    201.17 o 
  -8   6   0      213.85      208.69      9.08 o 
  -6   6   0     7926.71     7204.14    172.45 o 
  -4   6   0     3647.66     3645.39    106.18 o 
  -2   6   0     1055.46     1007.42     60.55 o 
   0   6   0    11004.30    11136.57    547.37 o 
   2   6   0     1067.41     1104.95     33.36 o 
   4   6   0     3653.44     3664.87    105.79 o 
   6   6   0     7959.15     7207.78    283.43 o 
  10   6   0     8767.46     8514.17    213.78 o 
  12   6   0      889.60      816.07     31.12 o 
  14   6   0     3261.13     3201.68    145.86 o 
  16   6   0     3800.81     3764.07    174.06 o 
  18   6   0      891.32      895.93     49.15 o 
  20   6   0     2528.32     2580.50    122.59 o 
 -11   7   0     4523.92     4520.25    131.47 o 
  -9   7   0     5827.01     5728.57    165.56 o 
  -7   7   0     1595.85     1574.04    108.43 o 
  -5   7   0     5563.44     5170.96    200.98 o 
  -3   7   0      329.31      310.47     14.08 o 
  -1   7   0     3238.51     3028.29     90.39 o 
   1   7   0     3231.09     3109.29     90.39 o 
   3   7   0      329.92      356.92     14.08 o 
   5   7   0     5578.93     5105.21    148.25 o 
   7   7   0     1605.07     1536.67     47.90 o 
  15   7   0     5800.00     5821.46    264.04 o 
  17   7   0      347.87      359.65     26.56 o 
  19   7   0     2392.67     2506.88    120.45 o 
 -10   8   0     6849.08     6848.33    272.59 o 
  -8   8   0      535.64      502.89     19.88 o 
  -6   8   0     6669.67     6369.06    185.62 o 
  -4   8   0     7376.53     7001.12    273.66 o 
  -2   8   0     1114.65      937.52     32.60 o 
   0   8   0    12909.02    11984.92    340.76 o 
   2   8   0     1104.92      986.53     32.60 o 
   4   8   0     7359.33     6973.04    200.73 o 
   6   8   0     6652.62     6496.59    185.21 o 
 -11   9   0     1535.53     1568.27     69.79 o 
  -9   9   0     4083.30     3967.67    162.73 o 
  -7   9   0      128.23      130.67     14.29 o 
  -5   9   0     6032.56     6338.71    244.48 o 
  -3   9   0     1712.65     1680.85     73.97 o 
  -1   9   0     4525.66     4846.96    190.14 o 
   1   9   0     4519.43     4500.86    189.09 o 
   3   9   0     1709.33     1702.41     73.97 o 
   5   9   0     6011.51     5843.01    243.42 o 
  -8  10   0      110.76      139.85     18.37 o 
  -6  10   0     1897.68     2068.76     90.44 o 
  -4  10   0     2213.74     2210.24     94.67 o 
  -2  10   0      232.65      270.64     20.43 o 
   0  10   0     3336.20     3274.84    136.41 o 
   2  10   0      236.69      244.09     19.40 o 
   4  10   0     2208.15     2181.38     94.66 o 
 -24   1   1      157.53      161.39     12.27 o 
 -22   1   1        8.80       -0.96      5.64 o 
 -20   1   1      313.20      287.05     10.85 o 
 -18   1   1        5.45       16.37      4.28 o 
 -16   1   1      501.36      467.96     16.14 o 
 -14   1   1      351.49      384.41     21.47 o 
 -12   1   1       97.84       91.64      4.96 o 
 -10   1   1      490.86      560.17     28.67 o 
  -8   1   1      332.79      366.23      9.75 o 
  -6   1   1     1996.42     2224.87     62.61 o 
  -4   1   1      838.28      929.32     32.65 o 
  -2   1   1       23.98       35.76      1.91 o 
   0   1   1       28.70       37.67      2.14 o 
   2   1   1       65.70       77.53      2.71 o 
   4   1   1     1352.78     1424.02     47.88 o 
   6   1   1     6155.05     6468.56    198.53 o 
   8   1   1      895.70      962.40     25.52 o 
  10   1   1     1819.79     1874.73     41.98 o 
  12   1   1       86.99       74.50      6.48 o 
  14   1   1     1125.72     1130.43     26.93 o 
  16   1   1      141.60      122.22      7.07 o 
  18   1   1       15.94       17.21      4.30 o 
  20   1   1      106.12       95.96     13.27 o 
  22   1   1        3.94        2.04      7.14 o 
  24   1   1       48.93       55.11     12.25 o 
 -23   2   1        7.89       17.19      6.83 o 
 -21   2   1       26.47       33.29      7.55 o 
 -19   2   1       25.37       29.30      6.40 o 
 -17   2   1      169.78      149.19      7.01 o 
 -15   2   1        4.47        3.85      3.17 o 
 -13   2   1      109.23      114.11      7.55 o 
 -11   2   1      166.80      146.54      5.99 o 
  -9   2   1      306.69      252.69      7.17 o 
  -7   2   1      386.91      377.31     11.39 o 
  -5   2   1     1072.96     1094.67     27.37 o 
  -3   2   1      877.49      895.43     23.00 o 
  -1   2   1      471.82      512.10     31.34 o 
   1   2   1     1759.20     2030.10     50.42 o 
   3   2   1      582.03      596.94     15.78 o 
   5   2   1     2094.31     2288.60     56.97 o 
   7   2   1      207.59      209.87      5.15 o 
   9   2   1      103.48       84.62      6.53 o 
  11   2   1       90.09       91.58      5.60 o 
  13   2   1      256.34      244.61     17.49 o 
  15   2   1       13.01       16.33      5.05 o 
  17   2   1       50.18       52.96      7.22 o 
  19   2   1        6.78        9.18      8.16 o 
  21   2   1       13.24        4.08      8.16 o 
  23   2   1        7.73        9.18      9.18 o 
 -24   3   1       68.82       65.98      9.72 o 
 -22   3   1       60.50       82.59      9.72 o 
 -20   3   1      313.38      291.35     15.17 o 
 -18   3   1       73.60       92.30      6.47 o 
 -16   3   1      165.86      166.36      7.27 o 
 -14   3   1       15.65       21.52      3.62 o 
 -12   3   1      249.36      243.08      7.91 o 
 -10   3   1      916.50      970.92     22.17 o 
  -8   3   1      166.59      163.17      4.30 o 
  -6   3   1       47.09       52.75      3.85 o 
  -4   3   1      525.84      593.49     19.53 o 
  -2   3   1     1211.68     1297.21     33.12 o 
   0   3   1       23.16       31.31      2.51 o 
   2   3   1     1565.36     1643.25     42.17 o 
   4   3   1      775.87      788.67     21.29 o 
   6   3   1       35.57       40.28      3.54 o 
   8   3   1      375.92      346.31      9.24 o 
  10   3   1     3367.59     3282.86    144.82 o 
  12   3   1      184.65      187.95     10.11 o 
  14   3   1       40.17       50.40      6.10 o 
  16   3   1       89.59       93.73      8.28 o 
  18   3   1      168.48      158.27     15.32 o 
  20   3   1      101.12      108.20     14.29 o 
  22   3   1       66.49       70.42     13.27 o 
  24   3   1       44.06       31.64     12.25 o 
 -23   4   1       16.55       20.92      8.67 o 
 -21   4   1      281.70      250.97     14.45 o 
 -19   4   1       34.22       37.26      6.22 o 
 -17   4   1       34.00       46.66      5.18 o 
 -15   4   1      143.33      112.07      5.99 o 
 -13   4   1      393.69      371.47     10.98 o 
 -11   4   1       28.34       44.19      3.56 o 
  -9   4   1      390.56      405.46      8.59 o 
  -7   4   1      412.97      378.85      8.96 o 
  -5   4   1      254.94      252.15      6.38 o 
  -3   4   1      884.39      873.08     19.48 o 
  -1   4   1     1368.72     1362.59     33.85 o 
   1   4   1     2520.33     2694.56     58.13 o 
   3   4   1      564.99      539.49     11.61 o 
   5   4   1      522.30      516.29     10.22 o 
   7   4   1      457.03      438.24     11.13 o 
   9   4   1      883.08      901.47     24.58 o 
  11   4   1       48.21       50.49      6.10 o 
  13   4   1      131.94      115.41      8.66 o 
  15   4   1       42.98       54.26      7.22 o 
  17   4   1       66.01       86.76     12.25 o 
  19   4   1       16.98        6.12      8.16 o 
  21   4   1       75.42       57.16     13.27 o 
  23   4   1        5.73       15.31     10.20 o 
 -22   5   1       29.36       18.37     10.20 o 
 -20   5   1       57.84       66.34     13.27 o 
 -18   5   1        8.82       13.27      8.16 o 
 -16   5   1      165.72      160.93      8.44 o 
 -14   5   1      287.00      304.78     11.18 o 
 -12   5   1       37.03       42.74      4.14 o 
 -10   5   1        3.76        0.21      2.15 o 
  -8   5   1      102.63      103.82      4.19 o 
  -6   5   1      648.75      641.67     16.95 o 
  -4   5   1      104.67       95.04      4.41 o 
  -2   5   1       99.14       92.80      4.26 o 
   0   5   1      106.77      104.19      4.41 o 
   2   5   1      365.00      330.07      8.94 o 
   4   5   1      358.52      340.46      7.50 o 
   6   5   1     1520.83     1533.24     27.52 o 
   8   5   1      215.17      203.67      6.85 o 
  10   5   1        4.32        4.08      2.95 o 
  12   5   1       13.16        9.73      4.65 o 
  14   5   1      777.86      812.04     29.66 o 
  16   5   1       66.97       80.63     12.25 o 
  18   5   1        5.57        8.16      8.16 o 
  20   5   1       84.07       88.80     14.29 o 
  22   5   1       26.13       34.70     11.23 o 
 -19   6   1       33.08       24.49     10.20 o 
 -17   6   1      218.20      183.82     16.34 o 
 -15   6   1       26.48       21.43      8.16 o 
 -13   6   1       90.65      102.08     11.23 o 
 -11   6   1       83.40       96.71     10.72 o 
  -9   6   1      107.63       93.97      7.22 o 
  -7   6   1      127.75      116.18      7.55 o 
  -5   6   1      434.47      423.26     16.36 o 
  -3   6   1      181.49      171.20      8.67 o 
  -1   6   1      121.50      125.16     16.34 o 
   1   6   1      419.28      451.04     28.64 o 
   3   6   1      115.83      105.49      5.31 o 
   5   6   1     1053.57     1020.33     23.41 o 
   7   6   1      102.32       89.61      5.30 o 
   9   6   1       36.08       26.95      4.30 o 
  11   6   1       99.81       88.90      6.27 o 
  13   6   1      296.14      318.34     15.52 o 
  15   6   1       56.98       61.24     11.23 o 
  17   6   1       64.30       69.40     13.27 o 
  19   6   1       11.24       10.20     10.20 o 
 -12   7   1       65.56       74.51     12.25 o 
 -10   7   1      135.07      140.08      9.30 o 
  -8   7   1       38.82       29.39      6.49 o 
  -6   7   1       54.07       70.44      7.94 o 
  -4   7   1       56.60       56.58      7.55 o 
  -2   7   1      140.23      130.28      7.94 o 
   0   7   1       62.02       62.33      7.22 o 
   2   7   1       65.80       70.31      7.55 o 
   4   7   1       71.23       95.32      8.66 o 
   6   7   1      121.43      116.62      7.55 o 
  14   7   1        7.75       10.20      8.16 o 
  16   7   1       30.01       48.98     12.25 o 
  18   7   1       45.39       64.29     14.29 o 
 -11   8   1       19.19       32.65     11.22 o 
  -9   8   1       34.08       47.96     12.25 o 
  -7   8   1       42.09       43.29      8.28 o 
  -5   8   1       18.49       15.90      8.16 o 
  -3   8   1       61.47       78.11      9.38 o 
  -1   8   1      125.39      118.30      9.00 o 
   1   8   1      250.92      233.22     11.90 o 
   3   8   1      138.12      126.36      9.00 o 
   5   8   1       48.57       54.04      8.28 o 
 -12   9   1       60.13       68.38     15.31 o 
 -10   9   1        5.77        2.04     10.20 o 
  -8   9   1       38.18       53.07     12.25 o 
  -6   9   1       66.80       74.51     14.29 o 
  -4   9   1       63.09      131.66     14.29 o 
  -2   9   1       45.36       62.25     13.27 o 
   0   9   1       45.07       51.03     13.27 o 
   2   9   1       73.27       81.65     14.29 o 
   4   9   1      139.83      151.10     17.36 o 
   6   9   1       59.49       70.42     13.27 o 
  -7  10   1        7.95       18.37     11.22 o 
  -5  10   1       37.74       40.82     13.27 o 
  -3  10   1        1.42       -7.14     10.20 o 
  -1  10   1        9.02       -1.02     10.20 o 
   1  10   1       23.65       30.61     12.25 o 
   3  10   1        3.09        9.18     11.22 o 
   5  10   1      114.69      150.06     18.37 o 
 -24   0   2      564.22      529.69     31.70 o 
 -22   0   2     5753.80     5816.58    251.53 o 
 -20   0   2      267.08      279.87     14.79 o 
 -18   0   2    11045.91    10763.10    335.15 o 
 -16   0   2     7975.43     7771.70    236.34 o 
 -14   0   2     6264.91     5705.66    181.57 o 
 -12   0   2    17014.51    18771.66    544.20 o 
 -10   0   2     1701.56     1607.09     49.29 o 
  -8   0   2    37817.77    35203.19    996.91 o 
  -6   0   2    43096.87    40753.04   1303.22 o 
  -4   0   2     9408.88     9348.12    277.61 o 
  -2   0   2    84625.15    80516.85   4124.79 o 
   0   0   2      468.46      473.39     21.80 o 
   2   0   2    82003.98    81334.19   2556.13 o 
   6   0   2   107294.38    96660.87   4326.78 o 
   8   0   2    42684.78    42230.63   1943.38 o 
  10   0   2     2115.84     2349.34     73.25 o 
  12   0   2    25086.68    26647.68    795.41 o 
  14   0   2     2399.06     2188.99    113.74 o 
  16   0   2     8647.49     8326.02    270.65 o 
  18   0   2    10281.45    10488.64    330.40 o 
  20   0   2      189.58      174.87     11.17 o 
  22   0   2     5692.68     5229.81    244.17 o 
 -25   1   2       53.16       74.41     10.45 o 
 -23   1   2     2247.54     2237.68    124.03 o 
 -21   1   2     3032.35     2994.04     92.04 o 
 -19   1   2     4101.96     4095.86     90.13 o 
 -17   1   2     7974.47     7720.61    166.68 o 
 -15   1   2     1084.05     1114.74     25.64 o 
 -13   1   2    16147.04    15531.85    383.18 o 
 -11   1   2     1712.62     1866.55     87.22 o 
  -9   1   2    13152.71    12320.90    236.07 o 
  -7   1   2    52139.16    50995.26   1084.72 o 
  -5   1   2      507.25      594.72     17.46 o 
  -3   1   2    82623.29    77735.55   1654.38 o 
  -1   1   2    36559.88    36632.38    930.34 o 
   1   1   2    32243.65    32918.38    825.29 o 
   3   1   2    77665.16    77563.96   1694.84 o 
   5   1   2      280.69      325.34     15.36 o 
   7   1   2    66574.73    61457.91   1975.78 o 
   9   1   2    11016.75    10164.63    337.56 o 
  11   1   2     1369.22     1541.27     36.29 o 
  13   1   2    16900.92    17348.25    383.06 o 
  15   1   2     1452.96     1460.78     35.44 o 
  17   1   2     6725.23     6335.72    166.61 o 
  19   1   2     4470.56     4674.70    147.02 o 
  21   1   2     3286.08     3228.37    150.97 o 
  23   1   2     2185.86     2198.06    105.99 o 
  25   1   2       14.23       11.22     11.22 o 
 -24   2   2      645.20      657.33     42.96 o 
 -22   2   2     5185.28     5180.96    153.50 o 
 -20   2   2      120.37      150.14     12.25 o 
 -18   2   2     8541.98     8819.59    189.59 o 
 -16   2   2     8580.62     7962.89    176.40 o 
 -14   2   2     2430.02     2390.19     59.82 o 
 -12   2   2    19872.09    19529.11    519.67 o 
 -10   2   2     2513.72     2609.70     54.17 o 
  -8   2   2    31514.45    29596.36    558.86 o 
  -6   2   2    24830.75    22558.41    575.09 o 
  -4   2   2     6843.56     6724.73    168.99 o 
  -2   2   2    20494.46    18229.46    458.52 o 
   0   2   2      127.76      189.11      9.20 o 
   4   2   2     8035.76     7894.60    194.95 o 
   6   2   2    10552.79    10404.62    271.17 o 
   8   2   2    20775.23    20367.53    452.70 o 
  10   2   2     4808.21     4859.18    163.82 o 
  12   2   2    15877.20    16362.07    427.09 o 
  14   2   2     4550.50     4746.24    146.60 o 
  16   2   2     6410.50     6215.52    210.71 o 
  18   2   2     9977.91     9892.95    311.55 o 
  20   2   2      137.16      108.22     13.27 o 
  22   2   2     5205.13     5280.09    241.57 o 
  24   2   2      718.38      747.92     44.00 o 
 -23   3   2     2079.84     1986.24     65.45 o 
 -21   3   2     2305.32     2313.02     73.90 o 
 -19   3   2     2884.90     2801.17     64.73 o 
 -17   3   2     5919.31     5465.21    121.76 o 
 -15   3   2      793.29      736.28     19.44 o 
 -13   3   2    11930.73    12040.21    253.43 o 
 -11   3   2     3337.83     3248.52     72.23 o 
  -9   3   2     9163.40     9363.38    156.29 o 
  -7   3   2    35221.43    34881.55    587.72 o 
  -5   3   2      318.57      367.13      7.85 o 
  -3   3   2    42632.74    42676.90   1059.72 o 
  -1   3   2    13317.31    13529.36    336.81 o 
   1   3   2    12040.49    12628.69    311.60 o 
   3   3   2    32470.75    32071.02    978.78 o 
   5   3   2     1004.84     1023.02     20.39 o 
   7   3   2    30736.21    30574.63    656.31 o 
   9   3   2    12111.24    11901.85    299.72 o 
  11   3   2     1520.47     1574.11     77.21 o 
  13   3   2    15451.31    15558.24    482.57 o 
  15   3   2      557.89      530.38     22.06 o 
  17   3   2     6393.22     6224.77    202.08 o 
  19   3   2     3233.05     3129.46    149.96 o 
  21   3   2     2753.32     2554.09    123.78 o 
  23   3   2     2090.52     2126.97    103.88 o 
 -22   4   2     3796.59     3966.99    153.72 o 
 -20   4   2       59.88       77.46      9.38 o 
 -18   4   2     7475.39     7216.19    155.81 o 
 -16   4   2     3964.72     3903.06     85.83 o 
 -14   4   2     3294.38     2964.11     67.55 o 
 -12   4   2    13285.84    13136.01    279.52 o 
 -10   4   2      479.98      415.84      9.99 o 
  -8   4   2    16335.82    15952.41    274.37 o 
  -6   4   2    14992.02    15127.12    296.73 o 
  -4   4   2     7832.23     7915.23    147.27 o 
  -2   4   2    31711.88    31118.05    659.16 o 
   0   4   2       61.82      108.52     10.72 o 
   2   4   2    34886.51    33189.82    626.89 o 
   4   4   2     9644.11     9663.01    167.81 o 
   6   4   2    28274.09    26852.58    455.80 o 
   8   4   2    20100.47    19916.53    429.58 o 
  10   4   2      683.83      681.45     31.80 o 
  12   4   2    17491.57    18022.43    553.85 o 
  14   4   2     1918.88     1786.55     63.30 o 
  16   4   2     4924.52     5063.19    197.57 o 
  18   4   2     7068.39     7001.26    310.89 o 
  20   4   2       32.95       33.68     11.23 o 
  22   4   2     3878.54     3984.50    186.38 o 
 -21   5   2     1999.24     2125.19     94.59 o 
 -19   5   2     1807.18     1753.85     58.13 o 
 -17   5   2     4876.67     4602.66    116.68 o 
 -15   5   2      119.70      109.72      6.24 o 
 -13   5   2     9119.17     8581.11    193.30 o 
 -11   5   2     2134.80     2136.44     41.83 o 
  -9   5   2     6369.10     6197.46    105.84 o 
  -7   5   2    14911.18    15213.37    279.30 o 
  -5   5   2      124.08      125.49      8.87 o 
  -3   5   2    25773.51    24702.85    500.56 o 
  -1   5   2     9245.45     9511.26    195.10 o 
   1   5   2     8602.10     8719.79    180.66 o 
   3   5   2    30047.22    29740.79    508.64 o 
   5   5   2      327.05      318.26      7.59 o 
   7   5   2    20688.68    20382.87    385.83 o 
   9   5   2     4432.20     4347.24    113.46 o 
  11   5   2     3353.31     3380.81     87.19 o 
  13   5   2     7544.98     7318.93    238.33 o 
  15   5   2      254.61      292.56     14.79 o 
  17   5   2     3982.51     3639.25    177.35 o 
  19   5   2     1700.29     1752.45     86.29 o 
  21   5   2     1691.76     1806.41     88.32 o 
 -10   6   2      111.55      113.75      7.84 o 
  -8   6   2     8199.53     8040.30    354.28 o 
  -6   6   2     6952.79     6762.42    161.28 o 
  -4   6   2     3701.24     3767.75    115.96 o 
  -2   6   2     8594.33     8702.68    178.16 o 
   0   6   2       28.61       52.36     14.03 o 
   2   6   2     6819.88     6775.65    140.19 o 
   4   6   2     3724.18     3537.70     74.97 o 
   6   6   2     4300.38     4059.99     85.15 o 
   8   6   2     6696.29     6409.74    165.02 o 
  10   6   2      209.99      231.65      9.82 o 
  12   6   2     8481.57     8609.50    269.59 o 
  14   6   2     2045.43     1945.19     92.63 o 
  16   6   2     2086.31     1918.04     95.70 o 
  18   6   2     4580.57     4988.06    221.21 o 
  20   6   2       28.48       39.80     12.25 o 
 -11   7   2     2583.51     2502.32     75.03 o 
  -9   7   2     3383.17     3346.82     98.72 o 
  -7   7   2     7926.30     7609.41    217.57 o 
  -5   7   2       72.02       72.57      7.94 o 
  -3   7   2    13154.09    12857.71    361.77 o 
  -1   7   2     2102.04     1985.95     62.87 o 
   1   7   2     2094.33     2080.29     76.27 o 
   3   7   2    11165.96    11330.49    317.38 o 
   5   7   2      128.13      176.63     13.27 o 
   7   7   2     5769.82     5722.13    234.50 o 
  13   7   2     5833.20     5791.85    256.95 o 
  15   7   2       59.90       35.72     11.23 o 
  17   7   2     2987.52     3216.88    143.45 o 
 -12   8   2     5556.20     5620.50    225.20 o 
 -10   8   2       16.09       63.27     13.27 o 
  -8   8   2     4104.47     4094.12    120.22 o 
  -6   8   2     3770.38     3745.11    109.10 o 
  -4   8   2     2740.54     2607.96     78.02 o 
  -2   8   2     6724.23     6573.67    188.76 o 
   0   8   2       17.41       -4.02      6.10 o 
   2   8   2     7403.01     7316.55    208.26 o 
   4   8   2     2738.06     2703.70     79.14 o 
   6   8   2     4213.70     4194.01    120.66 o 
 -11   9   2     1044.19     1086.92     51.22 o 
  -9   9   2     1627.49     1630.56     72.90 o 
  -7   9   2     3239.66     3169.28    131.24 o 
  -5   9   2       49.49       56.13     13.27 o 
  -3   9   2     7134.02     6865.10    271.79 o 
  -1   9   2     1789.62     1698.87     75.03 o 
   1   9   2     1819.41     1858.40     79.15 o 
   3   9   2     8242.72     7724.56    305.61 o 
   5   9   2       92.34      111.26     16.33 o 
  -8  10   2     1686.52     1810.29     80.09 o 
  -6  10   2     1473.81     1499.07     67.72 o 
  -4  10   2      965.85     1038.46     50.18 o 
  -2  10   2     2386.59     2331.18    102.97 o 
   0  10   2       12.27       70.41     15.31 o 
   2  10   2     2424.22     2470.54    108.13 o 
   4  10   2     1016.47     1006.90     49.17 o 
 -24   1   3       19.91       17.86      7.94 o 
 -22   1   3       57.78       67.32      9.38 o 
 -20   1   3      132.75      176.53      8.29 o 
 -18   1   3      696.28      598.65     17.65 o 
 -16   1   3      238.41      297.09     14.07 o 
 -14   1   3     1072.12     1015.79     25.64 o 
 -12   1   3      963.84     1016.24     32.64 o 
 -10   1   3     3589.91     3449.71     87.74 o 
  -8   1   3      545.66      543.57     10.34 o 
  -6   1   3      475.77      532.28     15.39 o 
  -4   1   3      559.55      592.86     13.34 o 
  -2   1   3      642.34      714.76     15.84 o 
   0   1   3      282.76      308.88      7.13 o 
   2   1   3      290.68      343.58      8.18 o 
   4   1   3      724.36      757.47     17.85 o 
   6   1   3      895.94      982.51     32.40 o 
   8   1   3      861.08      879.31     20.64 o 
  10   1   3     1196.49     1074.54     38.93 o 
  12   1   3     2955.06     3054.33     67.35 o 
  14   1   3      368.25      326.54     12.40 o 
  16   1   3      862.13      840.05     21.63 o 
  20   1   3      494.07      495.91     28.63 o 
  22   1   3       23.22       21.43      9.18 o 
  24   1   3       36.38       46.94     12.25 o 
 -23   2   3        8.06       16.33      7.22 o 
 -21   2   3       41.79       49.44      8.28 o 
 -19   2   3       51.49       55.34      5.85 o 
 -17   2   3       33.83       39.80      4.83 o 
 -15   2   3       36.29       42.34      4.31 o 
 -13   2   3       96.41      110.72      5.34 o 
 -11   2   3      311.07      285.91      8.81 o 
  -9   2   3      168.50      155.85      5.08 o 
  -7   2   3       52.88       66.42      3.29 o 
  -5   2   3      105.31      118.70      4.49 o 
  -3   2   3      477.94      482.76     21.03 o 
  -1   2   3      413.98      470.22     15.58 o 
   1   2   3      121.90      114.61      3.90 o 
   3   2   3      135.22      141.63      5.40 o 
   5   2   3      237.13      253.69      7.63 o 
   7   2   3      167.37      177.09      4.77 o 
   9   2   3       52.58       45.00      3.00 o 
  11   2   3      153.20      135.20      6.43 o 
  13   2   3      286.15      315.91     35.77 o 
  15   2   3       72.24       71.33      9.70 o 
  17   2   3       25.58       35.85      6.10 o 
  19   2   3       35.07       38.78     10.21 o 
  21   2   3       95.83      125.55     15.31 o 
  23   2   3        7.93        9.18      9.18 o 
 -24   3   3       41.00       54.09      9.00 o 
 -22   3   3      178.71      170.67     12.27 o 
 -20   3   3       55.64       58.03      8.66 o 
 -18   3   3      131.03      115.74      6.88 o 
 -16   3   3      385.18      441.94     14.35 o 
 -14   3   3     2081.20     1787.86     42.09 o 
 -12   3   3      104.95      102.77      4.83 o 
 -10   3   3      168.86      173.86      4.75 o 
  -8   3   3      938.69      930.91     16.85 o 
  -6   3   3     2672.57     2558.01     49.40 o 
  -4   3   3       31.13       38.59      2.23 o 
  -2   3   3      887.53      930.21     21.33 o 
   0   3   3      448.20      465.05     12.99 o 
   2   3   3      855.65      926.92     24.44 o 
   4   3   3      112.71      105.32      3.59 o 
   6   3   3      726.36      619.15     17.93 o 
   8   3   3     2023.59     1974.63     42.80 o 
  10   3   3      339.86      348.46     11.19 o 
  12   3   3      203.60      199.20     10.11 o 
  16   3   3     1362.15     1339.64     46.79 o 
  18   3   3       36.66       21.43      9.18 o 
  20   3   3       77.50       82.67     13.27 o 
  22   3   3       52.56       53.07     12.25 o 
  24   3   3      131.65      161.30     18.38 o 
 -23   4   3       25.80       30.92      8.27 o 
 -21   4   3       21.07       24.49      7.94 o 
 -19   4   3       16.23       17.35      6.49 o 
 -17   4   3      105.68      118.48      6.72 o 
 -15   4   3      437.34      398.37     14.31 o 
 -13   4   3      275.43      248.88      8.53 o 
 -11   4   3       72.23       65.90      3.32 o 
  -9   4   3      225.01      213.11      5.33 o 
  -7   4   3      541.02      484.89     10.09 o 
  -5   4   3      673.81      670.41     14.26 o 
  -3   4   3       36.70       50.07      2.84 o 
  -1   4   3      187.65      238.44      6.11 o 
   1   4   3       54.49       61.26      3.16 o 
   3   4   3       87.89       86.86      3.25 o 
   5   4   3      179.30      172.18      6.47 o 
   7   4   3      197.49      176.76      4.87 o 
   9   4   3      556.49      529.19     16.11 o 
  11   4   3      145.61      162.46     19.52 o 
  13   4   3       92.91       66.51      7.22 o 
  15   4   3      211.85      201.94     12.28 o 
  17   4   3      288.03      311.60     21.45 o 
  19   4   3       34.02       37.76     11.23 o 
  21   4   3       62.24       90.83     14.29 o 
  23   4   3       16.03        8.16     10.20 o 
 -22   5   3       18.83       15.26     11.73 o 
 -20   5   3       99.73      133.73     10.83 o 
 -18   5   3      408.90      391.51     18.07 o 
 -16   5   3       20.50       21.98      5.18 o 
 -14   5   3        7.26        9.39      3.70 o 
 -12   5   3      417.81      441.91     12.25 o 
 -10   5   3     1325.19     1186.11     22.51 o 
  -8   5   3       94.02       83.95      4.71 o 
  -6   5   3      515.85      505.20     12.78 o 
  -4   5   3      201.86      181.07      6.13 o 
  -2   5   3      329.60      301.36     10.04 o 
   0   5   3      218.24      200.89      6.50 o 
   2   5   3      215.57      196.25      5.74 o 
   4   5   3      147.62      139.14      5.29 o 
   6   5   3      669.62      634.46     12.77 o 
   8   5   3       29.68       41.12      6.42 o 
  10   5   3      424.72      370.06     13.55 o 
  12   5   3     1278.14     1302.40     35.83 o 
  14   5   3       15.64       11.22      5.77 o 
  16   5   3       40.38       47.96     10.21 o 
  18   5   3      120.59      111.27     15.31 o 
  20   5   3      361.64      411.78     27.59 o 
  22   5   3       22.16       14.29     10.20 o 
 -13   6   3      101.70       94.93     11.23 o 
 -11   6   3      278.15      260.01      9.82 o 
  -9   6   3      174.27      172.89      6.88 o 
  -7   6   3       48.58       52.52      4.55 o 
  -5   6   3       78.01       87.07      7.81 o 
  -3   6   3      229.13      216.44      7.15 o 
  -1   6   3      202.50      218.73      7.27 o 
   1   6   3       57.65       65.72      5.78 o 
   3   6   3       81.36       71.04      5.01 o 
   5   6   3      125.89      129.36      5.34 o 
   7   6   3       76.59       75.38      3.75 o 
   9   6   3       53.57       47.65      4.89 o 
  11   6   3      249.33      238.72     10.21 o 
  13   6   3      276.22      303.79     18.39 o 
  15   6   3      111.67      106.17     14.29 o 
  17   6   3       29.42       23.47     10.20 o 
  19   6   3      105.85      121.47     16.33 o 
 -12   7   3       31.88       38.78     10.20 o 
 -10   7   3       49.85       62.81      8.28 o 
  -8   7   3       86.88      121.00     10.45 o 
  -6   7   3      240.92      246.72     11.90 o 
  -4   7   3       53.84       58.07      7.55 o 
  -2   7   3      132.66      124.88      8.28 o 
   0   7   3       80.17      102.17      8.66 o 
   2   7   3       70.36       87.63      8.28 o 
   4   7   3       26.81       27.59      6.10 o 
   6   7   3       79.52       82.49      8.71 o 
   8   7   3       95.43       93.91     11.23 o 
  10   7   3       32.17       30.61      9.18 o 
  12   7   3       41.64       39.02      7.22 o 
  14   7   3      122.68      103.11     14.29 o 
  16   7   3      240.33      240.01     20.43 o 
  18   7   3        6.62       10.20     10.20 o 
 -11   8   3       44.36       58.17     12.25 o 
  -9   8   3       77.72       91.86     14.29 o 
  -7   8   3       68.65       85.20     11.23 o 
  -5   8   3      221.78      198.27     11.49 o 
  -3   8   3       17.64       16.33      6.49 o 
  -1   8   3       27.21       15.31      6.49 o 
   1   8   3       13.78        5.10      6.49 o 
   3   8   3       16.65        4.80      6.10 o 
   5   8   3       63.41       67.42      8.66 o 
 -12   9   3       39.37       63.27     15.31 o 
 -10   9   3       69.45       85.73     15.31 o 
  -8   9   3       56.76       72.46     14.29 o 
  -6   9   3      113.23      142.91     17.35 o 
  -4   9   3        8.86       -1.02      9.18 o 
  -2   9   3        2.31        1.02     10.20 o 
   0   9   3       21.04       11.22      9.18 o 
   2   9   3        3.42       -8.16      8.16 o 
   4   9   3       16.66        5.10      9.18 o 
  -7  10   3       12.40       10.20     11.22 o 
  -5  10   3       11.67       33.67     13.27 o 
  -3  10   3       30.17       33.68     12.25 o 
  -1  10   3       39.45       50.00     13.27 o 
   1  10   3       14.35       22.45     11.22 o 
   3  10   3       26.18       27.55     12.25 o 
   5  10   3        9.73        1.02     10.20 o 
 -24   0   4     3478.46     3507.91    158.18 o 
 -22   0   4      152.41      144.98     16.34 o 
 -20   0   4     4943.74     4807.74    150.10 o 
 -18   0   4     1323.80     1255.57     44.20 o 
 -16   0   4     7498.78     7246.51    224.49 o 
 -14   0   4     7245.68     7640.16    328.63 o 
 -12   0   4     7847.73     7684.62    244.24 o 
 -10   0   4    17583.24    17462.69    515.02 o 
  -8   0   4     1723.23     2070.20     78.16 o 
  -6   0   4    31474.55    31704.80    942.05 o 
  -4   0   4     7222.32     8395.43    537.11 o 
  -2   0   4     2938.94     3048.12     92.89 o 
   0   0   4    94323.69   100763.87   2941.53 o 
   2   0   4     3596.22     3442.43     85.81 o 
   4   0   4     4688.19     4518.34    137.42 o 
   6   0   4    45734.22    45036.19   1341.45 o 
   8   0   4     6060.42     6376.25    278.67 o 
  10   0   4    22202.70    22000.09    790.78 o 
  12   0   4     3190.79     2897.74     98.50 o 
  14   0   4    11733.13    11876.75    372.67 o 
  16   0   4     6343.07     5873.99    220.36 o 
  18   0   4      738.74      659.36     26.76 o 
  20   0   4     5331.29     5426.13    237.82 o 
 -23   1   4      773.86      768.87     47.59 o 
 -21   1   4     4136.56     3976.63    124.71 o 
 -19   1   4     4571.43     4519.62     99.00 o 
 -17   1   4      494.12      562.24     18.10 o 
 -15   1   4    19986.15    19048.75    418.45 o 
 -13   1   4     1055.34     1160.99     56.46 o 
 -11   1   4    10812.54    10690.02    228.68 o 
  -9   1   4    40449.21    36078.86    687.93 o 
  -7   1   4     3177.90     2970.61     57.80 o 
  -5   1   4    13616.06    13791.08    344.81 o 
  -3   1   4     6081.43     5601.51    119.88 o 
  -1   1   4    42044.62    44682.16   1837.04 o 
   1   1   4    34348.30    37786.82   1206.80 o 
   3   1   4     2547.29     2402.98    109.20 o 
   5   1   4    24748.20    24934.49    533.11 o 
   7   1   4     1722.13     1574.68     36.31 o 
   9   1   4    29069.54    29370.93    782.61 o 
  11   1   4    12068.15    11852.69    269.05 o 
  13   1   4     2873.59     2997.84     67.75 o 
  15   1   4    17510.19    17698.39    397.13 o 
  17   1   4     1387.47     1466.96     48.59 o 
  19   1   4     5074.56     5111.26    161.72 o 
  21   1   4     3240.59     3151.98    156.10 o 
  23   1   4      541.83      567.49     35.79 o 
 -24   2   4     3083.57     3081.83     98.90 o 
 -22   2   4      175.65      148.94     11.90 o 
 -20   2   4     4505.56     4300.27    255.14 o 
 -18   2   4     1514.65     1320.25     32.59 o 
 -16   2   4     5478.12     5529.89    119.87 o 
 -14   2   4     9115.67     9077.33    226.72 o 
 -12   2   4     1193.23     1418.90     62.67 o 
 -10   2   4    27963.87    26416.74    447.42 o 
  -8   2   4    22436.05    21002.68    428.88 o 
  -6   2   4    41758.20    40592.39   1162.02 o 
  -4   2   4    50096.76    47189.70   1437.65 o 
  -2   2   4     5392.75     5825.70    141.39 o 
   0   2   4   226641.41   257467.75   7628.63 o 
   2   2   4     5275.71     5355.02    132.67 o 
   4   2   4    31989.11    33733.03    849.55 o 
   6   2   4    38849.16    39719.03    811.30 o 
   8   2   4     8002.29     8228.18    265.10 o 
  10   2   4    19984.75    20568.84    450.89 o 
  12   2   4     3600.25     3566.13    131.24 o 
  14   2   4     8246.30     8255.71    263.06 o 
  16   2   4     7451.32     7342.68    237.35 o 
  18   2   4      708.65      591.71     26.75 o 
  20   2   4     4931.58     5189.59    226.95 o 
  22   2   4       54.14       61.23     13.27 o 
  24   2   4     2592.26     2715.00    129.83 o 
 -23   3   4      556.10      579.19     33.23 o 
 -21   3   4     3232.77     3209.68    100.47 o 
 -19   3   4     4094.87     4088.83     90.97 o 
 -17   3   4      446.25      493.86     14.01 o 
 -15   3   4    14203.01    14018.91    298.98 o 
 -13   3   4     1434.34     1374.01     33.24 o 
 -11   3   4     6700.62     6860.69    128.65 o 
  -9   3   4    31535.65    29646.78    509.19 o 
  -7   3   4      448.80      491.96      9.71 o 
  -5   3   4    23677.53    23816.24    443.70 o 
  -3   3   4     8479.17     8500.81    159.51 o 
  -1   3   4    39758.04    38790.60    816.52 o 
   1   3   4    32566.76    35153.86    740.29 o 
   3   3   4     5960.08     5926.11    128.11 o 
   5   3   4    23455.99    23234.90    447.65 o 
   7   3   4      846.29      853.08     17.84 o 
   9   3   4    21184.01    21179.84    535.59 o 
  11   3   4     9519.30     9386.52    232.78 o 
  13   3   4     1851.13     1972.74    172.56 o 
  15   3   4    14759.83    15366.89    475.38 o 
  17   3   4     1140.35     1185.47     42.04 o 
  19   3   4     4976.90     5305.86    232.23 o 
  21   3   4     2694.38     2551.26    127.87 o 
  23   3   4      461.43      470.19     32.71 o 
 -22   4   4      116.26      137.98     12.27 o 
 -20   4   4     3549.38     3482.69    170.72 o 
 -18   4   4      948.89      933.82     24.69 o 
 -16   4   4     5319.53     4976.50    110.30 o 
 -14   4   4     4563.12     4425.56    106.95 o 
 -12   4   4     2902.40     2688.14     61.28 o 
 -10   4   4    12005.08    11902.14    200.11 o 
  -8   4   4      480.59      537.07     12.09 o 
  -6   4   4    14058.18    13893.72    234.56 o 
  -4   4   4     2680.82     2709.61     64.50 o 
  -2   4   4     1796.21     1754.94     34.40 o 
   0   4   4    26124.60    26926.81    725.12 o 
   2   4   4     2074.82     2109.71     37.40 o 
   4   4   4     6697.10     6869.26    118.73 o 
   6   4   4    17323.99    17264.64    292.26 o 
   8   4   4     1620.01     1699.17     38.55 o 
  10   4   4    15685.29    15988.81    398.93 o 
  12   4   4     1308.82     1278.44     55.52 o 
  14   4   4     6416.34     6629.49    207.57 o 
  16   4   4     5167.85     4930.29    253.55 o 
  18   4   4      892.21      909.44     48.13 o 
  20   4   4     3670.29     3548.47    172.87 o 
  22   4   4      107.13      130.66     18.37 o 
 -21   5   4     2206.78     2274.94    105.98 o 
 -19   5   4     3432.92     3409.45    150.98 o 
 -17   5   4      453.63      493.68     20.93 o 
 -15   5   4    10416.96    10526.13    327.10 o 
 -13   5   4      804.06      829.95     29.27 o 
 -11   5   4     7367.28     7195.44    148.94 o 
  -9   5   4    10440.22     9903.88    233.33 o 
  -7   5   4     2256.86     2225.91     47.80 o 
  -5   5   4     8112.92     8238.06    171.02 o 
  -3   5   4      664.15      689.38     16.49 o 
  -1   5   4     6814.84     6954.29    142.92 o 
   1   5   4     9027.52     8970.41    169.44 o 
   3   5   4      817.33      905.25     16.91 o 
   5   5   4    10893.86    11046.68    187.81 o 
   7   5   4     1827.78     1769.56     32.25 o 
   9   5   4    12219.43    12105.52    305.08 o 
  11   5   4     6121.12     6113.90    155.48 o 
  13   5   4     1456.00     1558.15     42.40 o 
  15   5   4     8902.03     8525.17    401.37 o 
  17   5   4      591.30      589.16     34.78 o 
  19   5   4     3194.63     3069.50    144.64 o 
  21   5   4     2067.80     2181.20    104.89 o 
 -16   6   4     3080.96     2982.26    130.16 o 
 -14   6   4     4224.92     4124.79    127.66 o 
 -12   6   4      381.86      412.93     13.71 o 
 -10   6   4    11580.95    11452.92    237.05 o 
  -8   6   4     2615.50     2506.09     55.02 o 
  -6   6   4    12248.93    12074.44    248.26 o 
  -4   6   4    13194.58    13594.52    278.14 o 
  -2   6   4     1540.36     1436.36     32.35 o 
   0   6   4    27863.05    27181.44    563.88 o 
   2   6   4     2019.86     1928.78     43.48 o 
   4   6   4    10905.06    10739.54    222.57 o 
   6   6   4    11003.30    10699.42    183.33 o 
   8   6   4      981.07      920.84     23.55 o 
  10   6   4    10228.95    10070.72    254.55 o 
  12   6   4      726.41      690.08     21.40 o 
  14   6   4     2865.41     2745.70    135.27 o 
  16   6   4     3790.25     3833.78    176.10 o 
  18   6   4      572.21      636.08     36.81 o 
  20   6   4     2227.66     2349.06    112.15 o 
 -11   7   4     2714.50     2630.39    121.77 o 
  -9   7   4     8706.98     8256.29    236.27 o 
  -7   7   4      198.07      223.43     11.18 o 
  -5   7   4    11882.48    11885.16    333.73 o 
  -3   7   4     2613.48     2693.17     64.93 o 
  -1   7   4     8279.46     8433.45    172.62 o 
   1   7   4     8887.40     8719.71    180.10 o 
   3   7   4     2693.08     2728.95     58.49 o 
   5   7   4     8833.06     8422.53    176.25 o 
   7   7   4      603.84      611.70     22.78 o 
   9   7   4     7147.60     6735.02    302.89 o 
  11   7   4     3435.20     3441.31    108.20 o 
  13   7   4      678.32      656.88     37.86 o 
  15   7   4     5555.64     5603.39    253.33 o 
  17   7   4      387.29      412.84     28.61 o 
 -12   8   4      375.36      363.78     23.50 o 
 -10   8   4     4044.07     3917.27    159.68 o 
  -8   8   4      209.42      206.29     16.34 o 
  -6   8   4     4347.62     4275.70    124.38 o 
  -4   8   4     3578.98     3563.18    100.95 o 
  -2   8   4      556.63      535.32     20.94 o 
   0   8   4     7667.46     7509.97    217.33 o 
   2   8   4      569.31      544.73     21.66 o 
   4   8   4     4420.43     4403.24    125.93 o 
   6   8   4     4460.15     4497.27    177.73 o 
 -11   9   4     2131.46     2222.86     95.66 o 
  -9   9   4     2223.04     2310.35     98.79 o 
  -7   9   4      573.57      593.14     31.70 o 
  -5   9   4     3011.23     3126.46    130.10 o 
  -3   9   4      313.21      284.02     20.43 o 
  -1   9   4     1443.57     1465.53     64.66 o 
   1   9   4     2216.89     2222.57     92.65 o 
   3   9   4      466.11      557.13     29.65 o 
   5   9   4     3147.40     3034.10    127.07 o 
  -6  10   4     2834.48     2812.22    121.69 o 
  -4  10   4     2505.07     2641.05    111.25 o 
  -2  10   4      292.40      291.13     20.43 o 
   0  10   4     4073.79     4070.06    165.79 o 
   2  10   4      437.46      402.69     25.55 o 
   4  10   4     2363.29     2516.11    107.07 o 
 -24   1   5       53.46       44.32      9.38 o 
 -22   1   5       55.31       88.28     10.10 o 
 -20   1   5       16.80       25.05      5.83 o 
 -18   1   5       76.11      112.45      7.12 o 
 -16   1   5       21.40       21.58      4.31 o 
 -14   1   5       56.08       68.43      5.06 o 
 -12   1   5      704.88      644.81     20.35 o 
 -10   1   5      137.18      137.10      4.77 o 
  -8   1   5     1037.55     1015.60     19.21 o 
  -6   1   5      612.52      646.95     12.99 o 
  -4   1   5     1563.46     1545.71     50.82 o 
  -2   1   5      435.98      490.33     12.80 o 
   0   1   5      618.48      630.53     16.57 o 
   2   1   5     1252.53     1336.64     26.23 o 
   4   1   5      598.43      565.38     20.34 o 
   6   1   5      923.39      921.65     22.16 o 
   8   1   5      426.19      385.68     10.73 o 
  10   1   5      270.73      253.41      7.53 o 
  12   1   5      189.79      158.98      6.37 o 
  14   1   5      100.48       98.83      5.16 o 
  16   1   5       28.80       28.21      5.38 o 
  18   1   5      214.83      224.72     15.32 o 
  20   1   5        9.80        9.18      7.14 o 
  22   1   5      189.39      205.25     18.38 o 
 -23   2   5        2.15        4.08      6.83 o 
 -21   2   5       55.76       56.65      8.66 o 
 -19   2   5       23.52       30.44      5.18 o 
 -17   2   5        5.69        7.40      4.08 o 
 -15   2   5       11.11       11.29      3.68 o 
 -13   2   5       54.74       76.02      4.80 o 
 -11   2   5      129.29      122.77      4.86 o 
  -9   2   5      263.12      277.27      6.56 o 
  -7   2   5      176.07      175.44      8.96 o 
  -5   2   5      122.17      131.48      5.31 o 
  -3   2   5      802.40      910.88     23.32 o 
  -1   2   5      988.21     1069.00     71.67 o 
   1   2   5     1808.41     1877.73     87.37 o 
   3   2   5      256.07      297.95     18.15 o 
   5   2   5      391.83      387.82      7.83 o 
   7   2   5      161.40      146.44      4.87 o 
   9   2   5      435.96      445.13     11.62 o 
  11   2   5       72.97       71.72      6.19 o 
  13   2   5      139.86      124.53     10.21 o 
  15   2   5        5.19        1.02      4.33 o 
  17   2   5        6.55        3.57      5.05 o 
  19   2   5       65.18       83.69     12.25 o 
  21   2   5       30.61       28.57     10.20 o 
  23   2   5        5.50        8.16      9.18 o 
 -22   3   5       89.49      110.70     10.83 o 
 -20   3   5       34.76       36.58      7.22 o 
 -18   3   5       52.94       83.92      6.47 o 
 -16   3   5       97.06       99.08      6.24 o 
 -14   3   5       84.57       90.28      5.58 o 
 -12   3   5      211.23      179.46      6.88 o 
 -10   3   5      245.60      224.24      5.74 o 
  -8   3   5     1908.77     1773.80     29.81 o 
  -6   3   5      737.29      735.91     13.35 o 
  -4   3   5      360.59      386.20      7.55 o 
  -2   3   5       56.97       53.12      2.81 o 
   0   3   5      114.59      105.19      3.68 o 
   2   3   5       18.89       17.69      1.72 o 
   4   3   5     1114.00     1116.42     28.97 o 
   6   3   5     1252.76     1305.53     26.54 o 
   8   3   5      508.52      417.14     11.76 o 
  10   3   5       67.94       56.75      4.71 o 
  12   3   5       56.69       44.80      4.71 o 
  14   3   5       25.06       21.66      8.16 o 
  16   3   5       28.00       21.94      5.77 o 
  18   3   5      148.56      138.86     15.32 o 
  20   3   5       45.32       30.62     10.21 o 
  22   3   5      104.92      118.41     15.31 o 
 -23   4   5       62.66       80.46     10.45 o 
 -21   4   5       18.66       12.19      6.83 o 
 -19   4   5        4.93        8.16      6.49 o 
 -17   4   5       80.64      107.11      7.09 o 
 -15   4   5       33.47       39.58      4.83 o 
 -13   4   5      110.49      120.34      5.69 o 
 -11   4   5       40.45       43.75      3.31 o 
  -9   4   5       39.98       55.78      3.15 o 
  -7   4   5      651.71      609.41     15.18 o 
  -5   4   5     1012.05      977.81     22.16 o 
  -3   4   5      623.80      617.45     13.26 o 
  -1   4   5      375.89      370.54      8.76 o 
   1   4   5     1209.98     1280.96     23.85 o 
   3   4   5      362.96      346.24      7.69 o 
   5   4   5     1801.72     1792.16     32.36 o 
   7   4   5      195.42      183.09      5.10 o 
   9   4   5      142.75      138.31      6.86 o 
  11   4   5       52.20       59.40      5.30 o 
  13   4   5      180.37      172.93      8.44 o 
  15   4   5       71.14       95.46      8.66 o 
  17   4   5      116.85      105.15     13.27 o 
  19   4   5       10.76        8.16      9.18 o 
  21   4   5       17.05       26.53     10.20 o 
 -20   5   5       13.72       18.37     10.20 o 
 -18   5   5       58.86       67.36     12.25 o 
 -16   5   5       14.30       26.53      7.14 o 
 -14   5   5      104.89       99.66      8.66 o 
 -12   5   5      215.59      206.00      7.52 o 
 -10   5   5       53.63       68.41      5.30 o 
  -8   5   5       33.82       31.24      3.68 o 
  -6   5   5       73.31       78.08      4.71 o 
  -4   5   5      481.23      445.71     13.70 o 
  -2   5   5      165.40      153.97      5.73 o 
   0   5   5      589.65      571.80     12.79 o 
   2   5   5      146.29      147.16      6.48 o 
   4   5   5      129.28      125.09      5.56 o 
   6   5   5       28.12       26.03      2.50 o 
   8   5   5       80.68       86.49      8.32 o 
  10   5   5      199.95      191.74      8.63 o 
  12   5   5       71.61       53.32      5.68 o 
  14   5   5       88.05       97.24      9.38 o 
  16   5   5       42.53       43.88     10.21 o 
  18   5   5       74.03       90.84     14.29 o 
  20   5   5       32.52       37.76     12.25 o 
 -19   6   5       43.48       36.74     11.23 o 
 -17   6   5        6.14       -4.08      7.14 o 
 -15   6   5        8.01       10.15     13.27 o 
 -13   6   5       44.37       49.45      7.55 o 
 -11   6   5       87.33      104.34      7.87 o 
  -9   6   5      155.85      149.53      6.50 o 
  -7   6   5       91.96       94.29      6.15 o 
  -5   6   5       94.51       84.78      4.96 o 
  -3   6   5      322.27      336.10      9.96 o 
  -1   6   5      469.44      490.73     12.89 o 
   1   6   5      919.79      966.51     33.50 o 
   3   6   5      183.01      174.75     10.47 o 
   5   6   5      241.62      240.29      6.66 o 
   7   6   5      126.25      115.76      5.85 o 
   9   6   5      205.83      203.39      9.23 o 
  11   6   5       59.74       64.68      6.22 o 
  13   6   5      132.96      108.05      9.00 o 
  15   6   5        5.18        7.14      8.16 o 
  17   6   5        2.01       -6.12      8.16 o 
  19   6   5      117.86      135.77     16.33 o 
 -12   7   5       79.25      111.68     10.45 o 
 -10   7   5       79.53      100.71      7.62 o 
  -8   7   5      280.31      255.20     10.21 o 
  -6   7   5      234.82      215.07      8.01 o 
  -4   7   5      202.17      185.94      7.39 o 
  -2   7   5       95.63      105.72      6.04 o 
   0   7   5        4.34        2.86      3.42 o 
   2   7   5       96.28      103.45      7.07 o 
   4   7   5      265.83      245.16      8.55 o 
   6   7   5      171.81      164.66      6.72 o 
   8   7   5       77.72       61.85      8.17 o 
  10   7   5       39.52       35.22      6.49 o 
  12   7   5       21.54       16.75      6.10 o 
  14   7   5       38.57       63.27     12.25 o 
  16   7   5       17.19       10.20      9.18 o 
  18   7   5        5.86       23.47     11.22 o 
 -11   8   5        4.63       -9.18      9.18 o 
  -9   8   5       27.16       25.51     10.20 o 
  -7   8   5      108.25      102.08     12.25 o 
  -5   8   5      148.12      131.20      9.39 o 
  -3   8   5       18.65       22.96      7.22 o 
  -1   8   5       58.58       60.61      8.28 o 
   1   8   5      162.05      148.65      9.39 o 
   3   8   5        5.59        4.59      5.77 o 
   5   8   5      271.32      245.93     12.63 o 
   9   8   5        7.43        4.08      8.16 o 
  11   8   5        4.93        4.08      9.18 o 
 -12   9   5        7.20       10.20     11.22 o 
 -10   9   5        9.68       30.61     12.24 o 
  -8   9   5       27.63       22.45     11.23 o 
  -6   9   5       13.20       21.43     11.22 o 
  -4   9   5       18.18       19.39     10.20 o 
  -2   9   5       46.90       66.34     12.25 o 
   0   9   5       79.26       79.61     14.29 o 
   2   9   5       19.16       16.33     10.20 o 
   4   9   5        5.82        4.08      8.16 o 
  -5  10   5       13.26       18.37     12.24 o 
  -3  10   5       15.62       16.33     12.24 o 
  -1  10   5       32.00       45.92     13.27 o 
   1  10   5       72.66       89.82     15.31 o 
   3  10   5       39.09       45.92     13.27 o 
 -24   0   6      676.80      710.97     38.87 o 
 -22   0   6     4511.71     4095.46    182.76 o 
 -20   0   6       81.13       99.01     14.29 o 
 -18   0   6     8358.05     8693.70    256.99 o 
 -16   0   6     7517.65     7207.26    229.14 o 
 -14   0   6     3022.77     2835.63     93.34 o 
 -12   0   6    16241.07    16140.45    485.81 o 
  -8   0   6    23929.32    22634.09    536.46 o 
  -6   0   6     2815.71     2755.97    108.77 o 
  -4   0   6     3839.27     3824.40    158.07 o 
  -2   0   6     8427.40     8834.30    262.20 o 
   0   0   6      550.80      564.06     25.69 o 
   2   0   6    10037.60    12194.09    303.95 o 
   4   0   6    10251.81    10184.66    253.82 o 
   6   0   6     6782.35     6988.00    209.55 o 
   8   0   6    16655.97    16904.13    534.20 o 
  10   0   6     4754.79     4777.36    187.29 o 
  12   0   6    18728.91    19157.03    584.69 o 
  14   0   6     2932.38     2911.95     96.28 o 
  16   0   6     5684.32     5377.18    179.59 o 
  18   0   6     9992.94     9672.60    433.32 o 
 -23   1   6     2311.41     2178.79     71.34 o 
 -21   1   6     2109.61     2153.08     68.03 o 
 -19   1   6     2667.41     2736.81     61.86 o 
 -17   1   6     7930.15     7747.89    173.13 o 
 -15   1   6      448.32      494.87     19.78 o 
 -13   1   6    11340.02    11934.08    345.55 o 
 -11   1   6     4405.39     4273.12     92.62 o 
  -9   1   6    12877.21    12773.01    184.29 o 
  -7   1   6    28535.71    29820.01    493.70 o 
  -5   1   6      152.51      202.45      6.82 o 
  -3   1   6    57076.82    57055.24   1205.34 o 
  -1   1   6    15632.25    16081.58    339.24 o 
   1   1   6     9911.86    10184.99    196.32 o 
   3   1   6    41520.12    44190.54    927.48 o 
   5   1   6      306.65      336.44     10.34 o 
   7   1   6    40862.76    40325.95    784.95 o 
   9   1   6    12974.15    13010.44    255.13 o 
  11   1   6     1857.87     1916.47     46.28 o 
  13   1   6    15316.73    15579.48    343.07 o 
  15   1   6      629.63      631.55     24.24 o 
  17   1   6     6339.28     6196.22    202.11 o 
  19   1   6     3418.53     3584.72    158.38 o 
  21   1   6     2807.42     2673.52    127.95 o 
  23   1   6     2386.94     2461.03    117.39 o 
 -24   2   6      567.66      599.46     42.44 o 
 -22   2   6     4259.99     4149.43    130.55 o 
 -20   2   6       93.80      149.16     33.17 o 
 -18   2   6     8883.22     8943.73    191.99 o 
 -16   2   6     5772.37     5552.66    121.91 o 
 -14   2   6     3309.57     3103.74     72.55 o 
 -12   2   6    16963.25    17046.19    356.35 o 
 -10   2   6      781.77      742.52     16.59 o 
  -8   2   6    28753.36    29098.01    416.46 o 
  -6   2   6    37607.43    39773.90    610.49 o 
  -4   2   6    10184.55    10915.15    170.69 o 
  -2   2   6   108542.79   114707.61   5523.56 o 
   0   2   6      410.04      446.40     31.25 o 
   2   2   6    72154.98    79383.05   4517.24 o 
   4   2   6    16496.78    16683.47    292.80 o 
   6   2   6    59780.74    61174.55   1177.49 o 
   8   2   6    24446.49    25697.59    567.51 o 
  10   2   6      252.84      249.36     18.40 o 
  12   2   6    19747.77    19399.45    847.68 o 
  14   2   6     2076.76     1985.12     71.74 o 
  16   2   6     4836.53     4912.55    162.93 o 
  18   2   6     9019.74     9109.33    387.81 o 
  20   2   6       44.00       32.66     10.21 o 
  22   2   6     4247.84     4643.36    213.65 o 
  24   2   6      936.08      991.19     54.27 o 
 -23   3   6     1943.16     1937.69     64.32 o 
 -21   3   6     2123.03     2266.31     71.66 o 
 -19   3   6     2232.37     2313.07     60.78 o 
 -17   3   6     6526.83     6406.13    162.37 o 
 -15   3   6      204.94      219.41      8.29 o 
 -13   3   6     9342.72     9088.33    193.85 o 
 -11   3   6     3554.85     3518.34     61.91 o 
  -9   3   6     7207.68     7088.80    118.87 o 
  -7   3   6    24328.40    25218.29    418.35 o 
  -5   3   6      472.25      529.92     19.20 o 
  -3   3   6    47923.99    49744.59    770.91 o 
  -1   3   6    19681.52    20086.65    314.41 o 
   1   3   6    16238.87    17115.74    272.08 o 
   3   3   6    42325.38    44243.72    815.32 o 
   5   3   6      550.10      592.44     13.76 o 
   7   3   6    32875.88    33146.57    972.38 o 
   9   3   6     6246.40     6317.03    200.18 o 
  11   3   6     2563.36     2704.46     75.80 o 
  13   3   6    10775.43    11088.02    281.18 o 
  15   3   6      330.00      349.46     16.25 o 
  17   3   6     5364.45     5358.87    244.30 o 
  19   3   6     2509.07     2673.02    123.70 o 
  21   3   6     2364.30     2451.97    120.49 o 
  23   3   6     2061.34     2233.50    105.92 o 
 -22   4   6     3311.86     3393.64    134.82 o 
 -20   4   6        7.14        7.14      6.49 o 
 -18   4   6     6083.65     5932.27    180.03 o 
 -16   4   6     4162.00     4027.37    103.02 o 
 -14   4   6     2156.19     1995.04     52.49 o 
 -12   4   6    12042.47    11948.89    251.08 o 
 -10   4   6      216.91      232.78      7.64 o 
  -8   4   6    10892.80    11236.61    230.13 o 
  -6   4   6     3420.13     3438.36     72.31 o 
  -4   4   6     3243.61     3494.69     65.39 o 
  -2   4   6     5066.09     5250.22    132.20 o 
   0   4   6       29.60       25.03      2.15 o 
   2   4   6     1920.18     1999.79     56.69 o 
   4   4   6     4790.47     5005.05    107.54 o 
   6   4   6     4003.00     4108.14     72.13 o 
   8   4   6     9850.16     9895.83    216.22 o 
  10   4   6      760.55      790.74     25.56 o 
  12   4   6    11840.49    12038.83    306.24 o 
  14   4   6     2590.17     2597.81     87.19 o 
  16   4   6     3656.99     3535.26    167.90 o 
  18   4   6     6461.65     6801.17    301.58 o 
  20   4   6       18.27       -4.08      8.16 o 
  22   4   6     3617.92     3917.95    183.07 o 
 -21   5   6     1404.63     1478.15     70.78 o 
 -19   5   6     1291.40     1470.57     69.73 o 
 -17   5   6     3942.75     3894.54    171.04 o 
 -15   5   6      198.92      196.48     15.32 o 
 -13   5   6     7376.08     7242.40    217.71 o 
 -11   5   6     2785.09     2646.19     57.72 o 
  -9   5   6     6512.92     6355.95    130.50 o 
  -7   5   6    10653.50    10825.06    222.51 o 
  -5   5   6      298.75      297.13      9.23 o 
  -3   5   6    15542.74    16311.92    339.81 o 
  -1   5   6     2765.01     2879.79     57.00 o 
   1   5   6     2009.39     2137.87     38.27 o 
   3   5   6    13780.80    14308.20    244.91 o 
   5   5   6      717.33      717.00     14.66 o 
   7   5   6    10938.96    11429.84    244.30 o 
   9   5   6     7576.81     7695.43    167.47 o 
  11   5   6     1681.90     1596.78     44.41 o 
  13   5   6     8910.54     8579.81    223.35 o 
  15   5   6       92.37       92.89     12.25 o 
  17   5   6     4011.58     3865.50    177.31 o 
  19   5   6     1498.71     1573.35     79.03 o 
  21   5   6     1400.84     1461.71     76.93 o 
 -20   6   6        3.89        8.16     10.20 o 
 -18   6   6     4002.56     4074.74    178.20 o 
 -16   6   6     1977.59     1889.16     85.36 o 
 -14   6   6     1344.39     1350.20     45.64 o 
 -12   6   6     9627.90     9466.64    197.00 o 
 -10   6   6      111.85      103.58      5.86 o 
  -8   6   6     9175.71     9397.82    193.09 o 
  -6   6   6     9688.33     9283.74    194.33 o 
  -4   6   6     4759.67     4469.06    114.13 o 
  -2   6   6    18558.71    18693.76    383.87 o 
   0   6   6       45.05      107.16     10.21 o 
   2   6   6    17276.95    17070.12    354.10 o 
   4   6   6     5341.75     5261.64     91.62 o 
   6   6   6     9664.54     9700.15    166.54 o 
   8   6   6     9869.18    10046.59    215.37 o 
  10   6   6      103.85      111.07      7.07 o 
  12   6   6     9389.64     9189.73    282.90 o 
  14   6   6     1639.16     1595.27     54.03 o 
  16   6   6     2230.00     2139.12    102.94 o 
  18   6   6     3820.72     3807.93    178.08 o 
  20   6   6       13.93       45.92     13.27 o 
 -13   7   6     4062.79     3939.25    171.09 o 
 -11   7   6     1879.29     1892.58     48.41 o 
  -9   7   6     2120.45     2150.85     47.77 o 
  -7   7   6     8057.11     7902.48    165.38 o 
  -5   7   6      276.29      275.31     12.83 o 
  -3   7   6    14929.92    14744.61    301.77 o 
  -1   7   6     5243.43     5146.59    109.31 o 
   1   7   6     5309.04     5029.14    106.36 o 
   3   7   6    15581.28    15363.07    320.08 o 
   5   7   6      239.96      239.91      8.50 o 
   7   7   6     9306.35     8932.33    267.29 o 
   9   7   6     1963.81     1876.25     62.85 o 
  11   7   6     2057.81     2068.95     68.29 o 
  13   7   6     4092.95     3790.62    119.76 o 
  15   7   6       30.53       35.72     11.23 o 
  17   7   6     2308.93     2275.77    110.13 o 
 -12   8   6     4717.04     4537.16    183.90 o 
 -10   8   6       10.80       80.61     13.27 o 
  -8   8   6     2802.32     2859.50    116.61 o 
  -6   8   6     2270.02     2105.17     93.72 o 
  -4   8   6     1390.01     1345.36     43.87 o 
  -2   8   6     3231.91     3252.94     96.80 o 
   0   8   6       17.74       17.22      5.24 o 
   2   8   6     3388.92     3377.20     83.76 o 
   4   8   6     1520.47     1468.68     38.88 o 
   6   8   6     1799.27     1809.19     78.12 o 
   8   8   6     3036.11     2922.06    128.08 o 
  10   8   6       20.96       11.22      8.16 o 
  12   8   6     4009.82     3944.78    172.01 o 
 -11   9   6      931.28      965.59     47.10 o 
  -9   9   6     1680.98     1605.09     71.89 o 
  -7   9   6     2557.19     2685.41    111.29 o 
  -5   9   6       77.37      109.21     15.31 o 
  -3   9   6     3987.45     4090.65    163.75 o 
  -1   9   6      651.51      690.53     34.78 o 
   1   9   6      644.71      702.78     34.78 o 
   3   9   6     4049.38     4131.01    163.79 o 
   5   9   6      179.42      192.98     15.32 o 
  -4  10   6     1206.55     1250.51     59.45 o 
  -2  10   6     2890.60     2777.85    123.78 o 
   0  10   6       37.62        6.12     10.21 o 
   2  10   6     3072.43     3173.00    130.06 o 
   4  10   6     1323.21     1341.30     62.55 o 
 -24   1   7       14.92       14.53      7.55 o 
 -22   1   7      216.67      185.67     13.00 o 
 -20   1   7        6.18       -3.06      5.77 o 
 -18   1   7      337.93      316.92     11.22 o 
 -16   1   7      176.05      233.40      8.54 o 
 -14   1   7      629.80      569.89     16.12 o 
 -12   1   7      296.98      360.03     11.40 o 
 -10   1   7      141.29      162.10      4.17 o 
  -6   1   7      218.93      230.48      4.76 o 
  -4   1   7      256.00      276.59      6.68 o 
  -2   1   7      302.89      354.92     10.57 o 
   0   1   7      315.70      339.18      8.63 o 
   2   1   7      802.58      858.76     20.77 o 
   4   1   7      585.10      642.73     17.28 o 
   6   1   7      610.76      621.85     12.01 o 
   8   1   7     3901.51     3980.80     98.54 o 
  10   1   7      407.05      432.53     10.24 o 
  12   1   7      979.64     1010.50     24.35 o 
  14   1   7      184.07      151.15     14.30 o 
  16   1   7      651.47      691.00     25.30 o 
  18   1   7       91.45       65.89      8.28 o 
  20   1   7        7.80        9.18      8.16 o 
 -23   2   7       38.76       34.41      8.66 o 
 -21   2   7        4.19       14.29      7.22 o 
 -19   2   7        7.01        8.84      5.30 o 
 -17   2   7       28.62       36.09      4.92 o 
 -15   2   7      296.01      280.62      9.83 o 
 -13   2   7       21.15       16.72      3.52 o 
 -11   2   7       26.17       35.29      2.83 o 
  -9   2   7      122.58      109.39      3.42 o 
  -7   2   7      398.21      392.24      7.49 o 
  -5   2   7       63.01       75.65      4.58 o 
  -3   2   7      369.23      356.23      8.42 o 
  -1   2   7      159.33      172.76      3.78 o 
   1   2   7       46.79       55.17      2.74 o 
   3   2   7      113.55      110.92      4.03 o 
   5   2   7      223.49      223.54      9.76 o 
   7   2   7      521.27      495.23     10.32 o 
   9   2   7      132.86      137.41      6.49 o 
  11   2   7        8.81       13.27      3.53 o 
  13   2   7       11.59       26.11      5.05 o 
  15   2   7      165.16      157.63     11.74 o 
  17   2   7       29.14       29.10      6.10 o 
  19   2   7        3.05       -1.02      7.14 o 
  21   2   7       15.06       24.49     10.20 o 
  23   2   7       14.26        5.10      9.18 o 
 -22   3   7       80.28       85.32     10.10 o 
 -20   3   7       54.52       75.44      9.72 o 
 -18   3   7      409.74      386.91     12.88 o 
 -16   3   7       34.81       39.38      4.96 o 
 -14   3   7       40.35       52.95      4.66 o 
 -12   3   7      643.33      675.67     33.78 o 
 -10   3   7      392.00      383.32     10.14 o 
  -8   3   7       59.79       67.24      3.23 o 
  -6   3   7      712.82      719.95     13.35 o 
  -4   3   7      432.71      432.59     12.18 o 
  -2   3   7      207.63      229.53      5.77 o 
   0   3   7      370.27      378.80      7.25 o 
   2   3   7       94.78      102.76      3.29 o 
   4   3   7     1614.23     1565.98     35.27 o 
   6   3   7     1170.62     1171.13     21.64 o 
   8   3   7      200.07      197.50      7.01 o 
  10   3   7      229.54      214.94      8.85 o 
  12   3   7     2363.12     2335.09     76.98 o 
  14   3   7       49.81      110.22      8.28 o 
  16   3   7       29.50       27.04      6.49 o 
  18   3   7      127.46      109.24     14.29 o 
  20   3   7      189.81      213.42     19.40 o 
  22   3   7       28.34       20.41     10.20 o 
 -21   4   7       72.97      107.17     16.33 o 
 -19   4   7      232.46      226.73     19.40 o 
 -17   4   7       51.48       51.19      8.57 o 
 -15   4   7       63.76       59.70      8.68 o 
 -13   4   7       80.26       93.04      8.57 o 
 -11   4   7      508.16      514.47     13.36 o 
  -9   4   7       17.75       19.24      3.29 o 
  -7   4   7      150.40      140.66      5.70 o 
  -5   4   7       42.32       44.06      3.27 o 
  -3   4   7      317.05      322.58      8.44 o 
  -1   4   7      103.23      101.65      3.79 o 
   1   4   7      322.36      314.38      7.21 o 
   3   4   7      644.70      644.74     12.60 o 
   5   4   7      110.50      109.51      4.57 o 
   7   4   7       41.50       34.56      4.37 o 
   9   4   7       59.08       62.37      4.71 o 
  11   4   7      693.92      682.36     20.62 o 
  13   4   7      107.97      118.02      7.25 o 
  15   4   7       24.06       15.31      8.16 o 
  17   4   7       19.49       17.35      9.18 o 
  19   4   7      130.00      116.38     15.31 o 
  21   4   7       57.22       66.34     14.29 o 
 -20   5   7       15.03       28.57     11.22 o 
 -18   5   7       36.97       30.62     10.21 o 
 -16   5   7      142.58      164.37     15.31 o 
 -14   5   7      349.74      328.89     15.85 o 
 -12   5   7       47.26       59.91      5.31 o 
 -10   5   7      114.02      116.52      5.85 o 
  -8   5   7      285.10      290.89      8.89 o 
  -6   5   7      151.51      155.34     13.74 o 
  -4   5   7       37.84       48.86      4.14 o 
  -2   5   7      109.68      102.57      4.71 o 
   0   5   7      151.59      156.77      4.78 o 
   2   5   7      285.36      285.38      6.98 o 
   4   5   7       16.83       18.16      2.50 o 
   6   5   7       78.11       73.32      4.64 o 
   8   5   7     1067.62     1093.59     26.50 o 
  10   5   7       90.33       97.31      6.66 o 
  12   5   7       16.38        9.83      4.49 o 
  14   5   7       92.96       61.50     12.25 o 
  16   5   7      493.05      508.15     31.70 o 
  18   5   7       14.38        0.00      9.18 o 
  20   5   7       37.40       45.92     13.27 o 
 -19   6   7        2.10       15.31     10.20 o 
 -17   6   7       40.45       45.92     11.23 o 
 -15   6   7      482.63      438.59     27.60 o 
 -13   6   7       93.83      100.31     11.74 o 
 -11   6   7        4.17        4.22      4.12 o 
  -9   6   7      127.29      109.30      5.96 o 
  -7   6   7      239.55      236.73      8.29 o 
  -5   6   7       75.05       81.57      5.58 o 
  -3   6   7      264.50      244.94      8.29 o 
  -1   6   7       65.64       66.77      5.06 o 
   1   6   7       51.55       54.36      4.71 o 
   3   6   7       78.08       65.66      4.64 o 
   5   6   7      126.52      113.10      4.72 o 
   7   6   7      521.39      525.71     14.93 o 
   9   6   7      165.15      162.85      7.27 o 
  11   6   7        5.19       -1.58      4.49 o 
  13   6   7       46.91       41.64      7.22 o 
  15   6   7      268.97      261.49     20.43 o 
  17   6   7       54.29       65.32     13.27 o 
  19   6   7        4.83        9.18     11.22 o 
 -16   7   7       13.03       16.33     10.20 o 
 -14   7   7       35.90       66.33     12.25 o 
 -12   7   7      137.66      152.64     10.83 o 
 -10   7   7       71.76       76.25      6.21 o 
  -8   7   7       18.45       16.82      4.45 o 
  -6   7   7      225.62      217.26      8.29 o 
  -4   7   7       16.05       17.30      4.03 o 
  -2   7   7       35.52       36.19      4.96 o 
   0   7   7      189.24      186.79      7.59 o 
   2   7   7       67.13       73.58      5.69 o 
   4   7   7       18.71       18.64      4.63 o 
   6   7   7      260.86      243.67     10.34 o 
   8   7   7       10.27        5.32      4.64 o 
  10   7   7       92.19       85.26      9.38 o 
  12   7   7      477.85      507.05     22.49 o 
  14   7   7       10.76       -6.10      6.10 o 
  16   7   7        8.64        4.08      9.18 o 
 -13   8   7       19.93       32.65     13.27 o 
 -11   8   7       93.85      129.63     17.35 o 
  -9   8   7       21.70       17.35     10.20 o 
  -7   8   7       12.12       14.51      6.37 o 
  -5   8   7       17.87       25.51      6.37 o 
  -3   8   7       50.47       54.24      6.27 o 
  -1   8   7       18.54       14.90      4.45 o 
   1   8   7       32.07       29.64      4.87 o 
   3   8   7      134.68      124.46      6.72 o 
   5   8   7       36.30       53.44     11.39 o 
   7   8   7        9.72        0.00      8.16 o 
   9   8   7       18.94       14.29      9.18 o 
  11   8   7      242.52      263.50     21.45 o 
  13   8   7       40.28       42.86     12.25 o 
  15   8   7       19.38       -1.02     11.22 o 
 -10   9   7       43.96       95.93     16.33 o 
  -8   9   7        6.48        7.14     10.20 o 
  -6   9   7       22.32       26.53     10.20 o 
  -4   9   7        5.38       19.39     11.22 o 
  -2   9   7       15.54       16.33     11.22 o 
   0   9   7        0.48       -8.16      8.16 o 
   2   9   7       18.66        7.14     10.20 o 
   4   9   7        4.29       -3.06      9.18 o 
  -3  10   7       35.52       27.55     12.25 o 
  -1  10   7        9.40       -3.06     10.20 o 
   1  10   7       22.29        8.16     12.25 o 
   3  10   7       10.15        8.16     11.22 o 
 -24   0   8     3117.06     3091.71    140.39 o 
 -22   0   8      329.62      284.02     22.48 o 
 -20   0   8     3511.01     3700.77    159.37 o 
 -18   0   8     2439.26     2182.06     74.66 o 
 -16   0   8     4795.14     5107.52    149.56 o 
 -14   0   8     6709.30     6760.88    204.82 o 
 -10   0   8    25963.14    25031.17    515.73 o 
  -8   0   8    10799.42    10242.92    212.12 o 
  -6   0   8    20732.43    21503.50    445.49 o 
  -4   0   8    19930.22    19304.96    485.43 o 
  -2   0   8     5610.38     5968.11    142.51 o 
   0   0   8    58091.27    65222.34   1999.50 o 
   2   0   8     5590.23     5809.69    145.40 o 
   4   0   8    10023.14    10188.13    310.21 o 
   6   0   8    20876.11    21634.82    529.71 o 
  10   0   8    17751.37    17843.84    571.77 o 
  12   0   8     3079.33     3314.20    103.77 o 
  14   0   8     6708.79     6632.74    213.06 o 
  16   0   8     8122.71     8126.92    271.41 o 
 -23   1   8      454.96      443.09     20.92 o 
 -21   1   8     3268.34     3161.93    101.58 o 
 -19   1   8     4356.39     4372.81    108.07 o 
 -17   1   8      606.49      685.48     37.85 o 
 -15   1   8    13838.25    13479.57    288.61 o 
 -13   1   8     1413.69     1488.25     33.12 o 
 -11   1   8     8447.26     9111.41    152.47 o 
  -9   1   8    30363.84    29023.89    422.41 o 
  -7   1   8     1119.38     1137.76     17.64 o 
  -5   1   8    17268.39    17926.89    276.53 o 
  -3   1   8     5803.98     5921.82    125.51 o 
  -1   1   8    29684.39    30739.99    527.18 o 
   1   1   8    22092.80    22228.56    700.52 o 
   3   1   8     2346.15     2386.60     78.58 o 
   5   1   8    24567.65    24948.85    405.90 o 
   7   1   8     1216.67     1240.70     21.34 o 
   9   1   8    16353.65    16590.46    335.86 o 
  11   1   8    11390.83    11432.44    226.00 o 
  13   1   8     3320.01     3402.14    143.23 o 
  15   1   8    13212.15    13111.67    418.64 o 
  17   1   8     2044.69     2071.02    120.46 o 
  19   1   8     5267.61     5288.99    235.62 o 
  21   1   8     2248.34     2192.68    110.15 o 
 -22   2   8      249.43      255.85     15.17 o 
 -20   2   8     3744.74     3685.62    113.51 o 
 -18   2   8     1290.88     1252.13     31.26 o 
 -16   2   8     6513.70     6317.34    170.65 o 
 -14   2   8     4159.74     4375.66     91.64 o 
 -12   2   8     3468.83     3274.39     74.22 o 
 -10   2   8    16795.81    17370.92    251.82 o 
  -6   2   8    16497.88    16928.56    261.23 o 
  -4   2   8    13461.02    14550.87    260.33 o 
  -2   2   8     4394.22     4469.24     74.66 o 
   0   2   8    63789.73    70431.55   1042.81 o 
   2   2   8     5351.84     5444.44     85.62 o 
   4   2   8    29495.06    29515.93    464.42 o 
   6   2   8    23886.53    24120.70    385.97 o 
   8   2   8     4341.78     4729.16    103.21 o 
  10   2   8    20503.04    21389.22    779.92 o 
  14   2   8     7208.90     7395.28    234.59 o 
  16   2   8     6195.41     5965.87    197.47 o 
  18   2   8      654.81      625.17     37.86 o 
  20   2   8     3825.58     3593.71    165.75 o 
  22   2   8      152.43      123.54     15.31 o 
 -23   3   8      434.33      430.31     20.96 o 
 -21   3   8     2764.01     2750.00     93.84 o 
 -19   3   8     4000.70     3984.80    124.26 o 
 -17   3   8      514.29      578.53     18.28 o 
 -15   3   8    12263.07    11669.52    253.60 o 
 -13   3   8      951.22      942.45     25.43 o 
 -11   3   8     7804.69     7397.60    156.75 o 
  -9   3   8    16374.78    16207.45    299.70 o 
  -7   3   8     1288.54     1263.32     25.12 o 
  -5   3   8    11968.64    13038.75    288.57 o 
  -3   3   8     3047.20     3203.12     64.60 o 
  -1   3   8    15728.21    16962.60    263.82 o 
   1   3   8    16728.91    17787.54    277.73 o 
   3   3   8     2329.37     2484.98     40.31 o 
   5   3   8    19664.79    20465.70    350.97 o 
   7   3   8      769.43      750.24     18.16 o 
   9   3   8    14113.99    14135.70    315.79 o 
  11   3   8     7070.78     7505.40    189.79 o 
  13   3   8     2579.01     2785.54     73.55 o 
  15   3   8    10080.42    10072.26    322.04 o 
  17   3   8     1305.12     1353.32     65.67 o 
  19   3   8     4052.42     3943.60    190.80 o 
  21   3   8     2127.28     2172.73    105.96 o 
  23   3   8      217.56      226.70     21.45 o 
 -22   4   8      150.29      140.89     17.36 o 
 -20   4   8     2759.29     2858.61    130.97 o 
 -18   4   8     1427.90     1426.46     68.76 o 
 -16   4   8     3463.44     3690.90    112.95 o 
 -14   4   8     5249.66     4960.78    154.17 o 
 -12   4   8      597.21      733.56     18.07 o 
 -10   4   8    14310.71    14050.59    295.67 o 
  -8   4   8     4106.76     3989.98     99.42 o 
  -6   4   8    13181.58    13340.30    272.68 o 
  -4   4   8    10791.32    11222.90    211.69 o 
  -2   4   8     1849.11     1949.53     37.93 o 
   0   4   8    25963.11    26494.03    515.42 o 
   2   4   8     2508.95     2574.99     46.04 o 
   4   4   8     7019.79     7553.71    131.49 o 
   6   4   8    12162.69    12212.27    210.63 o 
  10   4   8    11490.66    11719.64    325.33 o 
  12   4   8     1616.72     1573.68     43.63 o 
  14   4   8     3983.82     4010.43    107.61 o 
  16   4   8     5339.62     5660.42    252.46 o 
  18   4   8      775.68      621.29     38.89 o 
  20   4   8     2961.73     3079.59    147.58 o 
  22   4   8      101.72       94.93     16.33 o 
 -19   5   8     2564.27     2663.65    117.47 o 
 -17   5   8      252.55      296.20     20.43 o 
 -15   5   8     7301.97     7359.88    224.95 o 
 -13   5   8     1434.06     1389.04     57.50 o 
 -11   5   8     4297.60     4288.21     90.52 o 
  -9   5   8    13572.63    13452.61    279.92 o 
  -7   5   8      605.49      601.21     16.55 o 
  -5   5   8    13563.87    13551.12    278.71 o 
  -3   5   8     2128.53     2163.17     53.03 o 
  -1   5   8     9541.73    10051.33    187.12 o 
   1   5   8     9989.12    10186.79    178.26 o 
   3   5   8     1655.42     1642.89     30.33 o 
   5   5   8     9977.04     9929.64    170.49 o 
   7   5   8     1779.08     1811.71     42.02 o 
   9   5   8     8848.94     8707.08    194.05 o 
  11   5   8     6222.06     6133.90    200.97 o 
  13   5   8     1011.18     1003.35     44.58 o 
  15   5   8     8387.04     8461.68    383.13 o 
  17   5   8      723.21      769.53     44.00 o 
  19   5   8     3262.26     3561.25    161.17 o 
 -18   6   8      447.88      466.08     29.64 o 
 -16   6   8     2671.86     2617.82    119.60 o 
 -14   6   8     2509.60     2432.56    109.26 o 
 -12   6   8      856.13      895.47     22.32 o 
 -10   6   8     6777.03     6890.65    144.68 o 
  -8   6   8      783.59      803.71     19.80 o 
  -6   6   8     8393.59     8546.27    178.42 o 
  -4   6   8     6705.32     6710.16    138.52 o 
  -2   6   8     1075.01     1030.07     24.70 o 
   0   6   8    19004.91    19017.06    399.51 o 
   2   6   8     1291.43     1306.07     26.64 o 
   4   6   8     9553.12     9393.22    165.02 o 
   6   6   8     9244.79     9290.00    179.63 o 
   8   6   8     1026.39     1077.29     26.86 o 
  10   6   8     9848.64     9620.50    241.79 o 
  12   6   8      414.40      406.22     18.75 o 
  14   6   8     3122.23     3142.41    100.36 o 
  16   6   8     3091.76     3215.86    147.68 o 
  18   6   8      566.06      574.68     35.79 o 
 -17   7   8      293.76      319.73     23.49 o 
 -15   7   8     4897.74     5187.05    223.49 o 
 -13   7   8      397.52      421.36     18.02 o 
 -11   7   8     3113.98     3016.27     90.78 o 
  -9   7   8     4456.42     4264.75    118.20 o 
  -7   7   8      491.44      496.78     14.13 o 
  -5   7   8     5833.53     5666.05    120.26 o 
  -3   7   8     1008.42     1022.37     24.29 o 
  -1   7   8     3828.13     3720.97     79.58 o 
   1   7   8     6077.07     6016.69    128.68 o 
   3   7   8     1439.61     1420.09     33.94 o 
   5   7   8     6510.28     6512.30    135.87 o 
   7   7   8      497.16      528.89     17.69 o 
   9   7   8     6407.41     6344.81    160.30 o 
  11   7   8     2381.74     2237.34     73.48 o 
  13   7   8      679.06      704.88     28.19 o 
  15   7   8     4094.12     4172.42    192.76 o 
  17   7   8      252.37      261.46     22.47 o 
 -12   8   8      289.69      336.07     22.47 o 
 -10   8   8     3930.76     4177.81    123.97 o 
  -8   8   8      586.34      558.36     22.38 o 
  -6   8   8     4491.18     4232.27    128.73 o 
  -4   8   8     3161.37     3059.70    102.99 o 
  -2   8   8      327.27      321.11     12.72 o 
   0   8   8     6778.85     6785.87    142.01 o 
   2   8   8      623.33      621.25     16.96 o 
   4   8   8     2853.73     2862.41     75.19 o 
   6   8   8     3869.31     3674.78    163.74 o 
   8   8   8      199.29      178.70     16.34 o 
  10   8   8     3930.98     4225.85    179.23 o 
  12   8   8      403.30      435.35     28.61 o 
  14   8   8     1177.47     1160.53     42.35 o 
  -9   9   8     3200.30     3191.09    133.22 o 
  -7   9   8      241.82      245.11     18.38 o 
  -5   9   8     4453.10     4342.50    181.63 o 
  -3   9   8      592.48      583.97     32.73 o 
  -1   9   8     2027.01     2061.03     86.39 o 
   1   9   8     2697.62     2695.36    114.45 o 
   3   9   8      576.71      534.85     30.68 o 
   9   9   8     2550.25     2520.94    118.47 o 
  -2  10   8      215.86      212.41     19.40 o 
   0  10   8     4116.93     3973.42    162.67 o 
   2  10   8      265.79      259.43     19.41 o 
 -22   1   9       70.34       93.94     10.10 o 
 -20   1   9       60.85       61.08      9.00 o 
 -18   1   9      104.37      138.42      7.39 o 
 -16   1   9      542.89      479.30     14.57 o 
 -14   1   9      255.68      307.35     11.00 o 
 -12   1   9      685.94      605.03     17.01 o 
 -10   1   9      293.06      307.95      6.12 o 
  -8   1   9     1358.03     1237.03     19.64 o 
  -6   1   9      100.19      106.09      3.23 o 
  -4   1   9       18.62       22.70      1.79 o 
  -2   1   9       19.10       18.22      1.64 o 
   0   1   9      149.00      155.80      3.74 o 
   2   1   9       65.86       57.95      2.08 o 
   4   1   9       56.23       70.65      3.82 o 
   6   1   9      133.11      144.11      3.94 o 
   8   1   9      579.55      530.49     12.44 o 
  10   1   9      548.31      528.29     12.43 o 
  12   1   9      225.75      193.60     10.84 o 
  14   1   9      944.91      964.12     42.54 o 
  16   1   9      158.71      135.42     10.45 o 
  18   1   9      383.01      396.54     25.55 o 
  20   1   9       18.03        7.14      8.16 o 
 -23   2   9       25.57       30.08      8.27 o 
 -21   2   9        2.54        5.40      6.10 o 
 -19   2   9       13.30       15.68      6.83 o 
 -17   2   9       28.96       36.26      5.34 o 
 -15   2   9       29.54       32.24      4.55 o 
 -13   2   9        8.56        8.57      3.42 o 
 -11   2   9       11.81       14.96      3.14 o 
  -9   2   9      181.51      181.03      4.40 o 
  -7   2   9      161.63      169.40      4.04 o 
  -5   2   9       53.07       49.17      2.51 o 
  -3   2   9       57.47       66.82      2.85 o 
  -1   2   9       94.54       90.44      3.18 o 
   1   2   9      174.11      171.87      4.20 o 
   3   2   9       24.78       30.65      2.02 o 
   5   2   9      143.14      129.78      3.61 o 
   7   2   9       93.58       79.90      3.43 o 
   9   2   9      146.00      143.47      7.03 o 
  11   2   9        4.93        5.17      3.30 o 
  13   2   9        2.32       -3.53      3.53 o 
  15   2   9       75.62       93.39      9.00 o 
  17   2   9       55.17       76.54     12.25 o 
  19   2   9       16.26       20.41      8.16 o 
  21   2   9        6.79        6.12      9.18 o 
  23   2   9       43.57       43.88     13.27 o 
 -22   3   9       22.63       32.65     11.22 o 
 -20   3   9      134.31      130.67     15.31 o 
 -18   3   9      176.36      218.51     17.36 o 
 -16   3   9      117.06      120.55      9.73 o 
 -14   3   9      196.45      191.49     11.55 o 
 -12   3   9      974.95      887.70     22.05 o 
 -10   3   9      140.62      157.38      5.27 o 
  -8   3   9        4.26        0.07      2.44 o 
  -6   3   9      112.00      112.03      4.28 o 
  -4   3   9      972.89      959.31     17.75 o 
  -2   3   9       19.77       27.13      2.43 o 
   0   3   9      836.71      867.48     15.00 o 
   2   3   9        9.71       18.61      2.07 o 
   4   3   9      699.29      704.08     12.54 o 
   6   3   9       36.92       29.03      2.56 o 
   8   3   9        2.53       -2.39      2.39 o 
  10   3   9      489.23      499.01     19.24 o 
  12   3   9      420.17      395.68     13.96 o 
  14   3   9      357.21      362.08     13.55 o 
  16   3   9       43.81       27.55      9.18 o 
  18   3   9      588.26      651.53     35.80 o 
  20   3   9       42.41       32.66     11.23 o 
  22   3   9       59.99       57.15     13.27 o 
 -21   4   9       12.76       28.57     11.22 o 
 -19   4   9       45.00       50.01     12.25 o 
 -17   4   9       13.61        9.18      9.18 o 
 -15   4   9       23.60       22.72      6.83 o 
 -13   4   9      161.49      152.98     10.45 o 
 -11   4   9      153.74      158.25      6.72 o 
  -9   4   9       30.70       36.30      4.34 o 
  -7   4   9       28.05       27.77      3.45 o 
  -5   4   9      246.12      251.85      6.51 o 
  -3   4   9      188.01      194.08      5.62 o 
  -1   4   9      145.93      140.96      4.63 o 
   1   4   9      503.38      490.76     10.40 o 
   3   4   9       62.98       58.93      3.31 o 
   5   4   9      304.00      294.19      7.31 o 
   7   4   9        9.70       11.87      5.60 o 
   9   4   9       11.52       -0.77      3.06 o 
  11   4   9      195.16      197.16      9.03 o 
  13   4   9      271.56      255.83     11.21 o 
  15   4   9       13.48        8.16      8.16 o 
  17   4   9       32.38       30.61     10.20 o 
  19   4   9      160.92      168.46     17.36 o 
  21   4   9       34.22       44.90     13.27 o 
 -20   5   9       16.32       11.22     11.22 o 
 -18   5   9        9.37       15.31     10.20 o 
 -16   5   9      342.69      326.97     23.50 o 
 -14   5   9      113.84      121.22     10.03 o 
 -12   5   9       61.84       68.27      5.69 o 
 -10   5   9      189.60      183.46      7.50 o 
  -8   5   9      871.19      806.72     20.04 o 
  -6   5   9      109.70       95.14      5.22 o 
  -4   5   9      424.29      412.89     11.61 o 
  -2   5   9       70.74       82.20      4.85 o 
   0   5   9      250.40      252.40      6.70 o 
   2   5   9       24.32       15.66      2.68 o 
   4   5   9      272.27      263.67      7.47 o 
   6   5   9       47.59       45.75      3.46 o 
   8   5   9      429.29      399.41     12.25 o 
  10   5   9      123.68      111.67      7.25 o 
  12   5   9       16.76        7.53      5.14 o 
  14   5   9      321.00      359.61     16.97 o 
  16   5   9       91.03       58.18     12.25 o 
  18   5   9       30.12       29.59     12.25 o 
  20   5   9        7.56       -8.16      9.18 o 
 -17   6   9       66.05       76.55     13.27 o 
 -15   6   9       52.51       56.13     11.23 o 
 -13   6   9       39.05       43.47      7.94 o 
 -11   6   9       28.90       35.46      6.63 o 
  -9   6   9      200.66      177.32      7.78 o 
  -7   6   9      245.28      245.00      8.80 o 
  -5   6   9       79.22       79.07      5.81 o 
  -3   6   9       54.78       54.86      4.96 o 
  -1   6   9       99.16       89.46      5.22 o 
   1   6   9      288.63      277.70     12.79 o 
   3   6   9       51.55       59.92      4.09 o 
   5   6   9      145.38      131.18      5.23 o 
   7   6   9      158.14      143.47      7.37 o 
   9   6   9      117.01      104.85      6.67 o 
  11   6   9       11.94        3.94      4.90 o 
  13   6   9       21.92        8.70      6.10 o 
  15   6   9       96.58      113.89     10.83 o 
  17   6   9       89.12      111.26     16.33 o 
 -16   7   9       12.56       10.20     10.20 o 
 -14   7   9       86.51      100.03     15.31 o 
 -12   7   9      104.76      130.09     16.84 o 
 -10   7   9       14.96       15.82      7.22 o 
  -8   7   9      124.07      129.05      7.12 o 
  -6   7   9       22.07       21.94      4.55 o 
  -4   7   9      137.10      127.07      6.24 o 
  -2   7   9        9.72        5.52      3.93 o 
   0   7   9      149.98      145.30      7.37 o 
   2   7   9        8.45        3.23      3.68 o 
   4   7   9      142.85      133.41      6.58 o 
   6   7   9       20.56       11.65      6.10 o 
   8   7   9       35.08       13.61      5.30 o 
  10   7   9       24.00       21.21      6.83 o 
  12   7   9       77.69       70.30      9.00 o 
  14   7   9       58.08       58.00     17.86 o 
  16   7   9        8.86       44.90     12.24 o 
 -13   8   9       71.99       86.45     15.31 o 
 -11   8   9       61.30       74.98     10.45 o 
  -9   8   9       23.91       15.20      6.83 o 
  -7   8   9        6.84        1.98      6.10 o 
  -5   8   9       42.91       46.35      8.28 o 
  -3   8   9       44.97       50.65      8.28 o 
  -1   8   9       39.13       30.04      5.88 o 
   1   8   9      135.06      133.93      7.95 o 
   3   8   9       28.58       38.89      7.22 o 
   5   8   9       78.89       94.20     12.76 o 
   7   8   9        2.32        1.02      8.16 o 
   9   8   9       39.19       25.51     10.21 o 
  11   8   9       55.10       60.21     12.25 o 
  13   8   9      104.54      124.13     12.27 o 
  -8   9   9       80.80      100.03     16.33 o 
  -6   9   9      101.20      128.61     17.35 o 
  -4   9   9       79.87      107.17     15.31 o 
  -2   9   9       33.00       40.82     12.25 o 
   0   9   9        1.51       -1.53      6.49 o 
   2   9   9       26.22       13.78     15.31 o 
   4   9   9       30.05       29.08      7.94 o 
   6   9   9       29.65        6.12     10.20 o 
   8   9   9       37.13       38.78     12.25 o 
 -22   0  10     3168.08     3130.15    140.45 o 
 -20   0  10       28.03        9.18      9.18 o 
 -18   0  10     7477.79     7484.46    279.30 o 
 -16   0  10     4763.78     4362.42    142.04 o 
 -14   0  10     1602.73     1706.84     54.47 o 
 -12   0  10    17783.85    17211.62    531.05 o 
 -10   0  10     3078.09     2864.69     61.07 o 
  -8   0  10    21522.74    21275.38    439.06 o 
  -6   0  10    29873.44    31683.25    641.15 o 
  -4   0  10     8454.37     8504.22    174.52 o 
  -2   0  10    79718.59    77565.19   2158.57 o 
   0   0  10       91.65      109.79      4.32 o 
   2   0  10    39785.65    39219.63   1703.07 o 
   4   0  10    10897.20    10900.70    208.00 o 
   6   0  10    29996.23    31083.35    533.21 o 
   8   0  10    15281.90    15766.93    403.08 o 
  10   0  10     1353.57     1259.42     65.80 o 
  12   0  10    15935.91    16188.96    522.58 o 
  14   0  10     2276.31     2320.42     77.27 o 
  16   0  10     3263.14     2910.72    144.92 o 
 -23   1  10     2023.74     2127.07     76.08 o 
 -21   1  10     1556.23     1654.23     82.64 o 
 -19   1  10     1486.98     1516.88     70.32 o 
 -17   1  10     6775.43     6550.81    145.63 o 
 -15   1  10       53.67       83.33      9.13 o 
 -13   1  10     7209.07     7126.08    173.03 o 
 -11   1  10     5921.22     5814.40     94.53 o 
  -9   1  10     8423.91     8477.68    124.69 o 
  -7   1  10    15856.02    16774.89    240.57 o 
  -5   1  10      431.75      437.58      8.38 o 
  -3   1  10    45789.86    46201.38    776.54 o 
  -1   1  10    10728.52    11143.83    175.35 o 
   1   1  10     6662.39     6855.81     90.43 o 
   3   1  10    34259.24    35341.16    465.84 o 
   5   1  10      283.33      304.49      6.13 o 
   7   1  10    23258.01    23693.03    335.72 o 
   9   1  10     9268.64     9631.71    187.80 o 
  11   1  10     2984.09     3128.39     82.99 o 
  13   1  10    10177.39    10249.85    434.55 o 
  15   1  10       72.62       88.85      7.94 o 
  17   1  10     5600.36     5251.12    177.91 o 
  19   1  10     1872.99     1849.58     88.42 o 
 -22   2  10     2919.40     3000.05     94.47 o 
 -20   2  10        9.63       33.67     11.22 o 
 -18   2  10     6810.64     6457.51    199.85 o 
 -16   2  10     3384.87     3270.88     75.12 o 
 -14   2  10     2877.32     2785.59     63.39 o 
 -12   2  10    11422.20    11892.21    201.23 o 
 -10   2  10      386.94      345.05      6.93 o 
  -8   2  10    10402.02    10695.64    177.80 o 
  -4   2  10     3483.39     3737.90     61.84 o 
  -2   2  10     6373.34     6507.18    103.06 o 
   0   2  10       31.11       38.67      7.74 o 
   4   2  10     7047.10     6941.79    110.76 o 
   6   2  10     8878.40     9138.07    143.44 o 
   8   2  10    11948.15    12116.88    233.08 o 
  10   2  10      401.22      382.25     19.57 o 
  12   2  10    14435.97    14550.72    367.28 o 
  14   2  10     2120.58     2050.26     71.36 o 
  16   2  10     3334.40     3323.08    111.92 o 
  18   2  10     6894.57     6728.42    311.56 o 
  20   2  10        6.31       11.22      9.18 o 
  22   2  10     3565.81     3882.13    178.90 o 
 -21   3  10     1391.36     1512.00     73.86 o 
 -19   3  10     1280.62     1294.22     61.53 o 
 -17   3  10     5422.09     5200.82    230.52 o 
 -15   3  10       48.21       51.66      8.28 o 
 -13   3  10     7272.65     7443.15    222.31 o 
 -11   3  10     3415.76     3361.02     73.82 o 
  -9   3  10     8141.02     8115.31    147.36 o 
  -7   3  10     9582.61    10261.71    183.11 o 
  -5   3  10      100.69       93.42      5.36 o 
  -3   3  10    20743.16    21899.37    365.50 o 
  -1   3  10     4395.57     4631.08     97.68 o 
   1   3  10     2262.80     2430.93     45.03 o 
   3   3  10    18617.83    19919.02    312.29 o 
   5   3  10      189.69      187.31      5.55 o 
   7   3  10    15289.66    16796.98    362.12 o 
   9   3  10     7951.63     7832.45    172.70 o 
  11   3  10     2184.13     2182.34     67.11 o 
  13   3  10     8681.55     8771.39    223.81 o 
  15   3  10       56.68       42.87     10.21 o 
  17   3  10     4344.03     4009.99    194.22 o 
  19   3  10     1609.11     1617.29     81.12 o 
  21   3  10     1440.29     1534.85     75.92 o 
 -20   4  10       10.99       33.67     11.22 o 
 -18   4  10     4891.02     4913.80    215.27 o 
 -16   4  10     3140.04     3004.42    135.39 o 
 -14   4  10     1299.91     1397.85     46.03 o 
 -12   4  10    12347.50    11873.15    245.55 o 
 -10   4  10     1003.58     1016.45     23.54 o 
  -8   4  10    12793.60    12965.26    238.51 o 
  -6   4  10    14396.48    14588.78    262.69 o 
  -4   4  10     5023.29     5291.95     90.69 o 
  -2   4  10    30671.39    31179.71    516.32 o 
   0   4  10       25.75       26.36      4.12 o 
   2   4  10    19655.69    20269.31    351.58 o 
   4   4  10     6297.08     6387.47    124.33 o 
   6   4  10    12046.40    12081.93    225.23 o 
   8   4  10    10667.90    10714.09    237.36 o 
  10   4  10      329.70      327.11     18.29 o 
  12   4  10    10116.75    10322.04    263.68 o 
  14   4  10     2124.37     2205.11     71.25 o 
  16   4  10     2465.66     2519.01    117.50 o 
  18   4  10     4907.40     4999.32    228.80 o 
  20   4  10        6.75        7.14     10.20 o 
 -19   5  10      935.55      959.48     51.20 o 
 -17   5  10     3194.05     3211.88    146.70 o 
 -15   5  10       90.48      106.16     13.27 o 
 -13   5  10     4620.14     4688.01    115.24 o 
 -11   5  10     3340.16     3161.72     69.29 o 
  -9   5  10     2778.92     2846.16     61.56 o 
  -7   5  10    12035.08    11833.89    243.09 o 
  -5   5  10      417.25      502.17     13.28 o 
  -3   5  10    21894.05    22588.53    547.24 o 
  -1   5  10     7717.84     7800.51    147.69 o 
   1   5  10     7189.09     7304.11    137.76 o 
   3   5  10    18607.51    19086.39    326.27 o 
   5   5  10      163.12      155.72      5.23 o 
   7   5  10    12698.41    12755.44    280.12 o 
   9   5  10     3453.30     3432.74     78.26 o 
  11   5  10     1979.17     1908.49     54.04 o 
  13   5  10     6337.13     6209.19    190.47 o 
  15   5  10       37.37       32.42      7.22 o 
  17   5  10     3346.25     3491.79    164.36 o 
  19   5  10     1040.34     1088.93     59.42 o 
 -18   6  10     3181.99     3490.09    151.79 o 
 -16   6  10     1484.82     1599.87     76.97 o 
 -14   6  10     1370.73     1501.95     71.81 o 
 -12   6  10     5654.82     5746.95    137.65 o 
 -10   6  10       57.53       76.15      7.66 o 
  -8   6  10     4572.53     4538.57     97.57 o 
  -6   6  10     2306.48     2299.40     50.25 o 
  -4   6  10     1792.51     1809.47     44.25 o 
  -2   6  10     4787.22     4783.35     98.71 o 
   0   6  10       16.68       10.41      3.80 o 
   2   6  10     4267.85     4207.20     74.39 o 
   4   6  10     2539.74     2516.37     46.14 o 
   6   6  10     3161.35     3216.44     73.75 o 
   8   6  10     5647.96     5711.72    125.87 o 
  10   6  10       40.30       21.76      7.65 o 
  12   6  10     6202.20     6020.92    186.93 o 
  14   6  10     1589.92     1614.48     55.12 o 
  16   6  10     2024.01     2113.22    102.83 o 
  18   6  10     3004.65     2967.72    143.43 o 
 -15   7  10       31.82       50.00     13.27 o 
 -13   7  10     3802.94     3751.19    112.16 o 
 -11   7  10      977.56      972.86     74.78 o 
  -9   7  10     2759.90     2748.49     83.02 o 
  -7   7  10     3677.86     3597.14     89.03 o 
  -5   7  10      145.94      151.02      7.39 o 
  -3   7  10     5197.13     5139.39    110.01 o 
  -1   7  10     1364.04     1387.85     33.63 o 
   1   7  10     1119.19     1105.71     26.72 o 
   3   7  10     5986.82     5901.50    123.14 o 
   5   7  10      311.33      342.87     12.87 o 
   7   7  10     4940.24     5176.95    129.14 o 
   9   7  10     2556.42     2501.49     82.29 o 
  11   7  10      914.39      931.30     34.74 o 
  13   7  10     3946.38     4178.54    132.43 o 
  15   7  10       36.47       15.96      7.84 o 
 -12   8  10     4540.09     4421.43    131.54 o 
 -10   8  10       70.51      113.31     14.29 o 
  -8   8  10     3921.29     3988.28    185.96 o 
  -6   8  10     3292.17     3229.33     97.41 o 
  -4   8  10     1612.98     1535.81     49.71 o 
  -2   8  10     5495.74     5203.65    155.34 o 
   0   8  10       56.97       33.83     12.25 o 
   2   8  10     4865.75     4765.02    141.70 o 
   4   8  10     2088.27     2150.52     66.43 o 
   6   8  10     2102.42     2129.78     98.77 o 
   8   8  10     3713.04     3804.15    164.59 o 
  10   8  10       22.23       43.88     11.22 o 
  12   8  10     3340.41     3431.93    149.30 o 
  -7   9  10     3928.90     4035.31    166.71 o 
  -5   9  10      129.84      132.85     11.48 o 
  -3   9  10     5508.80     5320.72    158.87 o 
  -1   9  10     2143.90     2155.14     67.94 o 
   1   9  10     2305.41     2338.40     72.69 o 
   3   9  10     5367.44     5451.28    159.53 o 
   5   9  10       40.24       22.45     12.25 o 
   7   9  10     3606.84     3655.06    165.48 o 
 -22   1  11       57.29       71.11     10.10 o 
 -20   1  11       10.63        3.11      8.67 o 
 -18   1  11       29.38       34.09      6.56 o 
 -16   1  11       24.81       28.43      5.18 o 
 -14   1  11       18.28       17.00      4.14 o 
 -12   1  11       77.84       74.17      4.15 o 
 -10   1  11      174.34      162.44      4.35 o 
  -8   1  11      127.75      128.21      3.87 o 
  -6   1  11      270.15      275.49      5.64 o 
  -4   1  11      300.79      331.28     11.04 o 
  -2   1  11       99.41      101.93      4.10 o 
   0   1  11       57.14       67.38      2.97 o 
   2   1  11      371.00      359.16      6.29 o 
   4   1  11      982.00     1022.99     15.48 o 
   6   1  11      286.16      278.29      5.02 o 
   8   1  11      389.87      371.69      9.40 o 
  10   1  11       99.22       92.71      4.96 o 
  12   1  11      216.18      218.46      9.23 o 
  14   1  11        5.40        2.12      4.65 o 
  16   1  11       40.26       39.80      7.55 o 
  18   1  11       15.60        2.04      8.16 o 
 -21   2  11        8.04       20.41     11.22 o 
 -19   2  11       53.88       60.21     12.25 o 
 -17   2  11       10.41        6.12      6.49 o 
 -15   2  11       41.20       47.86      7.55 o 
 -13   2  11        3.31        6.63      5.05 o 
 -11   2  11       91.15      105.57      4.49 o 
  -9   2  11       36.85       44.72      3.58 o 
  -7   2  11      139.27      132.63      4.35 o 
  -5   2  11       39.82       51.00      3.18 o 
  -3   2  11      124.38      113.59      3.81 o 
  -1   2  11      118.65      126.41      3.86 o 
   1   2  11      179.64      166.06      4.87 o 
   3   2  11      460.01      411.54      7.32 o 
   5   2  11       12.65        9.21      1.73 o 
   7   2  11       66.63       56.00      3.62 o 
   9   2  11       20.81       19.02      3.70 o 
  11   2  11      238.81      221.08      9.62 o 
  13   2  11        3.74       -1.02      3.53 o 
  15   2  11       33.16       37.45      7.22 o 
  17   2  11        2.95        0.00      8.16 o 
  19   2  11       26.55       27.55     10.20 o 
  21   2  11        4.79       -1.02      9.18 o 
 -20   3  11       61.18       64.30     13.27 o 
 -18   3  11        8.68        3.06      9.18 o 
 -16   3  11       33.39       27.55     10.20 o 
 -14   3  11        1.19       12.54      6.10 o 
 -12   3  11       26.72       32.75      4.59 o 
 -10   3  11      136.99      116.45      5.08 o 
  -8   3  11      334.47      350.32      8.73 o 
  -6   3  11       95.63      106.73      4.65 o 
  -4   3  11       51.03       45.56      3.18 o 
  -2   3  11       74.20       76.75      3.81 o 
   0   3  11      189.76      206.08      5.55 o 
   2   3  11       83.24       85.99      3.50 o 
   4   3  11      118.06      113.01      3.83 o 
   6   3  11      177.63      183.58      4.97 o 
   8   3  11      796.38      851.70     21.48 o 
  10   3  11       36.36       16.87      3.90 o 
  12   3  11       24.11       21.00      5.63 o 
  14   3  11        1.05       -0.01      4.04 o 
  16   3  11       26.11       24.49      9.18 o 
  18   3  11        4.93       -1.02      8.16 o 
  20   3  11      153.51      168.46     18.38 o 
 -19   4  11       23.98       28.57     11.22 o 
 -17   4  11        4.03        7.14     10.20 o 
 -15   4  11      232.48      218.57     18.38 o 
 -13   4  11        6.74        5.59      4.80 o 
 -11   4  11       70.02       80.08     10.31 o 
  -9   4  11       49.52       56.32      4.56 o 
  -7   4  11      216.49      221.59     10.72 o 
  -5   4  11       61.21       69.27      4.56 o 
  -3   4  11      419.67      388.90      9.08 o 
  -1   4  11      342.38      320.03      8.98 o 
   1   4  11      114.61      107.76      4.26 o 
   3   4  11      178.75      153.75      5.29 o 
   5   4  11      138.73      132.81      5.03 o 
   7   4  11      760.20      769.96     20.20 o 
   9   4  11       19.99       20.67      3.93 o 
  11   4  11       79.71       79.81      7.02 o 
  13   4  11        8.99        4.22      5.61 o 
  15   4  11      135.45      125.71     10.11 o 
  17   4  11       11.39       -3.06      8.16 o 
  19   4  11       75.45       81.65     14.29 o 
 -18   5  11       16.46       10.20     10.20 o 
 -16   5  11       78.74       95.94     14.29 o 
 -14   5  11       72.80       88.80     13.27 o 
 -12   5  11      116.20      114.61      6.84 o 
 -10   5  11       65.93       87.39      6.36 o 
  -8   5  11        1.80        0.51      3.57 o 
  -6   5  11       80.04       92.77      6.09 o 
  -4   5  11      120.13      116.14      5.46 o 
  -2   5  11       72.44       56.28      6.55 o 
   0   5  11       99.91       99.29      4.90 o 
   2   5  11      245.95      246.92      7.54 o 
   4   5  11      139.64      144.26      5.35 o 
   6   5  11       71.88       81.46      5.85 o 
   8   5  11        1.48       -2.47      3.29 o 
  10   5  11       72.86       93.33      6.72 o 
  12   5  11      286.22      291.33     14.80 o 
  14   5  11       22.67       11.22      7.14 o 
  16   5  11       87.04      104.11     15.31 o 
  18   5  11       13.72        7.14     10.20 o 
 -17   6  11       37.57       42.86     14.29 o 
 -15   6  11       79.58       93.90     15.31 o 
 -13   6  11        2.55       -2.58      6.10 o 
 -11   6  11       90.00      105.25     12.30 o 
  -9   6  11       40.58       46.65      5.44 o 
  -7   6  11      144.95      137.09      6.82 o 
  -5   6  11        3.87        0.96      3.62 o 
  -3   6  11      123.25      118.95      7.07 o 
  -1   6  11       57.96       68.23      5.58 o 
   1   6  11       92.88      106.70      5.23 o 
   3   6  11      452.07      460.24     10.91 o 
   5   6  11        9.67        9.04      3.17 o 
   7   6  11       57.21       48.06      5.44 o 
   9   6  11       15.69       14.07      5.82 o 
  11   6  11      314.73      319.54     16.24 o 
  13   6  11        8.90       -3.57      7.65 o 
  15   6  11       38.68       27.65      7.55 o 
  17   6  11       10.66       19.39     12.24 o 
 -14   7  11        5.28        3.06     10.20 o 
 -12   7  11       28.95       39.06      8.27 o 
 -10   7  11       62.59       82.12      9.72 o 
  -8   7  11       96.82      104.75     10.45 o 
  -6   7  11       11.64        8.76      6.10 o 
  -4   7  11       21.92       19.88      4.96 o 
  -2   7  11       91.77       96.37      6.75 o 
   0   7  11        4.98        6.44      4.28 o 
   2   7  11       31.42       21.76      4.66 o 
   4   7  11        6.08        5.63      4.19 o 
   6   7  11       25.61       16.54      6.83 o 
   8   7  11      118.22      112.88     10.03 o 
  10   7  11       45.11       42.36      7.94 o 
  12   7  11       74.31       85.79     10.45 o 
  14   7  11        2.26        4.86      7.55 o 
 -11   8  11        9.48        1.11      7.84 o 
  -9   8  11       18.53       23.10      7.84 o 
  -7   8  11       57.48       61.97      8.57 o 
  -5   8  11       15.37        6.34      6.83 o 
  -3   8  11      111.15      128.21     11.55 o 
  -1   8  11       57.35       59.15      9.00 o 
   1   8  11       44.08       33.06      8.28 o 
   3   8  11       34.51       28.00      7.22 o 
   5   8  11       29.02       17.35     10.20 o 
   7   8  11      202.32      204.23     18.38 o 
   9   8  11       19.25       21.43     10.20 o 
  11   8  11       12.85        4.08     10.20 o 
  -6   9  11       21.44       27.55      8.66 o 
  -4   9  11       70.47       91.77     11.17 o 
  -2   9  11       26.25       23.16      8.27 o 
   0   9  11      123.61      150.62     12.93 o 
   2   9  11       77.20       99.59     11.17 o 
   4   9  11       37.19       24.49     12.25 o 
   6   9  11       23.29       38.78     13.27 o 
 -22   0  12      307.10      294.20     24.52 o 
 -20   0  12     3161.61     3209.22    144.61 o 
 -18   0  12     1434.33     1362.94     70.82 o 
 -16   0  12     5052.65     5031.02    153.16 o 
 -14   0  12     3314.24     3366.98    102.45 o 
 -12   0  12     1151.04     1099.98     53.87 o 
 -10   0  12    16454.62    16296.19    333.62 o 
  -8   0  12     2686.17     2675.72     56.82 o 
  -6   0  12    12370.50    12484.05    257.18 o 
  -4   0  12    28573.91    30299.77    613.80 o 
  -2   0  12     4557.37     4548.39     85.22 o 
   0   0  12    55865.07    57777.09   1059.16 o 
   2   0  12     5296.31     5132.18     96.02 o 
   4   0  12    39257.16    40175.46    687.97 o 
   6   0  12    15310.88    15459.16    265.54 o 
   8   0  12     2037.59     2136.70     56.03 o 
  10   0  12    16983.25    17051.73    429.30 o 
  12   0  12      321.03      305.56     20.44 o 
  14   0  12     4444.82     4400.29    198.78 o 
 -21   1  12     2297.55     2385.13     77.88 o 
 -19   1  12     3935.32     3812.97    122.36 o 
 -17   1  12      543.90      635.46     17.87 o 
 -15   1  12     8987.83     8992.13    193.78 o 
 -13   1  12     1228.20     1232.66     32.55 o 
 -11   1  12     6924.63     6935.60    101.50 o 
  -9   1  12    14831.85    14571.43    212.95 o 
  -7   1  12      446.46      463.31      9.09 o 
  -5   1  12    14445.19    15075.17    248.00 o 
  -3   1  12     3203.29     3329.05     52.92 o 
  -1   1  12    13110.11    13861.99    227.67 o 
   1   1  12    14249.57    14787.75    215.73 o 
   3   1  12     2531.16     2633.10     37.53 o 
   5   1  12    18068.59    17996.70    239.74 o 
   7   1  12      889.78      937.21     16.80 o 
   9   1  12     9860.78     9625.34    191.57 o 
  11   1  12     6975.22     7015.59    179.46 o 
  13   1  12     2656.44     2811.17     91.95 o 
  15   1  12     8775.02     8853.41    277.64 o 
  17   1  12     1681.90     1738.47     81.17 o 
 -20   2  12     2445.06     2614.07    115.36 o 
 -18   2  12     1711.89     1643.77     82.19 o 
 -16   2  12     3371.03     3446.90    104.51 o 
 -14   2  12     3787.82     3778.26    120.93 o 
 -12   2  12      620.83      664.08     32.64 o 
 -10   2  12    12896.13    13215.69    218.47 o 
  -8   2  12     1287.36     1353.32     25.96 o 
  -6   2  12     8209.63     8431.51    141.98 o 
  -4   2  12     4387.05     4663.21    102.97 o 
  -2   2  12     2243.18     2307.49     36.97 o 
   0   2  12     7825.35     8310.60    129.53 o 
   2   2  12     3153.21     3123.15     44.84 o 
   4   2  12     4099.50     4179.22     62.62 o 
   6   2  12     9628.77     9740.18    154.17 o 
   8   2  12     1054.08     1011.70     24.83 o 
  10   2  12    12302.80    12261.80    361.10 o 
  12   2  12      998.39     1083.13     30.51 o 
  14   2  12     3964.86     3905.02    127.28 o 
  16   2  12     5932.69     6031.57    270.79 o 
  20   2  12     2705.46     2860.98    133.00 o 
 -21   3  12     1858.46     1903.95     89.39 o 
 -19   3  12     2953.16     2956.71    130.03 o 
 -17   3  12      356.67      377.05     23.50 o 
 -15   3  12     7501.78     7526.99    228.57 o 
 -13   3  12     1273.99     1307.03     34.98 o 
 -11   3  12     5672.13     5701.14    120.07 o 
  -9   3  12    12489.59    12109.83    226.97 o 
  -7   3  12      835.11      852.29     17.64 o 
  -5   3  12    11144.52    11835.32    215.76 o 
  -3   3  12     1389.02     1402.00     26.13 o 
  -1   3  12     7073.02     7570.42    126.04 o 
   1   3  12     8348.38     8716.60    136.23 o 
   3   3  12      788.04      813.76     14.57 o 
   5   3  12    10873.63    11168.06    191.03 o 
   7   3  12     2125.09     2197.42     50.46 o 
   9   3  12     7698.83     7531.54    166.63 o 
  11   3  12     6919.38     7224.83    185.14 o 
  13   3  12     1631.57     1691.10     47.18 o 
  15   3  12     7998.85     7950.73    358.43 o 
  17   3  12     1168.89     1236.34     60.48 o 
  19   3  12     3367.34     3532.93    165.38 o 
  21   3  12     1578.54     1640.22     83.14 o 
 -20   4  12     2259.15     2298.86    111.14 o 
 -18   4  12      733.39      745.96     42.98 o 
 -16   4  12     3043.89     3221.20    138.39 o 
 -14   4  12     2974.52     3082.39    131.19 o 
 -12   4  12      687.12      682.73     18.47 o 
 -10   4  12     9806.29     9896.95    266.26 o 
  -8   4  12     2081.31     1990.33     39.77 o 
  -6   4  12    10004.40     9855.28    180.11 o 
  -4   4  12    14331.04    15137.54    254.88 o 
  -2   4  12     1884.62     1942.41     34.78 o 
   0   4  12    30922.50    32014.75    534.76 o 
   2   4  12     2439.19     2501.75     41.23 o 
   4   4  12    17866.03    18331.60    314.73 o 
   6   4  12    11113.59    11135.19    212.21 o 
   8   4  12     1430.30     1408.64     34.73 o 
  10   4  12    11363.41    11691.29    256.95 o 
  12   4  12      311.56      287.12     14.80 o 
  14   4  12     3309.37     3541.30    153.60 o 
  16   4  12     3827.99     3986.24    183.36 o 
  18   4  12      436.41      393.50     29.64 o 
  20   4  12     2170.78     2242.55    113.16 o 
 -17   5  12      288.23      299.30     22.47 o 
 -15   5  12     5734.40     5596.52    242.06 o 
 -13   5  12      582.62      586.70     25.57 o 
 -11   5  12     3410.00     3449.74     74.53 o 
  -9   5  12     7174.67     7129.61    148.98 o 
  -7   5  12      189.94      208.76      8.15 o 
  -5   5  12     9332.95     9212.98    212.11 o 
  -3   5  12     2276.64     2321.91     45.72 o 
  -1   5  12     7370.41     7437.40    142.20 o 
   1   5  12     9635.48     9453.14    163.20 o 
   3   5  12     2571.26     2602.30     47.35 o 
   5   5  12    10095.42     9906.66    172.83 o 
   7   5  12      300.02      302.84     10.46 o 
   9   5  12     7268.41     7159.03    158.92 o 
  11   5  12     3098.68     3083.97     97.82 o 
  13   5  12     1043.61     1124.69     40.17 o 
  15   5  12     5143.19     4974.94    156.60 o 
  17   5  12      534.46      553.15     34.76 o 
 -16   6  12     1707.29     1727.38     82.16 o 
 -14   6  12     2438.48     2444.26    111.24 o 
 -12   6  12      513.53      547.68     21.65 o 
 -10   6  12     4546.34     4389.74    129.85 o 
  -8   6  12      549.19      533.23     17.12 o 
  -6   6  12     4877.05     5026.35    104.80 o 
  -4   6  12     2436.47     2450.34     54.48 o 
  -2   6  12      446.55      475.24     13.51 o 
   0   6  12     6569.73     6657.30    125.76 o 
   2   6  12      793.42      822.03     17.30 o 
   4   6  12     2572.70     2460.69     49.59 o 
   6   6  12     4820.18     5028.89    110.73 o 
   8   6  12      164.49      152.86     18.36 o 
  10   6  12     5167.15     4884.32    152.71 o 
  12   6  12      676.68      662.11     26.74 o 
  14   6  12     1869.07     1806.03     61.33 o 
  16   6  12     2395.47     2693.52    123.56 o 
 -13   7  12      652.11      725.29     27.37 o 
 -11   7  12     2181.08     2314.86     72.26 o 
  -9   7  12     4321.26     4289.88    127.46 o 
  -7   7  12      505.58      522.00     25.05 o 
  -5   7  12     4677.53     4673.76    136.88 o 
  -3   7  12      419.44      432.27     18.03 o 
  -1   7  12     2026.93     2110.85     52.83 o 
   1   7  12     3076.83     3232.77     69.44 o 
   3   7  12      271.55      272.91     11.17 o 
   5   7  12     3309.31     3356.04    107.38 o 
   7   7  12     1193.21     1265.71     44.15 o 
   9   7  12     3276.82     3068.44    159.17 o 
  11   7  12     2848.23     2988.14     96.89 o 
  13   7  12      337.23      358.70     18.41 o 
 -10   8  12     2974.16     3080.42     93.99 o 
  -8   8  12      770.37      784.77     53.73 o 
  -6   8  12     4174.57     4175.80    125.54 o 
  -4   8  12     3650.42     3850.89    111.79 o 
  -2   8  12      389.45      367.97     17.30 o 
   0   8  12     8307.09     8192.98    339.75 o 
   2   8  12      607.48      638.70     24.56 o 
   4   8  12     3844.07     3900.71    115.13 o 
   6   8  12     4124.56     3985.93    185.56 o 
   8   8  12      426.62      432.32     28.62 o 
  10   8  12     4059.66     4157.49    182.34 o 
  -5   9  12     3194.34     3367.27    100.97 o 
  -3   9  12      728.51      703.92     27.79 o 
  -1   9  12     2111.48     2122.27     68.26 o 
   1   9  12     3013.43     3147.50     99.59 o 
   3   9  12      831.51      855.07     59.37 o 
   5   9  12     2985.18     3148.04    138.26 o 
 -20   1  13      174.97      171.70     13.00 o 
 -18   1  13       73.07       88.73      9.72 o 
 -16   1  13      201.44      203.46     13.18 o 
 -14   1  13      123.42      157.29      8.44 o 
 -12   1  13      290.50      293.59     12.39 o 
 -10   1  13      306.82      338.25     19.42 o 
  -8   1  13       42.13       35.57      3.25 o 
  -6   1  13      124.65      138.62      4.57 o 
  -4   1  13      159.70      167.00      4.99 o 
  -2   1  13       44.66       38.07      3.79 o 
   0   1  13        2.70       -0.73      1.64 o 
   2   1  13      118.26      111.51      3.72 o 
   4   1  13      406.32      412.65      7.32 o 
   6   1  13      456.39      442.76      7.43 o 
   8   1  13      150.85      159.64      5.92 o 
  10   1  13     1132.16     1190.20     32.91 o 
  12   1  13      189.58      174.33      8.80 o 
  14   1  13      423.76      449.96     19.87 o 
  16   1  13       58.46       40.82     10.21 o 
  18   1  13      270.51      296.22     22.47 o 
 -21   2  13       10.01        3.06     10.20 o 
 -19   2  13        6.70        6.12      9.18 o 
 -17   2  13       11.73       16.33     10.20 o 
 -15   2  13       18.41       33.90      7.84 o 
 -13   2  13      102.66      103.66      9.00 o 
 -11   2  13       17.72       17.75      3.31 o 
  -9   2  13       45.26       54.53      4.01 o 
  -7   2  13        6.47        8.62      2.62 o 
  -5   2  13       84.66       86.42      4.11 o 
  -3   2  13        1.77        5.16      2.12 o 
  -1   2  13       66.49       81.65      3.68 o 
   1   2  13       18.53       11.86      2.18 o 
   3   2  13        6.10        5.49      1.92 o 
   5   2  13       52.70       62.19      3.24 o 
   7   2  13       19.71       25.03      3.27 o 
   9   2  13       97.74       92.99      5.58 o 
  11   2  13       31.31       34.26      5.24 o 
  13   2  13       59.16       52.85      6.22 o 
  15   2  13        6.40       -1.02      8.16 o 
  17   2  13       36.11       29.59     10.21 o 
  19   2  13       24.60       26.53     11.22 o 
  21   2  13        3.31       -9.18     10.20 o 
 -20   3  13       68.30       88.79     15.31 o 
 -18   3  13        4.34       -4.08      9.18 o 
 -16   3  13      308.95      280.95     22.48 o 
 -14   3  13      189.08      224.68     12.62 o 
 -12   3  13       30.70       42.71      5.34 o 
 -10   3  13       91.18      100.42      5.07 o 
  -8   3  13      391.92      367.32      9.65 o 
  -6   3  13      164.74      173.81      7.52 o 
  -4   3  13      183.65      174.61      6.09 o 
  -2   3  13        9.60        9.35      3.08 o 
   0   3  13      400.19      415.95      9.43 o 
   2   3  13       16.98       16.33      2.51 o 
   4   3  13       50.83       28.82      3.82 o 
   6   3  13      605.07      589.55     11.51 o 
   8   3  13      415.17      398.96     12.25 o 
  10   3  13      280.38      282.65     11.59 o 
  12   3  13       11.59       10.05      4.89 o 
  14   3  13      707.05      734.06     28.19 o 
  16   3  13       85.52       47.97     11.23 o 
  18   3  13        7.44       -6.12      9.18 o 
  20   3  13       20.06       13.27     11.22 o 
 -19   4  13       41.28       43.88     13.27 o 
 -17   4  13      149.84      148.04     17.36 o 
 -15   4  13       29.86       37.76     10.20 o 
 -13   4  13       31.78       36.58      7.22 o 
 -11   4  13       35.74       51.81      6.33 o 
  -9   4  13      268.74      256.10      8.10 o 
  -7   4  13       72.96       84.49      5.33 o 
  -5   4  13       56.70       73.12      5.47 o 
  -3   4  13       63.73       49.25      6.92 o 
  -1   4  13       42.79       43.42      3.73 o 
   1   4  13       99.91       98.70      4.69 o 
   3   4  13      219.40      205.31      5.91 o 
   5   4  13       53.26       67.24      4.27 o 
   7   4  13       93.83       96.42      6.24 o 
   9   4  13      109.90       84.92      6.37 o 
  11   4  13       27.87       26.88      6.49 o 
  13   4  13      111.55      125.50     10.45 o 
  15   4  13       50.53       63.83      9.00 o 
  17   4  13       51.04       29.60     11.23 o 
  19   4  13       22.32       23.47     12.25 o 
 -18   5  13       81.98      183.72     18.37 o 
 -16   5  13       10.58       19.39     10.20 o 
 -14   5  13       56.39       19.39     12.25 o 
 -12   5  13      121.00      120.47      7.84 o 
 -10   5  13      112.61      131.05      9.10 o 
  -8   5  13      214.41      201.51      8.37 o 
  -6   5  13       15.42       12.94      4.19 o 
  -4   5  13      244.85      238.55      7.73 o 
  -2   5  13       27.49       28.79      4.11 o 
   0   5  13       52.22       61.65      4.71 o 
   2   5  13       20.44       26.28      3.67 o 
   4   5  13      398.89      386.67      9.73 o 
   6   5  13       34.10       34.07      4.83 o 
   8   5  13       75.28       51.79      6.43 o 
  10   5  13      389.66      414.84     18.52 o 
  12   5  13      107.57      105.18      9.38 o 
  14   5  13       42.13       40.37      8.66 o 
  16   5  13        3.82       -1.02      9.18 o 
  18   5  13      288.95      337.08     25.54 o 
 -15   6  13       36.38       47.96     13.27 o 
 -13   6  13      159.32      160.27     13.78 o 
 -11   6  13       55.15       72.13      9.38 o 
  -9   6  13       80.83       74.50      9.70 o 
  -7   6  13        7.62        7.45      4.45 o 
  -5   6  13       56.91       68.16      6.21 o 
  -3   6  13       16.79       15.31      4.45 o 
  -1   6  13       73.64       83.94      5.91 o 
   1   6  13       44.61       37.33      4.56 o 
   3   6  13        9.79        9.16      3.50 o 
   5   6  13       89.95      117.54      7.26 o 
   7   6  13       13.79       21.29      5.48 o 
   9   6  13      222.99      204.65     12.62 o 
  11   6  13       62.71       73.90     10.21 o 
  13   6  13      123.12      135.26     13.27 o 
  15   6  13       19.25       12.11      8.27 o 
 -14   7  13       34.90       50.00     13.27 o 
 -12   7  13        1.63       14.56      7.84 o 
 -10   7  13       29.25       26.34      7.55 o 
  -8   7  13      139.59      131.59     10.45 o 
  -6   7  13       44.10       38.78     11.23 o 
  -4   7  13       92.61      109.35     10.75 o 
  -2   7  13        5.75        3.57      6.49 o 
   0   7  13      104.39      124.28     14.29 o 
   2   7  13       12.70        5.61      6.49 o 
   4   7  13       31.07       12.93      6.90 o 
   6   7  13       47.79       42.45      8.28 o 
   8   7  13       92.81      103.74     10.83 o 
  10   7  13       30.91       25.00      7.94 o 
  12   7  13        5.17       14.29      7.55 o 
  14   7  13      127.03      139.86     17.35 o 
  -9   8  13       72.56       94.86     11.17 o 
  -7   8  13       85.08      110.75     11.17 o 
  -5   8  13       14.11       11.73      7.22 o 
  -3   8  13       41.20       28.22      8.09 o 
  -1   8  13       29.40       47.29      8.57 o 
   1   8  13      106.40      136.85     12.27 o 
   3   8  13      112.12      124.44     11.89 o 
   5   8  13       30.17       20.41     11.23 o 
   7   8  13       81.78      103.09     15.31 o 
   9   8  13       33.58       42.86     12.25 o 
  -2   9  13       17.10       24.20      9.00 o 
   0   9  13        2.38       11.22      9.18 o 
   2   9  13       16.14       33.75     13.78 o 
 -20   0  14       24.63       17.35     10.20 o 
 -18   0  14     5841.20     5773.72    252.57 o 
 -16   0  14     1719.35     1804.67     78.61 o 
 -14   0  14     2494.91     2373.75     77.21 o 
 -12   0  14     9645.94     9898.99    201.37 o 
 -10   0  14      254.29      255.41      8.66 o 
  -8   0  14     7331.13     7443.68    152.70 o 
  -4   0  14     3729.68     3893.89    157.21 o 
  -2   0  14    12882.65    13714.32    376.88 o 
   0   0  14      209.60      219.38      8.22 o 
   2   0  14     8778.44     8926.65    270.44 o 
   4   0  14     5641.87     5593.41    136.28 o 
   6   0  14    10348.46    10332.94    218.21 o 
   8   0  14    10421.82    10352.05    329.39 o 
  10   0  14      114.88      126.73      8.66 o 
  12   0  14    10874.03    10138.78    449.23 o 
 -21   1  14     1163.33     1189.82     61.49 o 
 -19   1  14      805.67      876.15     46.06 o 
 -17   1  14     4676.71     4609.68    201.64 o 
 -15   1  14       21.45       34.62      7.55 o 
 -13   1  14     5245.73     5214.88    160.36 o 
 -11   1  14     4202.04     4007.76     69.94 o 
  -9   1  14     5595.34     5392.33     92.39 o 
  -7   1  14     7289.73     7334.21    123.14 o 
  -5   1  14       82.84       95.80      6.22 o 
  -3   1  14    22102.20    22532.49    372.40 o 
  -1   1  14     4851.75     5001.10     81.77 o 
   1   1  14     2648.05     2635.82     55.09 o 
   3   1  14    18831.77    18321.94    283.55 o 
   5   1  14       63.66       74.06      8.00 o 
   7   1  14    11830.38    11645.40    176.81 o 
   9   1  14     6272.43     6046.54    154.57 o 
  11   1  14     2669.44     2565.11     67.99 o 
  13   1  14     6551.79     6584.94    212.82 o 
  15   1  14       48.35       56.13     11.23 o 
  17   1  14     3979.01     3841.46    177.25 o 
 -20   2  14       57.33       63.28     13.27 o 
 -18   2  14     4269.04     4239.34    181.52 o 
 -16   2  14     2685.09     2525.97    119.65 o 
 -14   2  14      980.23     1052.25     50.20 o 
 -12   2  14    12015.49    11680.84    245.97 o 
 -10   2  14     1395.69     1394.62     26.71 o 
  -8   2  14     9405.88     9250.63    156.24 o 
  -6   2  14     9410.01     9586.34    177.76 o 
  -4   2  14     3948.02     4093.70     68.84 o 
  -2   2  14    18907.08    19141.87    298.31 o 
   0   2  14       91.07       95.65      4.70 o 
   2   2  14     9110.76     9097.89    272.92 o 
   4   2  14     4309.11     4266.20     64.19 o 
   6   2  14     5791.26     5797.12    100.24 o 
   8   2  14     8078.12     7572.69    167.39 o 
  10   2  14      769.87      709.30     25.42 o 
  12   2  14     8968.04     8627.67    220.84 o 
  14   2  14     2466.85     2437.20    112.38 o 
  16   2  14     2168.92     2104.92    101.90 o 
  18   2  14     4370.57     4390.33    203.38 o 
  20   2  14       22.43       19.39     12.25 o 
 -19   3  14      652.93      705.80     39.89 o 
 -17   3  14     3485.27     3350.90    156.17 o 
 -15   3  14       79.64       85.74     14.29 o 
 -13   3  14     4244.66     4319.66    105.67 o 
 -11   3  14     4423.90     4369.35     83.84 o 
  -9   3  14     3572.83     3673.95     68.06 o 
  -7   3  14     9174.17     9174.74    168.07 o 
  -5   3  14      214.16      207.25      6.23 o 
  -3   3  14    20306.49    20139.64    339.37 o 
  -1   3  14     5323.62     5381.83     91.50 o 
   1   3  14     3859.65     3787.88     65.94 o 
   3   3  14    15725.39    15815.63    249.21 o 
   5   3  14       65.45       49.79      8.41 o 
   7   3  14    10345.69    10751.12    204.79 o 
   9   3  14     5058.93     5158.33    115.50 o 
  11   3  14     2204.61     2094.56     57.74 o 
  13   3  14     6448.14     6673.77    266.67 o 
  15   3  14       45.54       91.85     13.27 o 
  17   3  14     3519.67     3531.28    171.70 o 
  19   3  14      801.66      847.43     48.10 o 
 -18   4  14     3736.88     3902.16    177.98 o 
 -16   4  14     1358.38     1415.56     69.75 o 
 -14   4  14     1654.32     1600.31     77.04 o 
 -12   4  14     6358.15     6460.71    153.36 o 
 -10   4  14       78.34       84.88     14.34 o 
  -8   4  14     5678.25     5663.61    105.48 o 
  -6   4  14     3132.91     3089.66     77.00 o 
  -4   4  14     2380.91     2403.42     42.68 o 
  -2   4  14     9215.89     9231.71    157.74 o 
   0   4  14       34.43       70.27     10.53 o 
   2   4  14     7271.27     7364.24    117.28 o 
   4   4  14     3707.23     3747.10     65.13 o 
   6   4  14     5821.45     5992.86    131.87 o 
   8   4  14     7432.52     7476.76    165.69 o 
  10   4  14       81.38      100.72      8.00 o 
  12   4  14     7247.09     7427.05    228.22 o 
  14   4  14     1608.37     1596.66     54.74 o 
  16   4  14     1842.98     1888.88     92.49 o 
  18   4  14     3284.90     3360.47    163.22 o 
 -17   5  14     2611.52     2756.33    125.71 o 
 -15   5  14        6.12        1.02     10.20 o 
 -13   5  14     3800.08     3687.24    110.40 o 
 -11   5  14     1318.45     1321.28     42.72 o 
  -9   5  14     3007.01     3113.28     67.61 o 
  -7   5  14     4255.20     4136.09     89.13 o 
  -5   5  14       24.01       49.78     17.09 o 
  -3   5  14     7813.65     7833.71    149.59 o 
  -1   5  14     2697.77     2731.59     54.42 o 
   1   5  14     1983.28     2011.07     40.66 o 
   3   5  14     8603.39     8606.78    160.63 o 
   5   5  14       66.45       84.48      5.65 o 
   7   5  14     7279.16     7356.45    185.87 o 
   9   5  14     2543.06     2448.81     65.43 o 
  11   5  14     1211.17     1208.35     58.96 o 
  13   5  14     4095.34     4071.68    128.88 o 
  15   5  14       21.61        8.16      7.22 o 
  17   5  14     2058.01     2195.37    109.00 o 
 -14   6  14      711.10      753.02     41.95 o 
 -12   6  14     5327.86     4993.83    147.74 o 
 -10   6  14      241.33      250.33     13.66 o 
  -8   6  14     4695.95     4617.86    137.60 o 
  -6   6  14     3366.96     3488.28    102.62 o 
  -4   6  14     1445.86     1471.87     34.29 o 
  -2   6  14     6320.98     6327.06    121.70 o 
   0   6  14       35.28       67.75     13.41 o 
   2   6  14     4082.47     4115.89     79.51 o 
   4   6  14     2192.69     2222.21     44.79 o 
   6   6  14     2054.25     1935.53     64.71 o 
   8   6  14     4004.49     4119.49    131.82 o 
  10   6  14      113.43      105.66     10.83 o 
  12   6  14     3792.95     3873.05    123.56 o 
  14   6  14     1377.03     1408.69     49.98 o 
 -13   7  14     2058.09     2198.67     69.62 o 
 -11   7  14     1733.96     1801.60     57.98 o 
  -9   7  14     1116.19     1165.58     74.81 o 
  -7   7  14     5188.86     5241.44    154.33 o 
  -5   7  14      132.56      134.61     26.03 o 
  -3   7  14     6784.68     6662.03    316.47 o 
  -1   7  14     2543.45     2515.45     76.37 o 
   1   7  14     2431.60     2424.71     75.60 o 
   3   7  14     5808.58     5876.07    144.12 o 
   5   7  14      132.09      130.71     11.55 o 
   7   7  14     4634.73     4825.58    150.39 o 
   9   7  14     1627.42     1578.12     54.40 o 
  11   7  14      764.92      765.62     35.82 o 
  13   7  14     3207.07     3395.23    150.76 o 
  -8   8  14     2286.14     2431.80     75.92 o 
  -6   8  14     1640.22     1606.66     51.81 o 
  -4   8  14      811.70      869.68     31.43 o 
  -2   8  14     3601.71     3555.94    143.28 o 
   0   8  14        5.57       25.49     27.04 o 
   2   8  14     3325.66     3374.90    101.78 o 
   4   8  14     1329.82     1406.06     68.71 o 
   6   8  14     1691.09     1777.62     83.18 o 
   8   8  14     2724.43     2909.02    129.89 o 
 -20   1  15       50.54       63.27     13.27 o 
 -18   1  15       41.35       61.23     12.25 o 
 -16   1  15       70.40       63.28     11.23 o 
 -14   1  15      183.70      198.46     11.90 o 
 -12   1  15       57.00       46.69      4.54 o 
 -10   1  15      174.52      163.10      5.62 o 
  -8   1  15       45.67       53.13      4.09 o 
  -6   1  15       97.46       93.82      4.19 o 
  -4   1  15       16.60       16.90      2.89 o 
  -2   1  15       42.97       47.36      3.35 o 
   0   1  15       82.41       87.89      3.77 o 
   2   1  15       11.96        6.49      2.05 o 
   4   1  15       47.15       56.50      3.18 o 
   6   1  15       31.97       20.80      2.33 o 
   8   1  15       19.02       13.78      5.05 o 
  10   1  15       94.85       93.91      7.94 o 
  12   1  15      209.48      214.87     12.62 o 
  14   1  15       55.86       44.91      9.19 o 
  16   1  15      243.18      236.95     19.41 o 
 -19   2  15       12.68       16.33     11.22 o 
 -17   2  15       12.52       19.39     11.22 o 
 -15   2  15        5.23       13.26      9.18 o 
 -13   2  15        0.44       -3.45      4.89 o 
 -11   2  15       28.05       24.43      4.15 o 
  -9   2  15        3.54       -0.97      3.23 o 
  -7   2  15       40.12       44.28      3.91 o 
  -5   2  15        7.93       12.50      3.00 o 
  -3   2  15       37.64       47.07      3.50 o 
  -1   2  15       93.30       97.17      4.26 o 
   1   2  15       30.83       23.16      2.87 o 
   3   2  15       37.87       41.64      3.39 o 
   5   2  15        3.49        2.52      2.33 o 
   7   2  15      111.61      103.37      5.26 o 
   9   2  15        3.80        3.93      3.70 o 
  11   2  15       72.20       77.54      7.25 o 
  13   2  15        0.60       -2.04      5.10 o 
  15   2  15        2.04       -5.10      8.16 o 
  17   2  15       19.04        6.12      9.18 o 
  19   2  15       42.42       48.98     13.27 o 
 -18   3  15       55.24       64.30     14.29 o 
 -16   3  15       80.52       80.63     14.29 o 
 -14   3  15      128.49      166.40     16.33 o 
 -12   3  15       74.25       98.33      7.12 o 
 -10   3  15      259.06      247.91      8.26 o 
  -8   3  15       11.03        9.42      3.73 o 
  -6   3  15       13.51       22.77      5.24 o 
  -4   3  15       33.40       45.00      4.54 o 
  -2   3  15      133.63      133.06      5.33 o 
   0   3  15        4.13        4.95      2.89 o 
   2   3  15      208.81      212.13      6.50 o 
   4   3  15       15.39       14.44      2.85 o 
   6   3  15       46.72       56.20      4.92 o 
   8   3  15       38.71       39.46      5.30 o 
  10   3  15       81.91       43.59      6.83 o 
  12   3  15       67.95       74.83     14.80 o 
  14   3  15       61.60       54.79      7.94 o 
  16   3  15      192.72      203.20     19.40 o 
  18   3  15       16.03       15.31     11.22 o 
 -17   4  15       14.69       12.24     11.22 o 
 -15   4  15       85.43       80.64     14.29 o 
 -13   4  15       27.73       31.98     11.74 o 
 -11   4  15       49.30       71.10      8.10 o 
  -9   4  15       51.57       57.81      5.45 o 
  -7   4  15       88.38      106.65      6.11 o 
  -5   4  15        5.26        1.78      3.27 o 
  -3   4  15       81.93       80.85      5.59 o 
  -1   4  15       52.00       57.10      4.41 o 
   1   4  15       15.74        7.13      3.27 o 
   3   4  15      275.26      276.09      9.70 o 
   5   4  15        3.56       -0.68      2.86 o 
   7   4  15      115.40      111.88      6.82 o 
   9   4  15       19.77       10.37      4.64 o 
  11   4  15       78.24       81.69      9.30 o 
  13   4  15       50.09       51.39      8.66 o 
  15   4  15      101.98      107.92     10.75 o 
  17   4  15        5.90       -7.14      9.18 o 
 -16   5  15       53.19       71.44     14.29 o 
 -14   5  15       69.99       76.55     14.29 o 
 -12   5  15       46.91       45.35      8.67 o 
 -10   5  15       54.87       48.04      8.28 o 
  -8   5  15      117.98      115.99      8.39 o 
  -6   5  15       42.31       60.82      5.98 o 
  -4   5  15        3.52       -1.35      3.45 o 
  -2   5  15      218.37      210.18      7.57 o 
   0   5  15       15.89       13.78      3.90 o 
   2   5  15      119.03      112.72      5.75 o 
   4   5  15        6.07        9.99      3.62 o 
   6   5  15       21.39       16.56      5.62 o 
   8   5  15       33.09        8.24      5.02 o 
  10   5  15      151.53      147.40     10.76 o 
  12   5  15      164.98      168.47     11.90 o 
  14   5  15       18.61        7.14      7.22 o 
  16   5  15       86.53      117.38     17.35 o 
 -13   6  15        3.95       -7.11      7.11 o 
 -11   6  15       49.18       62.24     18.88 o 
  -9   6  15        4.15       15.63      6.83 o 
  -7   6  15       61.91       73.42      9.72 o 
  -5   6  15        3.34        4.73      7.14 o 
  -3   6  15       62.05       73.55      7.79 o 
  -1   6  15      121.13      128.30      7.66 o 
   1   6  15       49.24       52.99      7.07 o 
   3   6  15       55.66       63.59      6.24 o 
   5   6  15        4.02        3.06      6.10 o 
   7   6  15      151.38      138.24     11.17 o 
   9   6  15        3.19       -6.10      6.10 o 
  11   6  15      122.30      126.54     12.27 o 
  13   6  15        2.00        8.16      7.94 o 
 -10   7  15       57.52       91.99     23.47 o 
  -8   7  15       17.16       15.68      7.84 o 
  -6   7  15        6.69        1.53      7.22 o 
  -4   7  15       63.90       82.56     10.45 o 
  -2   7  15       67.13       83.33     10.10 o 
   0   7  15       67.24       79.82     10.10 o 
   2   7  15       86.52       93.06     11.83 o 
   4   7  15       26.09       20.07      7.55 o 
   6   7  15       16.31        7.09     11.73 o 
   8   7  15       43.82       36.63      9.00 o 
  10   7  15       30.21       31.06      9.00 o 
  -7   8  15       35.84       46.37      9.72 o 
  -5   8  15       10.54       22.70      9.18 o 
  -3   8  15       23.39       19.43      8.27 o 
  -1   8  15       25.19       28.85     10.20 o 
   1   8  15       20.75       14.53      7.55 o 
   3   8  15       77.60       96.36     11.17 o 
   5   8  15        5.09        1.02     11.22 o 
   7   8  15       40.44       47.96     13.27 o 
 -12   0  16      984.09      942.52     32.58 o 
 -10   0  16     7514.43     7238.12    205.53 o 
  -8   0  16      122.28      133.33     11.74 o 
  -6   0  16     5298.69     5418.71    201.38 o 
  -4   0  16     2874.64     2889.01    108.14 o 
  -2   0  16     1326.37     1339.29     40.27 o 
   0   0  16     4037.02     3954.63     97.21 o 
   2   0  16     2401.96     2225.37     55.25 o 
   4   0  16     5194.71     4987.87    122.34 o 
   6   0  16     7395.61     7051.41    168.44 o 
   8   0  16      257.73      269.76     13.35 o 
  10   0  16     9764.13     9739.82    431.98 o 
 -19   1  16     2718.47     2614.20    120.61 o 
 -17   1  16      310.82      333.04     22.48 o 
 -15   1  16     5342.00     4967.83    221.97 o 
 -13   1  16     1030.71      988.21     28.29 o 
 -11   1  16     4911.02     4851.68     83.02 o 
  -9   1  16     7454.90     7305.37    124.64 o 
  -5   1  16    10048.34     9858.02    164.73 o 
  -3   1  16     1229.11     1221.12     22.60 o 
  -1   1  16     4522.92     4325.30     68.80 o 
   1   1  16     7439.32     7208.01    133.16 o 
   3   1  16     1266.00     1266.25     23.52 o 
   5   1  16     9548.95     9124.05    155.66 o 
   7   1  16     1587.55     1655.76     57.03 o 
   9   1  16     5573.42     5635.97    182.55 o 
  11   1  16     4529.50     4232.39    138.59 o 
  13   1  16     1387.57     1332.09     66.71 o 
  15   1  16     5952.35     5328.31    241.29 o 
 -18   2  16      932.78      893.94     50.18 o 
 -16   2  16     2219.04     2328.10     99.83 o 
 -14   2  16     2930.22     2781.40    128.02 o 
 -12   2  16      182.50      204.13      7.54 o 
 -10   2  16     9277.17     9098.21    153.45 o 
  -8   2  16     3134.62     3004.90     54.08 o 
  -6   2  16     7969.69     7864.07    134.34 o 
  -4   2  16    16392.70    17132.22    282.16 o 
  -2   2  16     1753.60     1740.68     28.74 o 
   0   2  16    23118.60    23863.16    368.85 o 
   2   2  16     2177.90     2082.64     34.74 o 
   4   2  16    16589.59    15905.97    248.43 o 
   6   2  16     7885.29     7704.03    148.13 o 
  10   2  16     9032.90     8616.84    220.35 o 
  12   2  16      182.76      188.91     12.27 o 
  14   2  16     2434.53     2380.22    113.34 o 
  16   2  16     3810.58     3602.57    167.75 o 
  18   2  16      461.43      400.68     27.60 o 
 -17   3  16      245.29      257.37     20.43 o 
 -15   3  16     4593.07     4304.14    199.42 o 
 -13   3  16      852.13      833.41     29.26 o 
 -11   3  16     3395.78     3407.24     66.23 o 
  -9   3  16     7180.94     7105.51    132.70 o 
  -7   3  16      181.73      240.20     14.89 o 
  -5   3  16    10639.94    10413.28    191.35 o 
  -3   3  16     2089.43     2059.41     37.08 o 
  -1   3  16     6331.71     6175.11    106.81 o 
   1   3  16     8408.07     8242.66    140.13 o 
   3   3  16     2250.79     2186.88     39.49 o 
   5   3  16     9577.69     9423.51    149.99 o 
   7   3  16      652.41      675.76     16.10 o 
   9   3  16     5510.41     5160.18    131.92 o 
  11   3  16     3412.19     3273.94    152.64 o 
  13   3  16     1103.81     1177.88     41.63 o 
  15   3  16     5019.15     4772.92    219.50 o 
  17   3  16      671.21      665.96     39.90 o 
 -16   4  16     1773.60     1896.30     89.37 o 
 -14   4  16     1899.96     2027.06     91.48 o 
 -12   4  16      712.35      716.88     27.07 o 
 -10   4  16     4563.74     4483.50    107.05 o 
  -8   4  16      136.97      139.41      6.35 o 
  -6   4  16     4177.66     4225.51     79.75 o 
  -4   4  16     2246.80     2226.14     43.29 o 
  -2   4  16      685.47      661.95     14.16 o 
   0   4  16     4853.90     4919.34     85.42 o 
   2   4  16     1191.94     1168.80     25.98 o 
   4   4  16     3519.00     3493.56     57.49 o 
   6   4  16     5223.35     5022.96    129.18 o 
   8   4  16       46.71       43.51     13.38 o 
  10   4  16     6241.51     6068.72    188.39 o 
  12   4  16      470.03      426.54     19.48 o 
  14   4  16     2077.42     2134.32    102.86 o 
  16   4  16     2717.27     2826.70    134.02 o 
 -15   5  16     3712.10     3937.81    173.82 o 
 -13   5  16      509.15      518.82     21.65 o 
 -11   5  16     2792.56     2886.07     87.39 o 
  -9   5  16     3877.68     3926.01    118.87 o 
  -7   5  16      506.78      512.20     18.30 o 
  -5   5  16     4287.63     4207.78     81.03 o 
  -3   5  16      387.45      428.62     10.66 o 
  -1   5  16     1798.25     1829.39     41.87 o 
   1   5  16     3250.85     3323.16     64.96 o 
   3   5  16      212.62      227.90      7.91 o 
   5   5  16     4155.71     4163.92    108.76 o 
   7   5  16     1128.01     1132.39     40.51 o 
   9   5  16     3202.72     3093.29     99.26 o 
  11   5  16     3010.95     2962.65    109.44 o 
  13   5  16      540.99      545.19     27.61 o 
  15   5  16     3539.27     3529.07    113.88 o 
 -12   6  16      154.61      216.23     16.85 o 
 -10   6  16     4024.69     4135.26    123.59 o 
  -8   6  16     1338.81     1322.78     44.17 o 
  -6   6  16     4540.97     4510.25    133.46 o 
  -4   6  16     5304.65     5546.67    162.20 o 
  -2   6  16      538.57      557.49     18.65 o 
   0   6  16     9799.73     9820.24    238.54 o 
   2   6  16      906.63      941.97     27.87 o 
   4   6  16     5006.30     4940.33    162.51 o 
   6   6  16     4451.24     4394.87    142.30 o 
   8   6  16      457.10      399.09     55.20 o 
  10   6  16     4329.48     4466.14    141.03 o 
  12   6  16      322.24      347.73     26.05 o 
  -9   7  16     3383.05     3582.43    105.44 o 
  -7   7  16       45.14       56.27     17.86 o 
  -5   7  16     4939.94     5024.60    162.72 o 
  -3   7  16     1145.74     1115.18     38.33 o 
  -1   7  16     3336.42     3480.26    162.28 o 
   1   7  16     4130.67     4246.71    151.37 o 
   3   7  16     1039.48     1021.82     29.89 o 
   5   7  16     4205.76     4171.30    134.76 o 
   7   7  16      148.91      153.24     12.93 o 
   9   7  16     2904.35     2940.87     97.48 o 
  -4   8  16     1100.99     1084.40     39.04 o 
  -2   8  16      158.88      196.03     13.34 o 
   0   8  16     3068.03     3148.15    114.05 o 
   2   8  16      276.13      285.36     15.32 o 
   4   8  16     1429.09     1465.94     72.84 o 
 -18   1  17        5.86        3.06     10.20 o 
 -16   1  17       24.69       60.21     12.25 o 
 -14   1  17       22.53       27.55     10.20 o 
 -12   1  17        6.94       13.65      4.66 o 
 -10   1  17       55.98       55.06      5.82 o 
  -8   1  17       23.73       23.09      4.16 o 
  -6   1  17      107.90      111.29      5.58 o 
  -4   1  17       35.12       29.77      4.59 o 
  -2   1  17       42.42       33.70      4.45 o 
   0   1  17       97.92      110.97      5.38 o 
   2   1  17      143.79      143.43      5.18 o 
   4   1  17      116.79      117.91      4.88 o 
   6   1  17      400.25      377.95     16.01 o 
   8   1  17       79.15       90.40      9.30 o 
  10   1  17      173.85      173.51     12.21 o 
  12   1  17       11.77       14.29      9.18 o 
  14   1  17       80.96      119.42     15.31 o 
 -17   2  17       45.00       58.17     14.29 o 
 -15   2  17        3.17       -4.08      8.16 o 
 -13   2  17       20.01       16.49      6.83 o 
 -11   2  17        3.27       -3.76      3.76 o 
  -9   2  17       42.34       63.48      6.80 o 
  -7   2  17        3.31        7.92      3.44 o 
  -5   2  17       71.41       92.18      5.40 o 
  -3   2  17       39.40       48.15      4.34 o 
  -1   2  17        4.50        5.72      3.04 o 
   1   2  17        9.18       10.54      3.06 o 
   3   2  17       82.72       94.41      4.55 o 
   5   2  17      104.59      107.93      5.59 o 
   7   2  17        5.95        1.33      3.73 o 
   9   2  17       11.84        2.18      5.38 o 
  11   2  17        5.63        4.08      8.16 o 
  13   2  17       52.97       54.09     12.25 o 
  15   2  17        1.49       -2.04      8.16 o 
  17   2  17       19.58       22.45     11.22 o 
 -16   3  17        1.49       -9.18      9.18 o 
 -14   3  17        6.61      -10.20     10.20 o 
 -12   3  17        4.66        4.38      6.10 o 
 -10   3  17       71.51       55.79      5.32 o 
  -8   3  17      127.13      132.11      8.84 o 
  -6   3  17       84.48      112.08      6.29 o 
  -4   3  17       52.40       46.02      4.62 o 
  -2   3  17       22.34       11.26      3.50 o 
   0   3  17       23.50       32.36      3.85 o 
   2   3  17       68.32       78.20      5.11 o 
   4   3  17      144.53      142.36      5.69 o 
   6   3  17      110.31      129.84     10.81 o 
   8   3  17       80.83       90.36      7.62 o 
  10   3  17      256.23      258.89     13.67 o 
  12   3  17       15.29       19.39      6.83 o 
  14   3  17        3.47       -4.08      6.49 o 
  16   3  17        3.70        5.10      9.18 o 
 -15   4  17        8.18       -1.02     10.20 o 
 -13   4  17       69.23       78.50     10.45 o 
 -11   4  17        6.89        0.00      5.67 o 
  -9   4  17      167.30      166.91      9.03 o 
  -7   4  17        3.10        0.44      3.90 o 
  -5   4  17       12.76       15.25      4.08 o 
  -3   4  17        7.02        6.32      3.52 o 
  -1   4  17      123.43      122.57      5.54 o 
   1   4  17       59.84       70.12      5.02 o 
   3   4  17       11.33       13.37      3.57 o 
   5   4  17       13.63       14.00      5.60 o 
   7   4  17       11.02       14.12      5.24 o 
   9   4  17      316.54      323.30     16.24 o 
  11   4  17        3.60       -2.94      6.10 o 
  13   4  17       19.32        5.61      6.49 o 
  15   4  17        3.00       -6.49      6.49 o 
 -14   5  17       24.12       34.03      9.72 o 
 -12   5  17       14.91       18.37      7.84 o 
 -10   5  17       20.31       11.07      7.11 o 
  -8   5  17       33.05       32.66      8.27 o 
  -6   5  17       42.24       39.61      6.60 o 
  -4   5  17       23.30       21.64      6.20 o 
  -2   5  17        8.19        1.26      5.35 o 
   0   5  17       83.39       94.04      6.56 o 
   2   5  17       28.85       21.03      4.92 o 
   4   5  17       34.14       43.05      6.43 o 
   6   5  17      130.05      130.06     10.45 o 
   8   5  17       21.46       14.03      7.11 o 
  10   5  17       12.79        8.81      6.83 o 
  12   5  17        4.84       -3.06      6.83 o 
  14   5  17       83.36      100.79     11.89 o 
 -11   6  17        7.05       21.31     29.59 o 
  -9   6  17       53.28       80.91     10.75 o 
  -7   6  17       30.66       26.67      8.27 o 
  -5   6  17      100.93      118.42     20.42 o 
  -3   6  17       66.32       65.65     10.03 o 
  -1   6  17       17.51        8.93      5.96 o 
   1   6  17       62.04       72.66      8.25 o 
   3   6  17      142.90      135.29      9.46 o 
   5   6  17      165.63      147.03     12.21 o 
   7   6  17       37.63       30.61      7.84 o 
   9   6  17       14.38       -3.44      6.83 o 
  11   6  17       14.97       13.78      7.94 o 
  -8   7  17      128.47      150.41     12.49 o 
  -6   7  17       71.16       65.97     10.75 o 
  -4   7  17       29.75       35.38      8.57 o 
  -2   7  17       29.53       29.13      8.57 o 
   0   7  17       16.05       28.82      9.00 o 
   2   7  17       12.88        2.87      5.83 o 
   4   7  17       48.65       46.35      9.72 o 
   6   7  17       30.76        5.47     12.76 o 
   8   7  17       53.58       44.27     10.03 o 
 -12   0  18     7756.86     7183.44    292.51 o 
 -10   0  18      381.11      393.83     19.42 o 
  -8   0  18     4776.62     4622.29    135.33 o 
  -6   0  18     2879.33     2755.37     86.87 o 
  -4   0  18     2202.77     2116.59     66.60 o 
  -2   0  18     5674.75     5643.42    289.43 o 
   0   0  18      263.29      253.21     11.90 o 
   2   0  18     2827.51     2644.98    114.73 o 
   4   0  18     2423.38     2257.93     68.36 o 
   8   0  18     5658.13     5540.22    248.74 o 
 -13   1  18     3454.47     3383.52    137.57 o 
 -11   1  18     3099.37     2931.94     63.07 o 
  -9   1  18     2520.30     2492.02     55.22 o 
  -7   1  18     5166.22     5188.77    107.72 o 
  -5   1  18       42.96       89.27      6.92 o 
  -3   1  18    11844.06    11648.28    239.15 o 
  -1   1  18     3453.32     3252.38     63.04 o 
   1   1  18     2176.81     2080.79     40.52 o 
   3   1  18    10118.07     9858.43    167.05 o 
   5   1  18       74.70       89.46      5.45 o 
   7   1  18     6765.53     6694.76    306.65 o 
   9   1  18     3578.21     3558.96    163.65 o 
  11   1  18     1827.92     1787.75     86.35 o 
  13   1  18     4653.02     4803.21    219.27 o 
 -16   2  18      956.22      943.18     50.18 o 
 -14   2  18     1322.44     1345.63     64.61 o 
 -12   2  18     6109.46     6022.34    141.80 o 
 -10   2  18       93.55       84.13      6.08 o 
  -8   2  18     4837.21     4805.44     82.17 o 
  -6   2  18     4254.69     4231.49     72.51 o 
  -4   2  18     2445.22     2395.32     42.71 o 
  -2   2  18    12473.97    12248.12    191.03 o 
   0   2  18      168.99      178.86      8.88 o 
   2   2  18    10106.09     9738.29    163.95 o 
   4   2  18     2981.75     2805.34     60.89 o 
   6   2  18     5434.35     5297.48    158.19 o 
   8   2  18     6257.35     5920.80    267.03 o 
  10   2  18      194.83      198.11     17.36 o 
  12   2  18     5441.94     4903.77    223.09 o 
  14   2  18     1613.03     1616.15     80.09 o 
  16   2  18     1234.13     1293.75     66.64 o 
 -15   3  18       26.63       21.43     11.23 o 
 -13   3  18     3006.03     2988.65     90.70 o 
 -11   3  18     1802.56     1741.27     44.83 o 
  -9   3  18     2045.39     2049.40     51.98 o 
  -7   3  18     4090.25     4071.26     77.20 o 
  -5   3  18       25.81       36.72      4.99 o 
  -3   3  18     9121.83     9308.44    170.49 o 
  -1   3  18     3334.92     3361.23     60.11 o 
   1   3  18     2455.34     2408.15     43.49 o 
   3   3  18     8835.53     8530.76    146.08 o 
   5   3  18       22.48       12.38      8.41 o 
   7   3  18     6407.29     6305.29    135.12 o 
   9   3  18     2189.72     2043.48     55.38 o 
  11   3  18     1367.30     1302.11     45.65 o 
  13   3  18     3590.18     3599.78    272.10 o 
  15   3  18       54.12       60.21     13.27 o 
 -14   4  18      707.35      788.05     27.79 o 
 -12   4  18     4834.19     4903.47    146.39 o 
 -10   4  18      175.55      205.53     10.21 o 
  -8   4  18     3583.08     3635.56     87.70 o 
  -6   4  18     1844.58     1852.90     47.40 o 
  -4   4  18     1204.16     1252.67     43.81 o 
  -2   4  18     3974.66     3960.95     69.74 o 
   0   4  18       78.93      106.82      7.63 o 
   2   4  18     2189.98     2137.98     46.56 o 
   4   4  18     1795.63     1744.67     35.53 o 
   6   4  18     1103.62     1078.49     38.33 o 
   8   4  18     3733.30     3489.58    111.13 o 
  10   4  18      126.46      111.44     10.11 o 
  12   4  18     3796.60     3512.88    112.23 o 
  14   4  18     1537.39     1587.58     55.43 o 
 -13   5  18     2102.14     2220.00     70.36 o 
 -11   5  18     1919.84     1912.30     60.93 o 
  -9   5  18     1472.37     1592.52     50.33 o 
  -7   5  18     3940.49     3874.53     94.39 o 
  -5   5  18       94.50       89.42      8.55 o 
  -3   5  18     5817.48     5918.79    140.24 o 
  -1   5  18     1910.69     1879.54     50.29 o 
   1   5  18     1404.43     1379.35     37.60 o 
   3   5  18     4985.18     4920.06    121.32 o 
   5   5  18      267.63      255.81     15.12 o 
   7   5  18     4097.89     3920.97    125.60 o 
   9   5  18     2175.51     2235.14     74.12 o 
  11   5  18      849.96      823.04     45.04 o 
  13   5  18     3284.09     3652.34    117.09 o 
 -10   6  18       89.70      111.28     11.89 o 
  -8   6  18     3071.18     3254.99     98.74 o 
  -6   6  18     2307.82     2381.60     74.48 o 
  -4   6  18     1058.16     1111.69     38.32 o 
  -2   6  18     5873.01     5849.86    143.11 o 
   0   6  18       24.45       20.14      6.43 o 
   2   6  18     4638.90     4598.91    114.70 o 
   4   6  18     1776.29     1876.25     62.76 o 
   6   6  18     2359.05     2479.90    113.78 o 
   8   6  18     3333.22     3235.21    104.70 o 
  10   6  18       52.67       35.72      9.00 o 
  -5   7  18       23.27       39.92      9.38 o 
  -3   7  18     3261.42     3304.21    171.99 o 
  -1   7  18     1593.58     1592.87     52.93 o 
   1   7  18     1536.36     1529.15     42.72 o 
   3   7  18     3682.14     3633.31    131.39 o 
   5   7  18       11.11       19.69     14.80 o 
 -12   1  19       84.07       56.65      9.00 o 
 -10   1  19       75.46      110.47     10.83 o 
  -8   1  19       58.21       44.17      5.85 o 
  -6   1  19       25.72       25.18      5.06 o 
  -4   1  19       18.98       14.87      4.96 o 
  -2   1  19       22.88       32.23      5.22 o 
   0   1  19        0.56        2.45      3.65 o 
   2   1  19        8.30        5.54      3.62 o 
   4   1  19       63.55       77.02      5.56 o 
   6   1  19       95.30      122.15     14.29 o 
   8   1  19      216.29      234.89     19.40 o 
  10   1  19       37.97       31.64      9.18 o 
  12   1  19      301.33      292.17     22.47 o 
 -15   2  19       13.66       18.37     11.22 o 
 -13   2  19       12.43       33.94      8.27 o 
 -11   2  19       35.51       52.56      7.35 o 
  -9   2  19       11.03        9.55      5.62 o 
  -7   2  19        9.71       10.68      4.15 o 
  -5   2  19        0.50        3.14      4.55 o 
  -3   2  19        9.36       12.38      4.96 o 
  -1   2  19       14.00       12.31      4.27 o 
   1   2  19       22.08       27.73      4.56 o 
   3   2  19       10.00       15.26      4.19 o 
   5   2  19        0.75        2.16      4.89 o 
   7   2  19       35.84       31.64     10.21 o 
   9   2  19       15.88       27.55      9.18 o 
  11   2  19       12.23       -7.14      9.18 o 
  13   2  19       13.41        7.14      9.18 o 
  15   2  19       19.48       16.33     11.22 o 
 -14   3  19       76.90       65.32     14.29 o 
 -12   3  19       52.66       32.22      7.25 o 
 -10   3  19       43.02       36.24      8.54 o 
  -8   3  19       50.70       46.84      9.17 o 
  -6   3  19       30.04       49.24      6.02 o 
  -4   3  19        9.83       15.31      4.33 o 
  -2   3  19      115.80      126.84      6.62 o 
   0   3  19        6.05        4.61      3.49 o 
   2   3  19      169.10      155.15      6.00 o 
   4   3  19       16.13       19.31      3.85 o 
   6   3  19       13.03        7.78      5.48 o 
   8   3  19      150.39      149.42     11.17 o 
  10   3  19      159.83      153.15     16.34 o 
  12   3  19      197.42      205.25     19.40 o 
  14   3  19       21.33        9.18     10.20 o 
 -13   4  19        2.49       -4.08      7.94 o 
 -11   4  19       29.08       16.92      7.02 o 
  -9   4  19        0.97        0.64      8.81 o 
  -7   4  19       38.35       50.65      7.61 o 
  -5   4  19        6.11        4.63      6.62 o 
  -3   4  19       15.75       17.19      5.83 o 
  -1   4  19       35.13       37.12      5.85 o 
   1   4  19       19.59       16.15      5.06 o 
   3   4  19       43.23       50.85      5.38 o 
   5   4  19       22.02       20.41      7.22 o 
   7   4  19       14.18        0.00      6.49 o 
   9   4  19        3.08       -1.62      6.10 o 
  11   4  19      104.41      111.22     12.76 o 
  13   4  19        3.00       -4.59      7.22 o 
 -12   5  19       44.48       50.52     12.76 o 
 -10   5  19       60.89       92.90     14.80 o 
  -8   5  19       26.95       16.90      8.09 o 
  -6   5  19       42.02       36.42      7.20 o 
  -4   5  19       17.65       19.83      6.60 o 
  -2   5  19      133.32      136.80      9.99 o 
   0   5  19       20.52       11.45      6.07 o 
   2   5  19       54.72       31.50      7.73 o 
   4   5  19       46.61       48.44      9.00 o 
   6   5  19      105.15      101.54     12.25 o 
   8   5  19       95.20       98.57     10.75 o 
  10   5  19       24.41       16.24      8.27 o 
  12   5  19       89.55      114.79     12.62 o 
  -9   6  19       48.53       59.28     10.45 o 
  -7   6  19       27.28       18.67     14.80 o 
  -5   6  19        8.22        0.56      7.84 o 
  -3   6  19        9.25        4.55      7.84 o 
  -1   6  19       51.05       50.77      7.95 o 
   1   6  19       61.50       64.82      8.25 o 
   3   6  19       19.50       11.67      6.86 o 
   5   6  19        7.60       -2.91      7.11 o 
   7   6  19       94.98       89.15     11.48 o 
   9   6  19       53.12       52.32      9.72 o 
  -2   7  19       91.68      108.50     12.21 o 
   0   7  19       18.36       15.71      7.16 o 
   2   7  19      107.58      127.71     16.87 o 
 -12   0  20       97.20      104.12     15.31 o 
 -10   0  20     5126.95     4781.89    196.77 o 
  -8   0  20     2180.39     2070.20     90.59 o 
  -6   0  20     5070.97     4783.81    204.19 o 
  -4   0  20     7864.02     8010.63    226.31 o 
  -2   0  20      693.40      660.14     28.14 o 
   0   0  20     9018.13     8488.98    307.17 o 
   2   0  20      952.90      899.78     25.55 o 
   4   0  20     6883.65     6492.08    157.35 o 
   6   0  20     4772.70     4536.63    206.02 o 
 -13   1  20      741.58      705.04     37.86 o 
 -11   1  20     2608.38     2635.09     78.35 o 
  -9   1  20     4202.31     4014.34    118.12 o 
  -5   1  20     7511.09     7318.97    149.23 o 
  -3   1  20     1062.35     1053.78     24.70 o 
  -1   1  20     2762.23     2640.17     56.20 o 
   1   1  20     4856.94     4763.79     89.98 o 
   3   1  20     1168.75     1171.59     24.60 o 
   5   1  20     5978.50     5644.66    117.30 o 
   7   1  20     1005.94     1035.85     54.30 o 
   9   1  20     3331.48     3216.75    148.90 o 
  11   1  20     2454.60     2346.80    111.26 o 
 -12   2  20      770.38      765.44     28.58 o 
 -10   2  20     3286.46     3337.47     95.74 o 
  -8   2  20       81.65      113.13     18.37 o 
  -6   2  20     3499.41     3435.96     99.89 o 
  -4   2  20     2887.35     2620.68    112.55 o 
  -2   2  20      508.24      500.01     14.17 o 
   0   2  20     4846.32     4836.03     90.59 o 
   2   2  20     1064.95      982.01     21.38 o 
   4   2  20     4961.80     4687.06     97.61 o 
   6   2  20     4725.85     4747.88    142.89 o 
   8   2  20       36.23       61.23     12.25 o 
  10   2  20     5058.48     4490.11    206.04 o 
  12   2  20      302.27      301.36     23.50 o 
  14   2  20     1527.02     1636.89     82.10 o 
 -13   3  20      416.54      428.29     19.47 o 
 -11   3  20     2399.98     2440.60     61.13 o 
  -9   3  20     2711.26     2773.61     68.20 o 
  -7   3  20      265.88      353.42     21.45 o 
  -5   3  20     4425.80     4448.21    105.37 o 
  -3   3  20      548.89      570.34     26.20 o 
  -1   3  20     1617.58     1503.75     70.87 o 
   1   3  20     3329.56     3275.16     70.16 o 
   3   3  20      494.71      481.55     12.57 o 
   5   3  20     4310.11     4245.57    129.17 o 
   7   3  20      778.51      799.38     45.04 o 
   9   3  20     2573.86     2507.56    119.56 o 
  11   3  20     2128.47     2002.92     97.73 o 
  13   3  20      500.59      474.34     31.69 o 
 -12   4  20      105.27      194.97     17.35 o 
 -10   4  20     3518.81     3668.58     89.02 o 
  -8   4  20     1269.23     1200.50     33.71 o 
  -6   4  20     3480.25     3391.98     83.10 o 
  -4   4  20     4544.39     4583.76    108.21 o 
  -2   4  20      450.91      461.53     15.91 o 
   0   4  20     6108.49     6246.56    130.76 o 
   2   4  20      743.86      760.34     19.87 o 
   4   4  20     3931.91     3824.28     81.40 o 
   6   4  20     3369.77     3225.10    119.41 o 
  10   4  20     3540.88     3354.67    107.71 o 
  12   4  20      317.23      337.91     20.94 o 
  -9   5  20     3383.06     3570.07    108.36 o 
  -7   5  20       99.53       65.74     17.66 o 
  -5   5  20     5117.15     5297.40    126.96 o 
  -3   5  20      905.42      902.32     26.56 o 
  -1   5  20     2586.28     2685.40     69.73 o 
   1   5  20     3381.98     3252.36     85.45 o 
   3   5  20      696.34      701.09     22.55 o 
   5   5  20     3895.14     3783.18    123.26 o 
   7   5  20      373.38      372.85     18.41 o 
   9   5  20     2271.27     2202.44     73.40 o 
  -6   6  20     1855.61     1973.43     62.77 o 
  -4   6  20     1701.70     1807.25     90.37 o 
  -2   6  20      276.40      303.47     16.24 o 
   0   6  20     3539.47     3633.87     92.75 o 
   2   6  20      472.51      514.00     18.22 o 
   4   6  20     2365.27     2308.02     78.13 o 
   6   6  20     2287.89     2260.71     76.32 o 
 -12   1  21       45.32       68.66     11.17 o 
 -10   1  21        0.23       10.71      8.66 o 
  -8   1  21       33.30       42.73      9.38 o 
  -6   1  21       10.90        2.53     11.22 o 
  -4   1  21        2.52       -3.60      7.55 o 
  -2   1  21       26.81       39.67      8.27 o 
   0   1  21       34.59       36.16      8.27 o 
   2   1  21       42.69       53.11      6.24 o 
   4   1  21        7.87       12.20      4.66 o 
   6   1  21       18.16       23.47     10.20 o 
   8   1  21       14.95       11.22      9.18 o 
  10   1  21        0.56        1.02      9.18 o 
 -13   2  21        4.47        2.04     12.24 o 
 -11   2  21        1.37        9.92      9.00 o 
  -9   2  21       37.53       40.29      9.72 o 
  -7   2  21        0.44        2.55      7.94 o 
  -5   2  21        0.42        4.59      7.22 o 
  -3   2  21        2.64        4.59      8.67 o 
  -1   2  21       14.72        5.21      6.83 o 
   1   2  21       17.89       18.11      5.67 o 
   3   2  21        3.53        4.42      5.30 o 
   5   2  21        0.56       -5.56      6.37 o 
   7   2  21        0.56       -8.16      9.18 o 
   9   2  21       57.37       58.17     13.27 o 
  11   2  21        1.77       -8.16      9.18 o 
  13   2  21       10.47        7.14     10.20 o 
 -12   3  21       25.80       37.87      8.63 o 
 -10   3  21       34.41       43.18      7.76 o 
  -8   3  21        5.80        8.01      6.75 o 
  -6   3  21       16.88       31.31      9.00 o 
  -4   3  21       10.86       13.27     11.22 o 
  -2   3  21       11.75        0.91     14.80 o 
   0   3  21        2.30       -5.10      5.77 o 
   2   3  21       39.26       51.41      7.02 o 
   4   3  21       30.36       39.86      7.07 o 
   6   3  21       26.33       29.59      8.66 o 
   8   3  21       13.47        8.16     10.20 o 
  10   3  21       19.91        8.16     11.22 o 
  12   3  21        6.94        5.10     11.22 o 
  -9   4  21       11.84       11.43      7.35 o 
  -7   4  21        7.00        3.35      7.02 o 
  -5   4  21       55.73       61.93      9.70 o 
  -3   4  21       39.38       50.28      7.61 o 
  -1   4  21        5.95       -2.63      4.92 o 
   1   4  21       15.57       20.27      5.69 o 
   3   4  21       37.49       31.75      5.98 o 
   5   4  21      115.82      111.23     11.89 o 
   7   4  21        5.37       -1.07      7.11 o 
   9   4  21       25.84        9.18     12.25 o 
  -8   5  21       53.09       78.76     34.19 o 
  -6   5  21       68.95      101.50     20.41 o 
  -4   5  21        1.67       -4.61      8.09 o 
  -2   5  21        7.55       -7.14      7.94 o 
   0   5  21       35.41       34.12      7.61 o 
   2   5  21        2.31       -3.64      6.07 o 
   4   5  21        1.92       -6.63      8.67 o 
   6   5  21       22.94       10.50     12.25 o 
   8   5  21       25.88       18.98     10.20 o 
  -1   6  21       22.21       18.45     16.33 o 
   1   6  21       18.47       20.57      7.35 o 
 -12   0  22     4169.02     4038.76    169.97 o 
 -10   0  22      320.66      332.03     22.48 o 
  -8   0  22     3251.78     3221.71    135.36 o 
  -6   0  22     3539.06     3318.96    139.67 o 
  -4   0  22     1508.23     1442.25     64.67 o 
  -2   0  22     8765.47     8639.21    332.60 o 
   0   0  22      125.84      115.36     13.27 o 
   2   0  22     6924.12     6530.13    257.93 o 
   4   0  22     1606.88     1499.27     49.12 o 
 -11   1  22     1502.24     1448.55     47.17 o 
  -9   1  22      989.83     1060.31     40.46 o 
  -7   1  22     3101.67     3170.06     93.10 o 
  -5   1  22       26.99       41.79     17.86 o 
  -3   1  22     5591.46     5324.46    148.98 o 
  -1   1  22     2478.50     2437.67     72.87 o 
   1   1  22     1883.67     1850.64     56.34 o 
   3   1  22     5281.12     4962.99    119.68 o 
   5   1  22       75.10       90.83     10.45 o 
   7   1  22     4046.56     3928.16    181.38 o 
   9   1  22     1406.43     1276.22     65.66 o 
 -12   2  22     3204.56     3338.51     98.57 o 
 -10   2  22       37.74       63.35     11.74 o 
  -8   2  22     2217.55     2297.65     68.40 o 
  -6   2  22      699.94      685.07     25.32 o 
  -4   2  22      870.93      863.56     29.68 o 
  -2   2  22     2037.39     1902.81     59.64 o 
   0   2  22      167.70      158.79     10.83 o 
   2   2  22     1392.87     1435.62     46.13 o 
   4   2  22     1387.75     1293.01     34.99 o 
   6   2  22      484.74      436.52     28.62 o 
   8   2  22     3118.82     3094.72    145.60 o 
  10   2  22       19.87       11.22     11.22 o 
  -9   3  22     1046.76     1204.68     38.39 o 
  -7   3  22     2398.16     2576.07     75.36 o 
  -5   3  22       66.07       67.94      9.72 o 
  -3   3  22     3724.84     3737.19    107.60 o 
  -1   3  22     1513.10     1519.44     58.51 o 
   1   3  22      988.23      969.45     28.17 o 
   3   3  22     3658.65     3437.20     84.86 o 
   5   3  22      247.90      221.27     13.23 o 
   7   3  22     3054.91     2950.29    139.36 o 
   9   3  22     1514.32     1536.25     77.99 o 
  -8   4  22     2637.90     2688.36     66.33 o 
  -6   4  22     2432.77     2387.90     60.75 o 
  -4   4  22      956.62     1028.32     28.94 o 
  -2   4  22     5848.29     5858.21    140.31 o 
   0   4  22       67.68       90.46     25.23 o 
   2   4  22     4386.28     4261.65    104.12 o 
   4   4  22     1329.16     1366.87     46.87 o 
   6   4  22     1759.75     1735.93     87.31 o 
   8   4  22     2638.63     2761.69    131.90 o 
  -5   5  22       50.03       54.09     14.29 o 
  -3   5  22     3789.78     4035.33    118.78 o 
  -1   5  22     1787.49     1846.65     59.84 o 
   1   5  22     1653.94     1601.08     44.06 o 
   3   5  22     3682.07     3624.63    115.07 o 
 -10   1  23       12.51       33.18      9.72 o 
  -8   1  23       39.27       18.65      9.00 o 
  -6   1  23       10.96        8.21      8.57 o 
  -4   1  23       21.53       22.27      8.27 o 
  -2   1  23       16.88        6.92      8.27 o 
   0   1  23       10.37       10.91      8.27 o 
   2   1  23       61.16       86.83     11.17 o 
   4   1  23       79.04      106.34      9.22 o 
   6   1  23       40.46       53.07     13.27 o 
   8   1  23      136.06      136.80     16.33 o 
  -9   2  23        0.34       10.53      9.00 o 
  -7   2  23       11.05       15.51      9.00 o 
  -5   2  23        2.76       -2.04      7.94 o 
  -3   2  23       15.13       11.54      8.27 o 
  -1   2  23        1.55       -4.86      7.55 o 
   1   2  23        4.00        5.75      9.69 o 
   3   2  23       13.17       11.90      6.48 o 
   5   2  23       10.17        3.94      7.55 o 
   7   2  23       15.18       12.24     12.24 o 
   9   2  23        0.57       -7.14      9.18 o 
  -8   3  23       25.00       36.28      9.72 o 
  -6   3  23       20.86       24.49     10.10 o 
  -4   3  23       23.14       21.55      9.00 o 
  -2   3  23       68.09       68.19     11.17 o 
   0   3  23       43.18       61.98     10.44 o 
   2   3  23       21.55       12.07      6.66 o 
   4   3  23       78.34       98.78     12.25 o 
   6   3  23       57.63       53.07     15.31 o 
   8   3  23       91.86      113.30     17.35 o 
  -5   4  23        5.08        1.53      9.69 o 
  -3   4  23        6.96        1.02      9.38 o 
  -1   4  23       39.68       33.75      9.72 o 
   1   4  23       65.71       81.71      9.43 o 
   3   4  23       14.81       28.87      9.72 o 
   5   4  23        1.87      -10.20     11.22 o 
  -8   0  24      239.07      303.32     21.45 o 
  -6   0  24     2456.44     2268.82    104.02 o 
  -4   0  24     2914.77     2783.60    117.62 o 
  -2   0  24      218.14      204.24     17.36 o 
   0   0  24     4543.73     4594.78    182.71 o 
   2   0  24      496.80      486.62     28.62 o 
   4   0  24     4039.54     3769.24    154.38 o 
  -5   1  24     3620.78     3574.28    104.59 o 
  -3   1  24      574.50      545.08     29.14 o 
  -1   1  24     1161.71     1212.58     39.14 o 
   1   1  24     2287.57     2299.77     68.42 o 
   3   1  24      490.64      473.68     19.87 o 
   5   1  24     3069.72     2709.68    129.03 o 
   7   1  24      496.54      512.16     32.71 o 
  -6   2  24     2223.19     2383.70     71.30 o 
  -4   2  24     2060.04     2034.02    133.17 o 
  -2   2  24      192.96      186.51     20.93 o 
   0   2  24     2385.01     2429.25     73.90 o 
   2   2  24      398.65      392.41     18.07 o 
   4   2  24     1804.05     1652.80     55.14 o 
   6   2  24     2389.47     2347.37    113.25 o 
  -5   3  24     3497.61     3615.18    118.36 o 
  -3   3  24      504.29      485.31     21.98 o 
  -1   3  24     1169.85     1217.84     40.58 o 
   1   3  24     1966.49     1993.63     62.87 o 
   3   3  24      330.63      340.78     17.60 o 
  -4   1  25        1.91       -4.08      8.66 o 
  -2   1  25        4.71       10.57      9.00 o 
   0   1  25        2.75       -8.66      8.66 o 
   2   1  25        1.80        3.06      8.27 o 
  -1   2  25        1.45       -3.57     10.71 o 
   1   2  25        1.30       -6.61      8.27 o 
                                                 
